# Supplementary material for: Transposable elements are associated with genome-specific gene expression in bread wheat
Source: Front Plant Sci. 2023 Jan 12;13:1072232. doi: 10.3389/fpls.2022.1072232 (PMC9878150; doi:10.3389/fpls.2022.1072232)
Supplement: Supplementary file 2 [file DataSheet_2.xlsx]

## Sheet: Supplemental Table S6
Supplemental Table S6: AgriGo GO SEA output for triads that include TE insertions from DTM superfamily
GO_acc	term_type	Term	queryitem	querytotal	refitem	reftotal	pvalue	FDR	entries	entries_ref
GO:0046292	P	formaldehyde metabolic process	12	1243	18	40900	1e-14	1.3e-10	// TraesCS4D02G103000 // TraesCS5B02G189200 // TraesCS1D02G376300 // TraesCS1A02G370100 // TraesCS5A02G193900 // TraesCS3D02G473000 // TraesCS4B02G106300 // TraesCS5D02G196300 // TraesCS1B02G389200 // TraesCS3B02G522300 // TraesCS4A02G202100 // TraesCS3A02G478800	// TraesCS6A02G386600 // TraesCS1D02G376300 // TraesCS4B02G106400 // TraesCS4A02G202100 // TraesCS5B02G189200 // TraesCS4D02G103100 // TraesCS6D02G371200 // TraesCS3B02G522300 // TraesCS4D02G103000 // TraesCS3D02G473000 // TraesCS4B02G106300 // TraesCS4A02G202200 // TraesCS6B02G425700 // TraesCS1B02G389200 // TraesCS5A02G193900 // TraesCS1A02G370100 // TraesCS5D02G196300 // TraesCS3A02G478800
GO:0006378	P	mRNA polyadenylation	18	1243	57	40900	5.5e-14	2.3e-10	// TraesCS6A02G183800 // TraesCS2A02G580600 // TraesCS2B02G608100 // TraesCS7D02G219700 // TraesCS7A02G328600 // TraesCS2D02G592500 // TraesCS2B02G074500 // TraesCS6B02G213100 // TraesCS7B02G229300 // TraesCS7B02G125000 // TraesCS2D02G060100 // TraesCS5A02G299300 // TraesCS6D02G171300 // TraesCS5D02G308700 // TraesCS5B02G302000 // TraesCS2A02G061100 // TraesCS7D02G325500 // TraesCS7A02G218000	// TraesCS4D02G182000 // TraesCS7A02G525900 // TraesCS2B02G112000 // TraesCS4D02G322900 // TraesCS7D02G219700 // TraesCS7A02G328600 // TraesCS7B02G229300 // TraesCS7D02G290300 // TraesCS5A02G498200 // TraesCS5D02G308700 // TraesCS1B02G366600 // TraesCS4B02G326000 // TraesCS5A02G175300 // TraesCS4A02G324800 // TraesCS5A02G453700 // TraesCS4A02G123900 // TraesCS6A02G183800 // TraesCS4A02G301900 // …
GO:0043631	P	RNA polyadenylation	18	1243	57	40900	5.5e-14	2.3e-10	// TraesCS6A02G183800 // TraesCS2A02G580600 // TraesCS2B02G608100 // TraesCS7D02G219700 // TraesCS7A02G328600 // TraesCS2D02G592500 // TraesCS2B02G074500 // TraesCS6B02G213100 // TraesCS7B02G229300 // TraesCS7B02G125000 // TraesCS2D02G060100 // TraesCS5A02G299300 // TraesCS6D02G171300 // TraesCS5D02G308700 // TraesCS5B02G302000 // TraesCS2A02G061100 // TraesCS7D02G325500 // TraesCS7A02G218000	// TraesCS4D02G182000 // TraesCS7A02G525900 // TraesCS2B02G112000 // TraesCS4D02G322900 // TraesCS7D02G219700 // TraesCS7A02G328600 // TraesCS7B02G229300 // TraesCS7D02G290300 // TraesCS5A02G498200 // TraesCS5D02G308700 // TraesCS1B02G366600 // TraesCS4B02G326000 // TraesCS5A02G175300 // TraesCS4A02G324800 // TraesCS5A02G453700 // TraesCS4A02G123900 // TraesCS6A02G183800 // TraesCS4A02G301900 // …
GO:0031124	P	mRNA 3'-end processing	18	1243	66	40900	9.3e-13	3e-09	// TraesCS6A02G183800 // TraesCS2A02G580600 // TraesCS2B02G608100 // TraesCS7D02G219700 // TraesCS7A02G328600 // TraesCS2D02G592500 // TraesCS2B02G074500 // TraesCS6B02G213100 // TraesCS7B02G229300 // TraesCS7B02G125000 // TraesCS2D02G060100 // TraesCS5A02G299300 // TraesCS6D02G171300 // TraesCS5D02G308700 // TraesCS5B02G302000 // TraesCS2A02G061100 // TraesCS7D02G325500 // TraesCS7A02G218000	// TraesCS4A02G295700 // TraesCS4D02G182000 // TraesCS7A02G525900 // TraesCS5A02G175300 // TraesCS2B02G112000 // TraesCS4D02G322900 // TraesCS4B02G018200 // TraesCS7D02G219700 // TraesCS7A02G328600 // TraesCS7B02G229300 // TraesCS7D02G290300 // TraesCS1A02G333000 // TraesCS5A02G498200 // TraesCS5D02G308700 // TraesCS1B02G366600 // TraesCS4B02G326000 // TraesCS1B02G346600 // TraesCS4D02G016400 // …
GO:0032355	P	response to estradiol	9	1243	12	40900	4.6e-12	8.5e-09	// TraesCS4D02G103000 // TraesCS5B02G189200 // TraesCS1D02G376300 // TraesCS5A02G193900 // TraesCS4B02G106300 // TraesCS5D02G196300 // TraesCS1B02G389200 // TraesCS1A02G370100 // TraesCS4A02G202100	// TraesCS1D02G376300 // TraesCS4B02G106400 // TraesCS4A02G202100 // TraesCS5B02G189200 // TraesCS4D02G103100 // TraesCS4D02G103000 // TraesCS5A02G193900 // TraesCS4B02G106300 // TraesCS4A02G202200 // TraesCS1B02G389200 // TraesCS1A02G370100 // TraesCS5D02G196300
GO:1900039	P	positive regulation of cellular response to hypoxia	9	1243	12	40900	4.6e-12	8.5e-09	// TraesCS4D02G103000 // TraesCS5B02G189200 // TraesCS1D02G376300 // TraesCS5A02G193900 // TraesCS4B02G106300 // TraesCS5D02G196300 // TraesCS1B02G389200 // TraesCS1A02G370100 // TraesCS4A02G202100	// TraesCS1D02G376300 // TraesCS4B02G106400 // TraesCS4A02G202100 // TraesCS5B02G189200 // TraesCS4D02G103100 // TraesCS4D02G103000 // TraesCS5A02G193900 // TraesCS4B02G106300 // TraesCS4A02G202200 // TraesCS1B02G389200 // TraesCS1A02G370100 // TraesCS5D02G196300
GO:1900037	P	regulation of cellular response to hypoxia	9	1243	12	40900	4.6e-12	8.5e-09	// TraesCS4D02G103000 // TraesCS5B02G189200 // TraesCS1D02G376300 // TraesCS5A02G193900 // TraesCS4B02G106300 // TraesCS5D02G196300 // TraesCS1B02G389200 // TraesCS1A02G370100 // TraesCS4A02G202100	// TraesCS1D02G376300 // TraesCS4B02G106400 // TraesCS4A02G202100 // TraesCS5B02G189200 // TraesCS4D02G103100 // TraesCS4D02G103000 // TraesCS5A02G193900 // TraesCS4B02G106300 // TraesCS4A02G202200 // TraesCS1B02G389200 // TraesCS1A02G370100 // TraesCS5D02G196300
GO:0034308	P	primary alcohol metabolic process	15	1243	48	40900	8e-12	1.3e-08	// TraesCS2D02G040000 // TraesCS4D02G103000 // TraesCS2A02G041400 // TraesCS5B02G189200 // TraesCS1D02G376300 // TraesCS6B02G128300 // TraesCS5A02G193900 // TraesCS4B02G106300 // TraesCS5D02G196300 // TraesCS1B02G389200 // TraesCS6A02G100300 // TraesCS6D02G082200 // TraesCS2B02G053800 // TraesCS1A02G370100 // TraesCS4A02G202100	// TraesCS1A02G149800 // TraesCS5A02G153100 // TraesCS4D02G103000 // TraesCS3A02G350900 // TraesCS6A02G386600 // TraesCS2A02G041300 // TraesCS4B02G106300 // TraesCS5B02G291100 // TraesCS5A02G292000 // TraesCS2A02G041400 // TraesCS1D02G147000 // TraesCS1B02G167800 // TraesCS5A02G291900 // TraesCS6D02G371200 // TraesCS6B02G128300 // TraesCS3A02G512400 // TraesCS5D02G196300 // TraesCS1B02G389200 // …
GO:0031000	P	response to caffeine	9	1243	15	40900	9.7e-11	1e-07	// TraesCS4D02G103000 // TraesCS5B02G189200 // TraesCS1D02G376300 // TraesCS5A02G193900 // TraesCS4B02G106300 // TraesCS5D02G196300 // TraesCS1B02G389200 // TraesCS1A02G370100 // TraesCS4A02G202100	// TraesCS1D02G376300 // TraesCS4B02G106400 // TraesCS3D02G161100 // TraesCS3B02G180300 // TraesCS3A02G153700 // TraesCS5B02G189200 // TraesCS4D02G103100 // TraesCS4D02G103000 // TraesCS5A02G193900 // TraesCS4A02G202100 // TraesCS4B02G106300 // TraesCS4A02G202200 // TraesCS1B02G389200 // TraesCS1A02G370100 // TraesCS5D02G196300
GO:0006067	P	ethanol metabolic process	9	1243	15	40900	9.7e-11	1e-07	// TraesCS4D02G103000 // TraesCS5B02G189200 // TraesCS1D02G376300 // TraesCS5A02G193900 // TraesCS4B02G106300 // TraesCS5D02G196300 // TraesCS1B02G389200 // TraesCS1A02G370100 // TraesCS4A02G202100	// TraesCS6A02G386600 // TraesCS1D02G376300 // TraesCS4B02G106400 // TraesCS4A02G202100 // TraesCS5B02G189200 // TraesCS4D02G103100 // TraesCS6D02G371200 // TraesCS4D02G103000 // TraesCS4B02G106300 // TraesCS4A02G202200 // TraesCS6B02G425700 // TraesCS1B02G389200 // TraesCS5A02G193900 // TraesCS1A02G370100 // TraesCS5D02G196300
GO:0043279	P	response to alkaloid	9	1243	15	40900	9.7e-11	1e-07	// TraesCS4D02G103000 // TraesCS5B02G189200 // TraesCS1D02G376300 // TraesCS5A02G193900 // TraesCS4B02G106300 // TraesCS5D02G196300 // TraesCS1B02G389200 // TraesCS1A02G370100 // TraesCS4A02G202100	// TraesCS1D02G376300 // TraesCS4B02G106400 // TraesCS3D02G161100 // TraesCS3B02G180300 // TraesCS3A02G153700 // TraesCS5B02G189200 // TraesCS4D02G103100 // TraesCS4D02G103000 // TraesCS5A02G193900 // TraesCS4A02G202100 // TraesCS4B02G106300 // TraesCS4A02G202200 // TraesCS1B02G389200 // TraesCS1A02G370100 // TraesCS5D02G196300
GO:0006069	P	ethanol oxidation	9	1243	15	40900	9.7e-11	1e-07	// TraesCS4D02G103000 // TraesCS5B02G189200 // TraesCS1D02G376300 // TraesCS5A02G193900 // TraesCS4B02G106300 // TraesCS5D02G196300 // TraesCS1B02G389200 // TraesCS1A02G370100 // TraesCS4A02G202100	// TraesCS6A02G386600 // TraesCS1D02G376300 // TraesCS4B02G106400 // TraesCS4A02G202100 // TraesCS5B02G189200 // TraesCS4D02G103100 // TraesCS6D02G371200 // TraesCS4D02G103000 // TraesCS4B02G106300 // TraesCS4A02G202200 // TraesCS6B02G425700 // TraesCS1B02G389200 // TraesCS5A02G193900 // TraesCS1A02G370100 // TraesCS5D02G196300
GO:1901615	P	organic hydroxy compound metabolic process	93	1243	1459	40900	1.5e-10	1.4e-07	// TraesCS2D02G284700 // TraesCS5D02G196300 // TraesCS3A02G302300 // TraesCS3B02G334500 // TraesCS3B02G334300 // TraesCS7B02G482000 // TraesCS7A02G557300 // TraesCS7A02G395700 // TraesCS6A02G100300 // TraesCS2A02G348100 // TraesCS7D02G230900 // TraesCS7D02G553300 // TraesCS5A02G193900 // TraesCS7B02G093800 // TraesCS1A02G370100 // TraesCS7B02G246800 // TraesCS7B02G196300 // TraesCS2A02G224600 // …	// TraesCS4A02G240100 // TraesCS2A02G501900 // TraesCS5D02G177200 // TraesCS7B02G251600 // TraesCS1B02G133200 // TraesCS4A02G339500 // TraesCS4A02G059500 // TraesCS3B02G020500 // TraesCS5D02G365100 // TraesCS7D02G361300 // TraesCS5A02G305400 // TraesCS7A02G130000 // TraesCS4B02G286900 // TraesCS3B02G197600 // TraesCS4D02G187100 // TraesCS7D02G277300 // TraesCS7A02G492800 // TraesCS5A02G238000 // …
GO:0010362	P	negative regulation of anion channel activity by blue light	6	1243	6	40900	8e-10	6.9e-07	// TraesCS5A02G157000 // TraesCS2D02G271600 // TraesCS2B02G290500 // TraesCS2A02G272400 // TraesCS5D02G162400 // TraesCS5B02G155200	// TraesCS5A02G157000 // TraesCS2D02G271600 // TraesCS5D02G162400 // TraesCS2A02G272400 // TraesCS2B02G290500 // TraesCS5B02G155200
GO:0010361	P	regulation of anion channel activity by blue light	6	1243	6	40900	8e-10	6.9e-07	// TraesCS5A02G157000 // TraesCS2D02G271600 // TraesCS2B02G290500 // TraesCS2A02G272400 // TraesCS5D02G162400 // TraesCS5B02G155200	// TraesCS5A02G157000 // TraesCS2D02G271600 // TraesCS5D02G162400 // TraesCS2A02G272400 // TraesCS2B02G290500 // TraesCS5B02G155200
GO:0006066	P	alcohol metabolic process	42	1243	483	40900	2.8e-09	2.3e-06	// TraesCS7B02G246800 // TraesCS7D02G190100 // TraesCS7D02G341900 // TraesCS1D02G376300 // TraesCS2D02G284700 // TraesCS3B02G206100 // TraesCS4B02G106300 // TraesCS5D02G196300 // TraesCS7A02G334200 // TraesCS4A02G082700 // TraesCS6B02G128300 // TraesCS2A02G041400 // TraesCS6A02G163700 // TraesCS1B02G389200 // TraesCS3B02G020700 // TraesCS6D02G082200 // TraesCS2B02G053800 // TraesCS7A02G189000 // …	// TraesCS2A02G501900 // TraesCS1A02G223300 // TraesCS1A02G149800 // TraesCS5D02G503100 // TraesCS5A02G177700 // TraesCS5A02G356300 // TraesCS7B02G006000 // TraesCS4B02G075700 // TraesCS4B02G091000 // TraesCS3D02G339800 // TraesCS3B02G020500 // TraesCS7D02G295000 // TraesCS4A02G059500 // TraesCS5D02G324700 // TraesCS6B02G141200 // TraesCS5D02G365100 // TraesCS6D02G199200 // TraesCS3A02G405900 // …
GO:0009413	P	response to flooding	9	1243	21	40900	4.8e-09	3.6e-06	// TraesCS4D02G103000 // TraesCS5B02G189200 // TraesCS1D02G376300 // TraesCS5A02G193900 // TraesCS4B02G106300 // TraesCS5D02G196300 // TraesCS1B02G389200 // TraesCS1A02G370100 // TraesCS4A02G202100	// TraesCS5A02G193900 // TraesCS1D02G376300 // TraesCS7A02G158900 // TraesCS4A02G202100 // TraesCS5B02G189200 // TraesCS2A02G168200 // TraesCS4D02G103100 // TraesCS7B02G063400 // TraesCS2D02G175600 // TraesCS4D02G169800 // TraesCS4B02G106300 // TraesCS4A02G202200 // TraesCS4A02G140000 // TraesCS1B02G389200 // TraesCS4D02G103000 // TraesCS2B02G194200 // TraesCS7D02G159800 // TraesCS4B02G106400 // …
GO:0048227	P	plasma membrane to endosome transport	6	1243	9	40900	6.2e-08	3.2e-05	// TraesCS5A02G041100 // TraesCS1A02G261000 // TraesCS1D02G261000 // TraesCS5B02G042400 // TraesCS5D02G048100 // TraesCS1B02G271800	// TraesCS5A02G041100 // TraesCS1A02G261000 // TraesCS1D02G261000 // TraesCS5B02G042400 // TraesCS1A02G260900 // TraesCS5D02G048100 // TraesCS1B02G271700 // TraesCS1D02G260900 // TraesCS1B02G271800
GO:0032410	P	negative regulation of transporter activity	6	1243	9	40900	6.2e-08	3.2e-05	// TraesCS5A02G157000 // TraesCS2D02G271600 // TraesCS2B02G290500 // TraesCS2A02G272400 // TraesCS5D02G162400 // TraesCS5B02G155200	// TraesCS4B02G210100 // TraesCS5A02G157000 // TraesCS4D02G210900 // TraesCS2B02G290500 // TraesCS2A02G272400 // TraesCS5D02G162400 // TraesCS4A02G094300 // TraesCS5B02G155200 // TraesCS2D02G271600
GO:0032413	P	negative regulation of ion transmembrane transporter activity	6	1243	9	40900	6.2e-08	3.2e-05	// TraesCS5A02G157000 // TraesCS2D02G271600 // TraesCS2B02G290500 // TraesCS2A02G272400 // TraesCS5D02G162400 // TraesCS5B02G155200	// TraesCS4B02G210100 // TraesCS5A02G157000 // TraesCS4D02G210900 // TraesCS2B02G290500 // TraesCS2A02G272400 // TraesCS5D02G162400 // TraesCS4A02G094300 // TraesCS5B02G155200 // TraesCS2D02G271600
GO:1903960	P	negative regulation of anion transmembrane transport	6	1243	9	40900	6.2e-08	3.2e-05	// TraesCS5A02G157000 // TraesCS2D02G271600 // TraesCS2B02G290500 // TraesCS2A02G272400 // TraesCS5D02G162400 // TraesCS5B02G155200	// TraesCS4B02G210100 // TraesCS5A02G157000 // TraesCS4D02G210900 // TraesCS2B02G290500 // TraesCS2A02G272400 // TraesCS5D02G162400 // TraesCS4A02G094300 // TraesCS5B02G155200 // TraesCS2D02G271600
GO:0010360	P	negative regulation of anion channel activity	6	1243	9	40900	6.2e-08	3.2e-05	// TraesCS5A02G157000 // TraesCS2D02G271600 // TraesCS2B02G290500 // TraesCS2A02G272400 // TraesCS5D02G162400 // TraesCS5B02G155200	// TraesCS4B02G210100 // TraesCS5A02G157000 // TraesCS4D02G210900 // TraesCS2B02G290500 // TraesCS2A02G272400 // TraesCS5D02G162400 // TraesCS4A02G094300 // TraesCS5B02G155200 // TraesCS2D02G271600
GO:0034766	P	negative regulation of ion transmembrane transport	6	1243	9	40900	6.2e-08	3.2e-05	// TraesCS5A02G157000 // TraesCS2D02G271600 // TraesCS2B02G290500 // TraesCS2A02G272400 // TraesCS5D02G162400 // TraesCS5B02G155200	// TraesCS4B02G210100 // TraesCS5A02G157000 // TraesCS4D02G210900 // TraesCS2B02G290500 // TraesCS2A02G272400 // TraesCS5D02G162400 // TraesCS4A02G094300 // TraesCS5B02G155200 // TraesCS2D02G271600
GO:0034763	P	negative regulation of transmembrane transport	6	1243	9	40900	6.2e-08	3.2e-05	// TraesCS5A02G157000 // TraesCS2D02G271600 // TraesCS2B02G290500 // TraesCS2A02G272400 // TraesCS5D02G162400 // TraesCS5B02G155200	// TraesCS4B02G210100 // TraesCS5A02G157000 // TraesCS4D02G210900 // TraesCS2B02G290500 // TraesCS2A02G272400 // TraesCS5D02G162400 // TraesCS4A02G094300 // TraesCS5B02G155200 // TraesCS2D02G271600
GO:1903792	P	negative regulation of anion transport	6	1243	9	40900	6.2e-08	3.2e-05	// TraesCS5A02G157000 // TraesCS2D02G271600 // TraesCS2B02G290500 // TraesCS2A02G272400 // TraesCS5D02G162400 // TraesCS5B02G155200	// TraesCS4B02G210100 // TraesCS5A02G157000 // TraesCS4D02G210900 // TraesCS2B02G290500 // TraesCS2A02G272400 // TraesCS5D02G162400 // TraesCS4A02G094300 // TraesCS5B02G155200 // TraesCS2D02G271600
GO:0031123	P	RNA 3'-end processing	18	1243	135	40900	1.9e-07	9.3e-05	// TraesCS6A02G183800 // TraesCS2A02G580600 // TraesCS2B02G608100 // TraesCS7D02G219700 // TraesCS7A02G328600 // TraesCS2D02G592500 // TraesCS2B02G074500 // TraesCS6B02G213100 // TraesCS7B02G229300 // TraesCS7B02G125000 // TraesCS2D02G060100 // TraesCS5A02G299300 // TraesCS6D02G171300 // TraesCS5D02G308700 // TraesCS5B02G302000 // TraesCS2A02G061100 // TraesCS7D02G325500 // TraesCS7A02G218000	// TraesCS4A02G295700 // TraesCS3D02G164000 // TraesCS7B02G206000 // TraesCS7D02G290300 // TraesCS2D02G157000 // TraesCS4A02G324800 // TraesCS6A02G183800 // TraesCS2A02G151800 // TraesCS2A02G096500 // TraesCS6D02G223500 // TraesCS2A02G115100 // TraesCS7A02G525900 // TraesCS4B02G094600 // TraesCS3B02G268300 // TraesCS5D02G555600 // TraesCS3B02G182800 // TraesCS7D02G450100 // TraesCS7B02G093000 // …
GO:0042938	P	dipeptide transport	15	1243	99	40900	3.6e-07	0.00017	// TraesCS4A02G075900 // TraesCS4D02G233000 // TraesCS1D02G269500 // TraesCS1B02G279900 // TraesCS1B02G280100 // TraesCS1A02G269400 // TraesCS5A02G508500 // TraesCS3B02G415100 // TraesCS4B02G338600 // TraesCS4B02G231700 // TraesCS3D02G375500 // TraesCS4D02G335100 // TraesCS1D02G269700 // TraesCS3A02G382600 // TraesCS1A02G269600	// TraesCS7D02G209200 // TraesCS3B02G415100 // TraesCS1D02G269500 // TraesCS4D02G087900 // TraesCS3A02G081100 // TraesCS1B02G212400 // TraesCS7D02G357300 // TraesCS5A02G485000 // TraesCS4B02G338600 // TraesCS4B02G231700 // TraesCS7B02G311400 // TraesCS5D02G045300 // TraesCS7B02G262200 // TraesCS6D02G060200 // TraesCS1D02G147200 // TraesCS1A02G257900 // TraesCS1D02G201200 // TraesCS7A02G381700 // …
GO:0014074	P	response to purine-containing compound	9	1243	33	40900	4.5e-07	0.00021	// TraesCS4D02G103000 // TraesCS5B02G189200 // TraesCS1D02G376300 // TraesCS5A02G193900 // TraesCS4B02G106300 // TraesCS5D02G196300 // TraesCS1B02G389200 // TraesCS1A02G370100 // TraesCS4A02G202100	// TraesCS3B02G180300 // TraesCS3A02G354200 // TraesCS4D02G103000 // TraesCS4B02G106300 // TraesCS3D02G187300 // TraesCS5D02G196300 // TraesCS3A02G182900 // TraesCS5D02G222100 // TraesCS5B02G099700 // TraesCS5A02G093600 // TraesCS3B02G386600 // TraesCS1B02G389200 // TraesCS1A02G290700 // TraesCS1D02G376300 // TraesCS4B02G106400 // TraesCS3D02G161100 // TraesCS3A02G153700 // TraesCS4D02G103100 // …
GO:0006290	P	pyrimidine dimer repair	6	1243	12	40900	6.3e-07	0.00024	// TraesCS4B02G172900 // TraesCS4A02G131700 // TraesCS4D02G175000 // TraesCS3D02G107800 // TraesCS3B02G124100 // TraesCS3A02G105500	// TraesCS3A02G105500 // TraesCS4B02G172900 // TraesCS4A02G131700 // TraesCS7A02G195500 // TraesCS4D02G175000 // TraesCS7B02G101100 // TraesCS3D02G107800 // TraesCS7A02G267500 // TraesCS7D02G267200 // TraesCS3B02G124100 // TraesCS7D02G196900 // TraesCS7B02G164500
GO:0045723	P	positive regulation of fatty acid biosynthetic process	6	1243	12	40900	6.3e-07	0.00024	// TraesCS1B02G433100 // TraesCS7B02G177500 // TraesCS7D02G281700 // TraesCS7A02G283500 // TraesCS1D02G411400 // TraesCS1A02G403500	// TraesCS5A02G473800 // TraesCS7B02G177500 // TraesCS1B02G433100 // TraesCS7D02G526100 // TraesCS7D02G281700 // TraesCS7B02G460900 // TraesCS5B02G486900 // TraesCS7A02G283500 // TraesCS1D02G411400 // TraesCS7A02G540000 // TraesCS1A02G403500 // TraesCS5D02G486600
GO:0045923	P	positive regulation of fatty acid metabolic process	6	1243	12	40900	6.3e-07	0.00024	// TraesCS1B02G433100 // TraesCS7B02G177500 // TraesCS7D02G281700 // TraesCS7A02G283500 // TraesCS1D02G411400 // TraesCS1A02G403500	// TraesCS5A02G473800 // TraesCS7B02G177500 // TraesCS1B02G433100 // TraesCS7D02G526100 // TraesCS7D02G281700 // TraesCS7B02G460900 // TraesCS5B02G486900 // TraesCS7A02G283500 // TraesCS1D02G411400 // TraesCS7A02G540000 // TraesCS1A02G403500 // TraesCS5D02G486600
GO:0055063	P	sulfate ion homeostasis	6	1243	12	40900	6.3e-07	0.00024	// TraesCS4B02G172900 // TraesCS4A02G131700 // TraesCS4D02G175000 // TraesCS3D02G107800 // TraesCS3B02G124100 // TraesCS3A02G105500	// TraesCS3A02G105500 // TraesCS4B02G172900 // TraesCS3B02G417800 // TraesCS4A02G131700 // TraesCS4D02G175000 // TraesCS3A02G385600 // TraesCS3D02G107800 // TraesCS7A02G267500 // TraesCS7D02G267200 // TraesCS3B02G124100 // TraesCS7B02G164500 // TraesCS3D02G378700
GO:0072505	P	divalent inorganic anion homeostasis	6	1243	12	40900	6.3e-07	0.00024	// TraesCS4B02G172900 // TraesCS4A02G131700 // TraesCS4D02G175000 // TraesCS3D02G107800 // TraesCS3B02G124100 // TraesCS3A02G105500	// TraesCS3A02G105500 // TraesCS4B02G172900 // TraesCS3B02G417800 // TraesCS4A02G131700 // TraesCS4D02G175000 // TraesCS3A02G385600 // TraesCS3D02G107800 // TraesCS7A02G267500 // TraesCS7D02G267200 // TraesCS3B02G124100 // TraesCS7B02G164500 // TraesCS3D02G378700
GO:0000719	P	photoreactive repair	6	1243	12	40900	6.3e-07	0.00024	// TraesCS4B02G172900 // TraesCS4A02G131700 // TraesCS4D02G175000 // TraesCS3D02G107800 // TraesCS3B02G124100 // TraesCS3A02G105500	// TraesCS3A02G105500 // TraesCS4B02G172900 // TraesCS4A02G131700 // TraesCS7A02G195500 // TraesCS4D02G175000 // TraesCS7B02G101100 // TraesCS3D02G107800 // TraesCS7A02G267500 // TraesCS7D02G267200 // TraesCS3B02G124100 // TraesCS7D02G196900 // TraesCS7B02G164500
GO:0008610	P	lipid biosynthetic process	135	1243	2806	40900	7.1e-07	0.00026	// TraesCS5D02G528500 // TraesCS5B02G285400 // TraesCS4B02G091100 // TraesCS6A02G111400 // TraesCS4B02G044400 // TraesCS6B02G123000 // TraesCS1A02G228300 // TraesCS1D02G411400 // TraesCS1D02G127000 // TraesCS1B02G433100 // TraesCS1D02G265200 // TraesCS2A02G381700 // TraesCS3A02G152700 // TraesCS1B02G145600 // TraesCS1A02G265000 // TraesCS7B02G482000 // TraesCS7A02G557300 // TraesCS2B02G360500 // …	// TraesCS4A02G240100 // TraesCS2A02G501900 // TraesCS3B02G300300 // TraesCS3D02G363100 // TraesCS5D02G177200 // TraesCS5B02G062500 // TraesCS7B02G251600 // TraesCS4D02G363300 // TraesCS4D02G182600 // TraesCS6A02G213700 // TraesCS1B02G322000 // TraesCS3A02G477100 // TraesCS5D02G044900 // TraesCS1B02G133200 // TraesCS5B02G242000 // TraesCS3B02G014900 // TraesCS3D02G224800 // TraesCS7A02G233700 // …
GO:0031324	P	negative regulation of cellular metabolic process	105	1243	2093	40900	1.7e-06	0.00059	// TraesCS5B02G285400 // TraesCS5D02G388100 // TraesCS6A02G277400 // TraesCS2B02G146000 // TraesCS6A02G183800 // TraesCS2A02G105600 // TraesCS7A02G471000 // TraesCS2B02G122500 // TraesCS5D02G306100 // TraesCS1D02G265200 // TraesCS2D02G362700 // TraesCS7B02G373000 // TraesCS2B02G219000 // TraesCS1A02G265000 // TraesCS3D02G219500 // TraesCS6B02G305400 // TraesCS3A02G217500 // TraesCS2A02G364700 // …	// TraesCS7D02G231100 // TraesCS1A02G234200 // TraesCS7D02G308800 // TraesCS5D02G247100 // TraesCS3D02G230800 // TraesCS2B02G263600 // TraesCS6A02G309200 // TraesCS1B02G178800 // TraesCS3A02G496300 // TraesCS2B02G390500 // TraesCS5D02G231200 // TraesCS5B02G203400 // TraesCS1B02G308200 // TraesCS2B02G592500 // TraesCS1A02G038200 // TraesCS2A02G105600 // TraesCS7A02G202600 // TraesCS7A02G233700 // …
GO:0071456	P	cellular response to hypoxia	15	1243	114	40900	2.2e-06	0.00078	// TraesCS7D02G538300 // TraesCS4D02G103000 // TraesCS1D02G376300 // TraesCS3A02G152700 // TraesCS5B02G189200 // TraesCS7B02G475900 // TraesCS3D02G160300 // TraesCS5A02G193900 // TraesCS4B02G106300 // TraesCS5D02G196300 // TraesCS1B02G389200 // TraesCS7A02G552000 // TraesCS3B02G179600 // TraesCS1A02G370100 // TraesCS4A02G202100	// TraesCS4B02G239700 // TraesCS6A02G047600 // TraesCS7B02G251600 // TraesCS7B02G082400 // TraesCS5D02G196300 // TraesCS6D02G108400 // TraesCS7A02G177300 // TraesCS4A02G017400 // TraesCS2B02G232000 // TraesCS7A02G126600 // TraesCS7A02G353400 // TraesCS3A02G152700 // TraesCS4B02G106400 // TraesCS5B02G241100 // TraesCS5A02G243200 // TraesCS7B02G475900 // TraesCS6B02G166200 // TraesCS5A02G193900 // …
GO:0045892	P	negative regulation of transcription, DNA-templated	72	1243	1301	40900	2.3e-06	0.00079	// TraesCS5A02G299200 // TraesCS5B02G285400 // TraesCS7D02G219700 // TraesCS2B02G534400 // TraesCS5B02G358500 // TraesCS4A02G098900 // TraesCS3D02G194800 // TraesCS5D02G364800 // TraesCS7A02G218000 // TraesCS2D02G199400 // TraesCS5A02G113500 // TraesCS3A02G190700 // TraesCS2D02G127000 // TraesCS5A02G356000 // TraesCS2B02G219000 // TraesCS5D02G308700 // TraesCS2B02G146000 // TraesCS5A02G241800 // …	// TraesCS7D02G231100 // TraesCS5B02G365600 // TraesCS3B02G429700 // TraesCS7D02G313600 // TraesCS3D02G230800 // TraesCS2B02G263600 // TraesCS2D02G359500 // TraesCS1A02G162200 // TraesCS2B02G390500 // TraesCS2B02G572500 // TraesCS4B02G079000 // TraesCS4D02G051100 // TraesCS2D02G011700 // TraesCS1B02G308200 // TraesCS3B02G396100 // TraesCS5A02G320300 // TraesCS4B02G181500 // TraesCS2B02G092700 // …
GO:0046890	P	regulation of lipid biosynthetic process	18	1243	162	40900	2.8e-06	0.00092	// TraesCS7B02G297700 // TraesCS7A02G403900 // TraesCS3D02G249100 // TraesCS7D02G391800 // TraesCS7D02G391400 // TraesCS7B02G177500 // TraesCS7A02G283500 // TraesCS7D02G281700 // TraesCS3B02G278000 // TraesCS7B02G298200 // TraesCS7B02G303300 // TraesCS1D02G411400 // TraesCS3A02G249100 // TraesCS7A02G395700 // TraesCS1B02G433100 // TraesCS1A02G403500 // TraesCS7A02G396200 // TraesCS7D02G397300	// TraesCS6A02G261400 // TraesCS5A02G268200 // TraesCS7D02G257000 // TraesCS1D02G313700 // TraesCS7A02G395700 // TraesCS2D02G303900 // TraesCS2A02G404700 // TraesCS3D02G268800 // TraesCS6B02G420000 // TraesCS5B02G547200 // TraesCS5A02G473800 // TraesCS5A02G271200 // TraesCS5D02G318900 // TraesCS7B02G152800 // TraesCS1A02G342900 // TraesCS7A02G358300 // TraesCS7A02G396200 // TraesCS5D02G278800 // …
GO:0035524	P	proline transmembrane transport	6	1243	15	40900	3.2e-06	0.00097	// TraesCS2D02G267400 // TraesCS2B02G287200 // TraesCS7A02G356600 // TraesCS2A02G268400 // TraesCS7B02G271200 // TraesCS7D02G366200	// TraesCS4D02G134400 // TraesCS2A02G268200 // TraesCS2D02G267400 // TraesCS4B02G139700 // TraesCS4A02G179500 // TraesCS7A02G188200 // TraesCS2B02G266600 // TraesCS7D02G189000 // TraesCS7A02G356600 // TraesCS2A02G268400 // TraesCS7B02G271200 // TraesCS7B02G093200 // TraesCS7D02G366200 // TraesCS2B02G287200 // TraesCS2D02G256000
GO:0042817	P	pyridoxal metabolic process	6	1243	15	40900	3.2e-06	0.00097	// TraesCS1B02G199700 // TraesCS1D02G184400 // TraesCS5D02G055700 // TraesCS1A02G180800 // TraesCS5B02G049800 // TraesCS5A02G045700	// TraesCS6A02G232600 // TraesCS2A02G254200 // TraesCS1B02G199700 // TraesCS1D02G184400 // TraesCS5D02G055700 // TraesCS1A02G180800 // TraesCS2D02G254700 // TraesCS6D02G215500 // TraesCS6B02G260500 // TraesCS5B02G049800 // TraesCS2B02G268000 // TraesCS2D02G254500 // TraesCS5A02G045700 // TraesCS2B02G267900 // TraesCS2A02G254100
GO:0015825	P	L-serine transport	6	1243	15	40900	3.2e-06	0.00097	// TraesCS2D02G359200 // TraesCS2B02G379600 // TraesCS2A02G360500 // TraesCS7A02G356600 // TraesCS7B02G271200 // TraesCS7D02G366200	// TraesCS7D02G189000 // TraesCS6A02G353800 // TraesCS6B02G386500 // TraesCS6D02G336100 // TraesCS2B02G379600 // TraesCS7A02G188200 // TraesCS2B02G266600 // TraesCS2A02G268200 // TraesCS7A02G356600 // TraesCS2A02G360500 // TraesCS2D02G359200 // TraesCS7B02G271200 // TraesCS7B02G093200 // TraesCS7D02G366200 // TraesCS2D02G256000
GO:0016036	P	cellular response to phosphate starvation	30	1243	381	40900	3.3e-06	0.001	// TraesCS5B02G285400 // TraesCS5B02G245100 // TraesCS1B02G242500 // TraesCS2D02G284700 // TraesCS5B02G265500 // TraesCS3B02G124100 // TraesCS3A02G105500 // TraesCS6B02G300300 // TraesCS4B02G172900 // TraesCS2A02G246100 // TraesCS5D02G254300 // TraesCS4A02G131700 // TraesCS5A02G265800 // TraesCS3D02G107800 // TraesCS5D02G273700 // TraesCS5A02G286100 // TraesCS5D02G293700 // TraesCS2A02G285900 // …	// TraesCS2A02G172100 // TraesCS2D02G011700 // TraesCS4B02G181500 // TraesCS1D02G149700 // TraesCS3A02G324900 // TraesCS1B02G255000 // TraesCS5A02G156200 // TraesCS3D02G501400 // TraesCS3B02G250900 // TraesCS6B02G334300 // TraesCS6B02G328000 // TraesCS4B02G220200 // TraesCS2D02G211100 // TraesCS1B02G296800 // TraesCS5B02G369300 // TraesCS7B02G164500 // TraesCS1A02G243500 // TraesCS5D02G376300 // …
GO:0042793	P	transcription from plastid promoter	18	1243	165	40900	3.6e-06	0.0011	// TraesCS7B02G373000 // TraesCS2A02G387000 // TraesCS2A02G111500 // TraesCS2D02G271600 // TraesCS7A02G471000 // TraesCS2D02G383800 // TraesCS2B02G290500 // TraesCS2A02G272400 // TraesCS3A02G393900 // TraesCS1B02G071800 // TraesCS2B02G004000 // TraesCS3B02G425900 // TraesCS2B02G404600 // TraesCS2D02G014800 // TraesCS1D02G055700 // TraesCS3D02G387600 // TraesCS7D02G458400 // TraesCS1A02G055000	// TraesCS1B02G222400 // TraesCS4D02G073500 // TraesCS3D02G304800 // TraesCS4A02G303400 // TraesCS1A02G427200 // TraesCS1B02G206200 // TraesCS5B02G036800 // TraesCS6A02G319100 // TraesCS2D02G447500 // TraesCS6A02G377400 // TraesCS7A02G471000 // TraesCS5D02G500300 // TraesCS2B02G233300 // TraesCS1A02G208400 // TraesCS5B02G549200 // TraesCS5A02G149000 // TraesCS1A02G055000 // TraesCS4A02G298100 // …
GO:0046889	P	positive regulation of lipid biosynthetic process	9	1243	42	40900	4.1e-06	0.0011	// TraesCS1B02G433100 // TraesCS7B02G177500 // TraesCS7B02G303300 // TraesCS7D02G281700 // TraesCS7A02G403900 // TraesCS7A02G283500 // TraesCS1D02G411400 // TraesCS1A02G403500 // TraesCS7D02G397300	// TraesCS6D02G223600 // TraesCS5D02G006100 // TraesCS6A02G084200 // TraesCS6B02G283200 // TraesCS7A02G403900 // TraesCS7A02G283500 // TraesCS3A02G421400 // TraesCS1B02G356100 // TraesCS1A02G403500 // TraesCS7B02G460900 // TraesCS7D02G257000 // TraesCS6A02G241400 // TraesCS5A02G473800 // TraesCS4A02G060200 // TraesCS7B02G152800 // TraesCS3B02G457400 // TraesCS1A02G342900 // TraesCS7D02G281700 // …
GO:0010076	P	maintenance of floral meristem identity	9	1243	42	40900	4.1e-06	0.0011	// TraesCS2B02G200800 // TraesCS2A02G174300 // TraesCS7B02G158600 // TraesCS5B02G286100 // TraesCS2D02G181400 // TraesCS7A02G260600 // TraesCS5A02G286800 // TraesCS5D02G294500 // TraesCS7D02G261600	// TraesCS1A02G199600 // TraesCS1D02G203300 // TraesCS6D02G293200 // TraesCS3B02G357400 // TraesCS4A02G002600 // TraesCS2A02G261200 // TraesCS5A02G391700 // TraesCS3B02G396100 // TraesCS7D02G176700 // TraesCS7B02G080300 // TraesCS5D02G401700 // TraesCS5B02G286100 // TraesCS3A02G363900 // TraesCS1A02G315400 // TraesCS1D02G315600 // TraesCS2B02G200800 // TraesCS5D02G401500 // TraesCS1B02G214500 // …
GO:0051570	P	regulation of histone H3-K9 methylation	9	1243	42	40900	4.1e-06	0.0011	// TraesCS4B02G154300 // TraesCS4A02G139300 // TraesCS4B02G053600 // TraesCS4A02G261000 // TraesCS4D02G165700 // TraesCS7D02G219700 // TraesCS4D02G053600 // TraesCS7B02G125000 // TraesCS7A02G218000	// TraesCS6A02G277700 // TraesCS2A02G140400 // TraesCS7D02G219700 // TraesCS6D02G258400 // TraesCS2B02G164300 // TraesCS4D02G053600 // TraesCS2D02G156700 // TraesCS5A02G175300 // TraesCS2D02G143100 // TraesCS2D02G365000 // TraesCS1B02G256700 // TraesCS6A02G176200 // TraesCS4D02G165700 // TraesCS6A02G274600 // TraesCS2B02G385300 // TraesCS6D02G167600 // TraesCS2A02G368200 // TraesCS5D02G179800 // …
GO:0045834	P	positive regulation of lipid metabolic process	9	1243	42	40900	4.1e-06	0.0011	// TraesCS1B02G433100 // TraesCS7B02G177500 // TraesCS7B02G303300 // TraesCS7D02G281700 // TraesCS7A02G403900 // TraesCS7A02G283500 // TraesCS1D02G411400 // TraesCS1A02G403500 // TraesCS7D02G397300	// TraesCS6D02G223600 // TraesCS5D02G006100 // TraesCS6A02G084200 // TraesCS6B02G283200 // TraesCS7A02G403900 // TraesCS7A02G283500 // TraesCS3A02G421400 // TraesCS1B02G356100 // TraesCS1A02G403500 // TraesCS7B02G460900 // TraesCS7D02G257000 // TraesCS6A02G241400 // TraesCS5A02G473800 // TraesCS4A02G060200 // TraesCS7B02G152800 // TraesCS3B02G457400 // TraesCS1A02G342900 // TraesCS7D02G281700 // …
GO:0009892	P	negative regulation of metabolic process	114	1243	2369	40900	4.2e-06	0.0011	// TraesCS5B02G285400 // TraesCS1D02G095900 // TraesCS5D02G388100 // TraesCS6A02G277400 // TraesCS2B02G146000 // TraesCS5A02G241800 // TraesCS2A02G105600 // TraesCS7A02G471000 // TraesCS2B02G122500 // TraesCS5D02G306100 // TraesCS1D02G265200 // TraesCS2D02G362700 // TraesCS7B02G373000 // TraesCS2B02G219000 // TraesCS1A02G265000 // TraesCS3D02G219500 // TraesCS6B02G305400 // TraesCS3A02G217500 // …	// TraesCS7D02G231100 // TraesCS1A02G234200 // TraesCS7D02G308800 // TraesCS5D02G247100 // TraesCS3D02G230800 // TraesCS2B02G263600 // TraesCS6A02G309200 // TraesCS1B02G178800 // TraesCS3A02G496300 // TraesCS2B02G390500 // TraesCS5D02G231200 // TraesCS5B02G203400 // TraesCS1B02G308200 // TraesCS2B02G592500 // TraesCS1A02G038200 // TraesCS3D02G418000 // TraesCS2A02G105600 // TraesCS7A02G202600 // …
GO:0046467	P	membrane lipid biosynthetic process	33	1243	447	40900	4.5e-06	0.0012	// TraesCS2A02G381700 // TraesCS5B02G285400 // TraesCS7D02G190100 // TraesCS6D02G211500 // TraesCS6B02G257400 // TraesCS3B02G367800 // TraesCS4A02G225100 // TraesCS1B02G242500 // TraesCS3A02G412600 // TraesCS3D02G329700 // TraesCS6B02G300300 // TraesCS2A02G246100 // TraesCS3A02G336700 // TraesCS4B02G091100 // TraesCS5A02G286100 // TraesCS3B02G447000 // TraesCS7A02G189000 // TraesCS5D02G293700 // …	// TraesCS6A02G185500 // TraesCS7A02G186900 // TraesCS3D02G363100 // TraesCS4A02G193700 // TraesCS3B02G387600 // TraesCS2D02G011700 // TraesCS4B02G181500 // TraesCS4B02G222100 // TraesCS7D02G194500 // TraesCS5D02G324700 // TraesCS3A02G324900 // TraesCS7D02G361300 // TraesCS1B02G255000 // TraesCS5B02G296400 // TraesCS3B02G250900 // TraesCS6B02G334300 // TraesCS7A02G158900 // TraesCS5A02G168600 // …
GO:0015833	P	peptide transport	24	1243	273	40900	4.8e-06	0.0012	// TraesCS3B02G415100 // TraesCS7D02G196700 // TraesCS1D02G269500 // TraesCS3D02G362700 // TraesCS5A02G508500 // TraesCS1D02G269700 // TraesCS7B02G196300 // TraesCS3A02G369700 // TraesCS3B02G401600 // TraesCS4D02G233000 // TraesCS7A02G230500 // TraesCS7B02G100800 // TraesCS4B02G338600 // TraesCS4B02G231700 // TraesCS4D02G335100 // TraesCS1A02G269600 // TraesCS1B02G279900 // TraesCS1B02G280100 // …	// TraesCS7D02G209200 // TraesCS5D02G114600 // TraesCS3B02G415100 // TraesCS7D02G196700 // TraesCS1D02G269500 // TraesCS7D02G449400 // TraesCS2D02G338900 // TraesCS5D02G400800 // TraesCS3B02G433000 // TraesCS1D02G257200 // TraesCS7A02G502600 // TraesCS3B02G319100 // TraesCS4D02G087900 // TraesCS6D02G250000 // TraesCS7A02G149200 // TraesCS3A02G285200 // TraesCS3A02G400000 // TraesCS4D02G339000 // …
GO:0009893	P	positive regulation of metabolic process	111	1243	2302	40900	5e-06	0.0012	// TraesCS1B02G394900 // TraesCS6D02G107700 // TraesCS1D02G312500 // TraesCS7B02G431500 // TraesCS6A02G183800 // TraesCS1D02G125100 // TraesCS2A02G105600 // TraesCS7A02G471000 // TraesCS3A02G433300 // TraesCS1D02G411400 // TraesCS2B02G122500 // TraesCS2D02G362700 // TraesCS7B02G373000 // TraesCS5A02G110900 // TraesCS1A02G088200 // TraesCS3D02G219500 // TraesCS5D02G123200 // TraesCS1A02G128900 // …	// TraesCS4A02G295700 // TraesCS3A02G427600 // TraesCS7D02G308800 // TraesCS2A02G335300 // TraesCS5B02G084500 // TraesCS1B02G178800 // TraesCS4D02G051000 // TraesCS3D02G245500 // TraesCS1B02G308200 // TraesCS2D02G445000 // TraesCS5B02G183700 // TraesCS4A02G087700 // TraesCS7B02G113400 // TraesCS2A02G105600 // TraesCS1D02G221500 // TraesCS3A02G433300 // TraesCS7A02G540400 // TraesCS4D02G296000 // …
GO:0006984	P	ER-nucleus signaling pathway	9	1243	43	40900	5e-06	0.0012	// TraesCS6A02G374700 // TraesCS6B02G412400 // TraesCS1D02G381800 // TraesCS6D02G358600 // TraesCS1B02G394900 // TraesCS5B02G236400 // TraesCS5D02G244800 // TraesCS5A02G237900 // TraesCS1A02G374700	// TraesCS4A02G089100 // TraesCS7B02G299200 // TraesCS6A02G083200 // TraesCS5D02G241200 // TraesCS6D02G358600 // TraesCS4B02G045400 // TraesCS5B02G390500 // TraesCS1D02G395600 // TraesCS3D02G262200 // TraesCS4D02G215700 // TraesCS1D02G107200 // TraesCS1A02G374700 // TraesCS6A02G374700 // TraesCS6D02G077000 // TraesCS7D02G392800 // TraesCS4D02G063000 // TraesCS4D02G045300 // TraesCS1B02G394900 // …
GO:0046488	P	phosphatidylinositol metabolic process	30	1243	390	40900	5.3e-06	0.0013	// TraesCS3A02G336700 // TraesCS2A02G480300 // TraesCS3B02G367800 // TraesCS3A02G412600 // TraesCS5B02G007800 // TraesCS6B02G123000 // TraesCS5B02G265500 // TraesCS3D02G329700 // TraesCS3D02G246900 // TraesCS2D02G340800 // TraesCS4A02G082700 // TraesCS5D02G015000 // TraesCS2B02G505100 // TraesCS3A02G244500 // TraesCS5A02G265800 // TraesCS5D02G273700 // TraesCS2A02G322300 // TraesCS3B02G447000 // …	// TraesCS6A02G185500 // TraesCS4A02G193700 // TraesCS4A02G274200 // TraesCS3A02G477100 // TraesCS6A02G385600 // TraesCS3A02G061100 // TraesCS5D02G403300 // TraesCS5D02G324700 // TraesCS2A02G189500 // TraesCS7A02G227300 // TraesCS4B02G311000 // TraesCS4A02G013300 // TraesCS4B02G070500 // TraesCS5A02G251200 // TraesCS5B02G296400 // TraesCS4B02G286900 // TraesCS2B02G360500 // TraesCS1A02G305800 // …
GO:0015992	P	proton transport	42	1243	642	40900	5.6e-06	0.0013	// TraesCS3B02G040900 // TraesCS3B02G415100 // TraesCS5A02G157000 // TraesCS2D02G271600 // TraesCS5A02G508500 // TraesCS2B02G290500 // TraesCS1D02G221100 // TraesCS1B02G232900 // TraesCS2A02G272400 // TraesCS1A02G219500 // TraesCS7B02G196300 // TraesCS7B02G032300 // TraesCS4D02G233000 // TraesCS2D02G218000 // TraesCS7A02G230500 // TraesCS2A02G212100 // TraesCS3D02G038000 // TraesCS4B02G338600 // …	// TraesCS1D02G030400 // TraesCS7B02G179200 // TraesCS7B02G278200 // TraesCS7D02G130700 // TraesCS3D02G322500 // TraesCS2D02G229600 // TraesCS3A02G219100 // TraesCS2B02G013600 // TraesCS4D02G051000 // TraesCS5D02G380000 // TraesCS7B02G393900 // TraesCS5D02G168600 // TraesCS2B02G296100 // TraesCS7B02G392600 // TraesCS4D02G223300 // TraesCS5D02G187100 // TraesCS1A02G352700 // TraesCS7D02G506800 // …
GO:0006818	P	hydrogen transport	42	1243	642	40900	5.6e-06	0.0013	// TraesCS3B02G040900 // TraesCS3B02G415100 // TraesCS5A02G157000 // TraesCS2D02G271600 // TraesCS5A02G508500 // TraesCS2B02G290500 // TraesCS1D02G221100 // TraesCS1B02G232900 // TraesCS2A02G272400 // TraesCS1A02G219500 // TraesCS7B02G196300 // TraesCS7B02G032300 // TraesCS4D02G233000 // TraesCS2D02G218000 // TraesCS7A02G230500 // TraesCS2A02G212100 // TraesCS3D02G038000 // TraesCS4B02G338600 // …	// TraesCS1D02G030400 // TraesCS7B02G179200 // TraesCS7B02G278200 // TraesCS7D02G130700 // TraesCS3D02G322500 // TraesCS2D02G229600 // TraesCS3A02G219100 // TraesCS2B02G013600 // TraesCS4D02G051000 // TraesCS5D02G380000 // TraesCS7B02G393900 // TraesCS5D02G168600 // TraesCS2B02G296100 // TraesCS7B02G392600 // TraesCS4D02G223300 // TraesCS5D02G187100 // TraesCS1A02G352700 // TraesCS7D02G506800 // …
GO:0071705	P	nitrogen compound transport	105	1243	2158	40900	5.9e-06	0.0013	// TraesCS3B02G415100 // TraesCS5B02G245100 // TraesCS5B02G097900 // TraesCS1D02G269500 // TraesCS3A02G369700 // TraesCS3B02G401600 // TraesCS3B02G366100 // TraesCS7A02G370000 // TraesCS1A02G049300 // TraesCS3D02G506700 // TraesCS1D02G072700 // TraesCS4B02G338600 // TraesCS4B02G231700 // TraesCS7A02G151200 // TraesCS5B02G095400 // TraesCS7D02G366200 // TraesCS7D02G213900 // TraesCS4A02G070500 // …	// TraesCS3A02G427600 // TraesCS3B02G300300 // TraesCS4B02G274200 // TraesCS5D02G254600 // TraesCS7B02G251600 // TraesCS4B02G326200 // TraesCS1A02G425000 // TraesCS1B02G133200 // TraesCS4A02G364700 // TraesCS7D02G471300 // TraesCS5A02G435800 // TraesCS6B02G164400 // TraesCS6D02G331400 // TraesCS1B02G173400 // TraesCS4B02G231700 // TraesCS5B02G287300 // TraesCS5A02G015000 // TraesCS2D02G114900 // …
GO:0071453	P	cellular response to oxygen levels	15	1243	123	40900	5.8e-06	0.0013	// TraesCS7D02G538300 // TraesCS4D02G103000 // TraesCS1D02G376300 // TraesCS3A02G152700 // TraesCS5B02G189200 // TraesCS7B02G475900 // TraesCS3D02G160300 // TraesCS5A02G193900 // TraesCS4B02G106300 // TraesCS5D02G196300 // TraesCS1B02G389200 // TraesCS7A02G552000 // TraesCS3B02G179600 // TraesCS1A02G370100 // TraesCS4A02G202100	// TraesCS4B02G239700 // TraesCS6A02G047600 // TraesCS7B02G251600 // TraesCS7B02G082400 // TraesCS5D02G196300 // TraesCS6D02G108400 // TraesCS2A02G035100 // TraesCS7A02G177300 // TraesCS4D02G185400 // TraesCS4A02G017400 // TraesCS2B02G232000 // TraesCS7A02G339900 // TraesCS7A02G126600 // TraesCS7A02G353400 // TraesCS3A02G152700 // TraesCS4B02G106400 // TraesCS5B02G241100 // TraesCS5A02G243200 // …
GO:0036294	P	cellular response to decreased oxygen levels	15	1243	123	40900	5.8e-06	0.0013	// TraesCS7D02G538300 // TraesCS4D02G103000 // TraesCS1D02G376300 // TraesCS3A02G152700 // TraesCS5B02G189200 // TraesCS7B02G475900 // TraesCS3D02G160300 // TraesCS5A02G193900 // TraesCS4B02G106300 // TraesCS5D02G196300 // TraesCS1B02G389200 // TraesCS7A02G552000 // TraesCS3B02G179600 // TraesCS1A02G370100 // TraesCS4A02G202100	// TraesCS4B02G239700 // TraesCS6A02G047600 // TraesCS7B02G251600 // TraesCS7B02G082400 // TraesCS5D02G196300 // TraesCS6D02G108400 // TraesCS2A02G035100 // TraesCS7A02G177300 // TraesCS4D02G185400 // TraesCS4A02G017400 // TraesCS2B02G232000 // TraesCS7A02G339900 // TraesCS7A02G126600 // TraesCS7A02G353400 // TraesCS3A02G152700 // TraesCS4B02G106400 // TraesCS5B02G241100 // TraesCS5A02G243200 // …
GO:0006664	P	glycolipid metabolic process	30	1243	393	40900	6.1e-06	0.0013	// TraesCS5B02G285400 // TraesCS7D02G190100 // TraesCS3A02G336700 // TraesCS3B02G367800 // TraesCS4A02G225100 // TraesCS1B02G242500 // TraesCS3A02G412600 // TraesCS3D02G329700 // TraesCS6B02G300300 // TraesCS4B02G088800 // TraesCS2A02G246100 // TraesCS4B02G091100 // TraesCS5A02G286100 // TraesCS4D02G087100 // TraesCS7A02G189000 // TraesCS5D02G293700 // TraesCS3D02G407300 // TraesCS4A02G226400 // …	// TraesCS6A02G185500 // TraesCS7B02G086700 // TraesCS3D02G363100 // TraesCS4A02G193700 // TraesCS2D02G011700 // TraesCS4B02G181500 // TraesCS5D02G324700 // TraesCS7A02G328500 // TraesCS3A02G324900 // TraesCS1B02G255000 // TraesCS5B02G296400 // TraesCS3B02G250900 // TraesCS6B02G334300 // TraesCS7D02G316700 // TraesCS7A02G158900 // TraesCS5D02G175700 // TraesCS2D02G211100 // TraesCS2D02G105500 // …
GO:2000113	P	negative regulation of cellular macromolecule biosynthetic process	84	1243	1640	40900	7.2e-06	0.0015	// TraesCS5A02G299200 // TraesCS5B02G285400 // TraesCS3B02G205900 // TraesCS7D02G219700 // TraesCS2B02G534400 // TraesCS5B02G358500 // TraesCS4A02G098900 // TraesCS3D02G194800 // TraesCS5D02G364800 // TraesCS4D02G053600 // TraesCS2D02G199400 // TraesCS5A02G113500 // TraesCS3A02G190700 // TraesCS2D02G127000 // TraesCS5A02G356000 // TraesCS2B02G219000 // TraesCS5D02G308700 // TraesCS2B02G146000 // …	// TraesCS7D02G231100 // TraesCS1A02G234200 // TraesCS7D02G308800 // TraesCS3D02G230800 // TraesCS2B02G263600 // TraesCS6A02G309200 // TraesCS1B02G178800 // TraesCS3A02G496300 // TraesCS2B02G390500 // TraesCS5D02G231200 // TraesCS1B02G308200 // TraesCS2B02G592500 // TraesCS1A02G038200 // TraesCS2A02G105600 // TraesCS5A02G318200 // TraesCS4D02G073200 // TraesCS6B02G151900 // TraesCS1B02G249300 // …
GO:0009247	P	glycolipid biosynthetic process	27	1243	339	40900	8e-06	0.0017	// TraesCS5B02G285400 // TraesCS7D02G190100 // TraesCS3A02G336700 // TraesCS3B02G367800 // TraesCS4A02G225100 // TraesCS1B02G242500 // TraesCS3A02G412600 // TraesCS3D02G329700 // TraesCS6B02G300300 // TraesCS2A02G246100 // TraesCS4B02G091100 // TraesCS5A02G286100 // TraesCS3B02G447000 // TraesCS7A02G189000 // TraesCS5D02G293700 // TraesCS3D02G407300 // TraesCS6D02G252900 // TraesCS1A02G228300 // …	// TraesCS5B02G426300 // TraesCS6A02G185500 // TraesCS5B02G285400 // TraesCS3B02G555600 // TraesCS3D02G363100 // TraesCS4B02G075700 // TraesCS1A02G372400 // TraesCS3B02G320900 // TraesCS5D02G432600 // TraesCS3A02G327300 // TraesCS3B02G167800 // TraesCS3D02G184500 // TraesCS2D02G011700 // TraesCS1A02G241900 // TraesCS5B02G242000 // TraesCS4D02G214700 // TraesCS4B02G246700 // TraesCS5D02G304200 // …
GO:0045934	P	negative regulation of nucleobase-containing compound metabolic process	75	1243	1427	40900	8.8e-06	0.0018	// TraesCS5A02G299200 // TraesCS5B02G285400 // TraesCS7D02G219700 // TraesCS2B02G534400 // TraesCS5B02G358500 // TraesCS4A02G098900 // TraesCS3D02G194800 // TraesCS5D02G364800 // TraesCS7A02G218000 // TraesCS2D02G199400 // TraesCS5A02G113500 // TraesCS3A02G190700 // TraesCS2D02G127000 // TraesCS5A02G356000 // TraesCS2B02G219000 // TraesCS5D02G308700 // TraesCS5B02G381700 // TraesCS2B02G146000 // …	// TraesCS7D02G231100 // TraesCS6B02G189000 // TraesCS3D02G230800 // TraesCS2B02G263600 // TraesCS1B02G178800 // TraesCS2B02G390500 // TraesCS5B02G203400 // TraesCS1B02G308200 // TraesCS1A02G038200 // TraesCS2A02G105600 // TraesCS4D02G296000 // TraesCS5A02G318200 // TraesCS4D02G073200 // TraesCS4B02G296900 // TraesCS6B02G151900 // TraesCS1B02G271100 // TraesCS6A02G162300 // TraesCS3A02G270000 // …
GO:1903509	P	liposaccharide metabolic process	30	1243	402	40900	9.5e-06	0.0019	// TraesCS5B02G285400 // TraesCS7D02G190100 // TraesCS3A02G336700 // TraesCS3B02G367800 // TraesCS4A02G225100 // TraesCS1B02G242500 // TraesCS3A02G412600 // TraesCS3D02G329700 // TraesCS6B02G300300 // TraesCS4B02G088800 // TraesCS2A02G246100 // TraesCS4B02G091100 // TraesCS5A02G286100 // TraesCS4D02G087100 // TraesCS7A02G189000 // TraesCS5D02G293700 // TraesCS3D02G407300 // TraesCS4A02G226400 // …	// TraesCS6A02G185500 // TraesCS7B02G086700 // TraesCS3D02G363100 // TraesCS4A02G193700 // TraesCS2D02G011700 // TraesCS4B02G181500 // TraesCS5D02G324700 // TraesCS7A02G328500 // TraesCS3A02G324900 // TraesCS1B02G255000 // TraesCS5B02G296400 // TraesCS3B02G250900 // TraesCS6B02G334300 // TraesCS2A02G098500 // TraesCS7D02G316700 // TraesCS7A02G158900 // TraesCS5D02G175700 // TraesCS2D02G211100 // …
GO:0006643	P	membrane lipid metabolic process	39	1243	594	40900	1.1e-05	0.0021	// TraesCS2A02G381700 // TraesCS5B02G285400 // TraesCS7D02G190100 // TraesCS6D02G211500 // TraesCS6B02G257400 // TraesCS3B02G367800 // TraesCS4A02G225100 // TraesCS1B02G242500 // TraesCS3A02G412600 // TraesCS5A02G148500 // TraesCS3D02G329700 // TraesCS6B02G300300 // TraesCS4B02G088800 // TraesCS2A02G246100 // TraesCS3A02G336700 // TraesCS4B02G091100 // TraesCS5B02G147100 // TraesCS5A02G286100 // …	// TraesCS6A02G185500 // TraesCS7B02G086700 // TraesCS3D02G363100 // TraesCS4A02G193700 // TraesCS3B02G387600 // TraesCS3A02G130000 // TraesCS2D02G011700 // TraesCS4B02G181500 // TraesCS4B02G222100 // TraesCS4B02G075700 // TraesCS3B02G149100 // TraesCS2D02G252700 // TraesCS5D02G324700 // TraesCS7A02G328500 // TraesCS3A02G324900 // TraesCS7D02G361300 // TraesCS1B02G255000 // TraesCS5B02G296400 // …
GO:0051051	P	negative regulation of transport	6	1243	18	40900	1.1e-05	0.0021	// TraesCS5A02G157000 // TraesCS2D02G271600 // TraesCS2B02G290500 // TraesCS2A02G272400 // TraesCS5D02G162400 // TraesCS5B02G155200	// TraesCS6A02G312500 // TraesCS4B02G210100 // TraesCS3B02G469000 // TraesCS5A02G157000 // TraesCS4D02G210900 // TraesCS4D02G050400 // TraesCS2B02G290500 // TraesCS4A02G264800 // TraesCS3A02G433200 // TraesCS2A02G272400 // TraesCS6D02G291900 // TraesCS6B02G342700 // TraesCS5D02G162400 // TraesCS3D02G426600 // TraesCS4A02G094300 // TraesCS5B02G155200 // TraesCS2D02G271600 // TraesCS4B02G050200
GO:0043271	P	negative regulation of ion transport	6	1243	18	40900	1.1e-05	0.0021	// TraesCS5A02G157000 // TraesCS2D02G271600 // TraesCS2B02G290500 // TraesCS2A02G272400 // TraesCS5D02G162400 // TraesCS5B02G155200	// TraesCS6A02G312500 // TraesCS4B02G210100 // TraesCS3B02G469000 // TraesCS5A02G157000 // TraesCS4D02G210900 // TraesCS4D02G050400 // TraesCS2B02G290500 // TraesCS4A02G264800 // TraesCS3A02G433200 // TraesCS2A02G272400 // TraesCS6D02G291900 // TraesCS6B02G342700 // TraesCS5D02G162400 // TraesCS3D02G426600 // TraesCS4A02G094300 // TraesCS5B02G155200 // TraesCS2D02G271600 // TraesCS4B02G050200
GO:1903507	P	negative regulation of nucleic acid-templated transcription	72	1243	1364	40900	1.1e-05	0.0021	// TraesCS5A02G299200 // TraesCS5B02G285400 // TraesCS7D02G219700 // TraesCS2B02G534400 // TraesCS5B02G358500 // TraesCS4A02G098900 // TraesCS3D02G194800 // TraesCS5D02G364800 // TraesCS7A02G218000 // TraesCS2D02G199400 // TraesCS5A02G113500 // TraesCS3A02G190700 // TraesCS2D02G127000 // TraesCS5A02G356000 // TraesCS2B02G219000 // TraesCS5D02G308700 // TraesCS2B02G146000 // TraesCS5A02G241800 // …	// TraesCS7D02G231100 // TraesCS5B02G365600 // TraesCS2A02G172100 // TraesCS3B02G429700 // TraesCS7D02G313600 // TraesCS2A02G506500 // TraesCS3D02G230800 // TraesCS2B02G263600 // TraesCS2D02G359500 // TraesCS1A02G162200 // TraesCS2B02G390500 // TraesCS2B02G572500 // TraesCS5B02G203400 // TraesCS4D02G051100 // TraesCS2D02G011700 // TraesCS1B02G308200 // TraesCS3B02G396100 // TraesCS5A02G320300 // …
GO:1902679	P	negative regulation of RNA biosynthetic process	72	1243	1364	40900	1.1e-05	0.0021	// TraesCS5A02G299200 // TraesCS5B02G285400 // TraesCS7D02G219700 // TraesCS2B02G534400 // TraesCS5B02G358500 // TraesCS4A02G098900 // TraesCS3D02G194800 // TraesCS5D02G364800 // TraesCS7A02G218000 // TraesCS2D02G199400 // TraesCS5A02G113500 // TraesCS3A02G190700 // TraesCS2D02G127000 // TraesCS5A02G356000 // TraesCS2B02G219000 // TraesCS5D02G308700 // TraesCS2B02G146000 // TraesCS5A02G241800 // …	// TraesCS7D02G231100 // TraesCS5B02G365600 // TraesCS2A02G172100 // TraesCS3B02G429700 // TraesCS7D02G313600 // TraesCS2A02G506500 // TraesCS3D02G230800 // TraesCS2B02G263600 // TraesCS2D02G359500 // TraesCS1A02G162200 // TraesCS2B02G390500 // TraesCS2B02G572500 // TraesCS5B02G203400 // TraesCS4D02G051100 // TraesCS2D02G011700 // TraesCS1B02G308200 // TraesCS3B02G396100 // TraesCS5A02G320300 // …
GO:0010605	P	negative regulation of macromolecule metabolic process	105	1243	2198	40900	1.2e-05	0.0023	// TraesCS5B02G285400 // TraesCS1D02G095900 // TraesCS5D02G388100 // TraesCS2B02G146000 // TraesCS5A02G241800 // TraesCS2A02G105600 // TraesCS2B02G122500 // TraesCS5D02G306100 // TraesCS1D02G265200 // TraesCS2D02G362700 // TraesCS2B02G219000 // TraesCS1A02G265000 // TraesCS3D02G219500 // TraesCS5A02G237900 // TraesCS3A02G217500 // TraesCS2A02G364700 // TraesCS5A02G378100 // TraesCS7D02G343700 // …	// TraesCS7D02G231100 // TraesCS1A02G234200 // TraesCS7D02G308800 // TraesCS5D02G247100 // TraesCS3D02G230800 // TraesCS2B02G263600 // TraesCS6A02G309200 // TraesCS1B02G178800 // TraesCS3A02G496300 // TraesCS2B02G390500 // TraesCS5D02G231200 // TraesCS5B02G203400 // TraesCS1B02G308200 // TraesCS2B02G592500 // TraesCS1A02G038200 // TraesCS3D02G418000 // TraesCS2A02G105600 // TraesCS7A02G233700 // …
GO:0010629	P	negative regulation of gene expression	90	1243	1817	40900	1.3e-05	0.0023	// TraesCS5B02G285400 // TraesCS2B02G146000 // TraesCS5A02G241800 // TraesCS2A02G105600 // TraesCS2B02G122500 // TraesCS5D02G306100 // TraesCS2D02G362700 // TraesCS2B02G219000 // TraesCS3D02G219500 // TraesCS3A02G217500 // TraesCS2A02G364700 // TraesCS4A02G413400 // TraesCS1A02G002700 // TraesCS5A02G178200 // TraesCS5D02G364800 // TraesCS6D02G291500 // TraesCS4D02G053600 // TraesCS4B02G205400 // …	// TraesCS7D02G231100 // TraesCS1A02G234200 // TraesCS7D02G308800 // TraesCS3D02G230800 // TraesCS2B02G263600 // TraesCS6A02G309200 // TraesCS1B02G178800 // TraesCS3A02G496300 // TraesCS2B02G390500 // TraesCS5D02G231200 // TraesCS1B02G308200 // TraesCS2B02G592500 // TraesCS1A02G038200 // TraesCS3D02G418000 // TraesCS2A02G105600 // TraesCS2D02G114900 // TraesCS2B02G364900 // TraesCS5A02G318200 // …
GO:0019375	P	galactolipid biosynthetic process	21	1243	234	40900	1.3e-05	0.0023	// TraesCS7A02G189000 // TraesCS4D02G088200 // TraesCS5B02G285400 // TraesCS2D02G506800 // TraesCS7D02G190100 // TraesCS1A02G228300 // TraesCS6A02G272900 // TraesCS2A02G246100 // TraesCS2B02G534400 // TraesCS4A02G225100 // TraesCS1B02G242500 // TraesCS4B02G091100 // TraesCS6D02G252900 // TraesCS1D02G230100 // TraesCS2B02G270400 // TraesCS2A02G506000 // TraesCS5D02G293700 // TraesCS5A02G286100 // …	// TraesCS5B02G426300 // TraesCS3A02G295000 // TraesCS5B02G285400 // TraesCS3B02G555600 // TraesCS1A02G372400 // TraesCS5D02G432600 // TraesCS3A02G327300 // TraesCS3D02G184500 // TraesCS2D02G011700 // TraesCS1A02G241900 // TraesCS5B02G242000 // TraesCS4D02G214700 // TraesCS1A02G146600 // TraesCS1B02G265600 // TraesCS5A02G424100 // TraesCS3D02G420300 // TraesCS1D02G138100 // TraesCS1B02G264000 // …
GO:0051253	P	negative regulation of RNA metabolic process	72	1243	1373	40900	1.4e-05	0.0024	// TraesCS5A02G299200 // TraesCS5B02G285400 // TraesCS7D02G219700 // TraesCS2B02G534400 // TraesCS5B02G358500 // TraesCS4A02G098900 // TraesCS3D02G194800 // TraesCS5D02G364800 // TraesCS7A02G218000 // TraesCS2D02G199400 // TraesCS5A02G113500 // TraesCS3A02G190700 // TraesCS2D02G127000 // TraesCS5A02G356000 // TraesCS2B02G219000 // TraesCS5D02G308700 // TraesCS2B02G146000 // TraesCS5A02G241800 // …	// TraesCS7D02G231100 // TraesCS6B02G189000 // TraesCS3D02G230800 // TraesCS2B02G263600 // TraesCS1B02G178800 // TraesCS2B02G390500 // TraesCS5B02G203400 // TraesCS1B02G308200 // TraesCS1A02G038200 // TraesCS2A02G105600 // TraesCS4D02G296000 // TraesCS5A02G318200 // TraesCS4D02G073200 // TraesCS4B02G296900 // TraesCS6B02G151900 // TraesCS1B02G271100 // TraesCS6A02G162300 // TraesCS3A02G270000 // …
GO:0042886	P	amide transport	24	1243	293	40900	1.6e-05	0.0027	// TraesCS3B02G415100 // TraesCS7D02G196700 // TraesCS1D02G269500 // TraesCS3D02G362700 // TraesCS5A02G508500 // TraesCS1D02G269700 // TraesCS7B02G196300 // TraesCS3A02G369700 // TraesCS3B02G401600 // TraesCS4D02G233000 // TraesCS7A02G230500 // TraesCS7B02G100800 // TraesCS4B02G338600 // TraesCS4B02G231700 // TraesCS4D02G335100 // TraesCS1A02G269600 // TraesCS1B02G279900 // TraesCS1B02G280100 // …	// TraesCS7D02G209200 // TraesCS5D02G114600 // TraesCS3B02G415100 // TraesCS5D02G480600 // TraesCS7D02G196700 // TraesCS1D02G269500 // TraesCS7D02G449400 // TraesCS2D02G338900 // TraesCS5D02G400800 // TraesCS3B02G433000 // TraesCS1D02G257200 // TraesCS7A02G502600 // TraesCS4B02G310900 // TraesCS4D02G087900 // TraesCS6D02G250000 // TraesCS7A02G149200 // TraesCS3A02G285200 // TraesCS3A02G400000 // …
GO:0044255	P	cellular lipid metabolic process	150	1243	3401	40900	1.7e-05	0.0029	// TraesCS5D02G528500 // TraesCS5B02G285400 // TraesCS2D02G284700 // TraesCS6A02G111400 // TraesCS4B02G044400 // TraesCS6B02G123000 // TraesCS4A02G350200 // TraesCS3D02G246900 // TraesCS5D02G015000 // TraesCS1A02G228300 // TraesCS4A02G226400 // TraesCS1D02G411400 // TraesCS1D02G127000 // TraesCS4D02G087100 // TraesCS3B02G447000 // TraesCS2A02G381700 // TraesCS3A02G152700 // TraesCS1B02G145600 // …	// TraesCS2A02G501900 // TraesCS3B02G300300 // TraesCS3D02G363100 // TraesCS5D02G177200 // TraesCS5B02G062500 // TraesCS7B02G251600 // TraesCS4D02G363300 // TraesCS4D02G182600 // TraesCS6A02G213700 // TraesCS1B02G322000 // TraesCS2B02G307300 // TraesCS5A02G113400 // TraesCS5D02G044900 // TraesCS5B02G242000 // TraesCS3B02G014900 // TraesCS3D02G224800 // TraesCS7A02G233700 // TraesCS4D02G217600 // …
GO:0051172	P	negative regulation of nitrogen compound metabolic process	87	1243	1757	40900	1.7e-05	0.0029	// TraesCS5B02G285400 // TraesCS5D02G388100 // TraesCS2B02G146000 // TraesCS5A02G241800 // TraesCS2A02G105600 // TraesCS2B02G122500 // TraesCS5D02G306100 // TraesCS2D02G362700 // TraesCS2B02G219000 // TraesCS3D02G219500 // TraesCS3A02G217500 // TraesCS2A02G364700 // TraesCS5A02G378100 // TraesCS4A02G413400 // TraesCS1A02G002700 // TraesCS5D02G364800 // TraesCS4D02G053600 // TraesCS5A02G113500 // …	// TraesCS7D02G231100 // TraesCS1A02G234200 // TraesCS7D02G308800 // TraesCS3D02G230800 // TraesCS2B02G263600 // TraesCS6A02G309200 // TraesCS1B02G178800 // TraesCS3A02G496300 // TraesCS2B02G390500 // TraesCS5D02G231200 // TraesCS5B02G203400 // TraesCS1B02G308200 // TraesCS2B02G592500 // TraesCS1A02G038200 // TraesCS2A02G105600 // TraesCS4D02G296000 // TraesCS5A02G318200 // TraesCS4D02G073200 // …
GO:0003156	P	regulation of organ formation	9	1243	50	40900	1.8e-05	0.0031	// TraesCS7D02G230900 // TraesCS7A02G230500 // TraesCS3B02G563700 // TraesCS7B02G032300 // TraesCS3D02G506700 // TraesCS7B02G196300 // TraesCS3A02G499800 // TraesCS7A02G131600 // TraesCS7D02G130800	// TraesCS1D02G030400 // TraesCS4B02G304300 // TraesCS7A02G131500 // TraesCS7D02G130700 // TraesCS2A02G261700 // TraesCS1A02G029900 // TraesCS4D02G236000 // TraesCS2D02G228200 // TraesCS7B02G196300 // TraesCS2D02G262300 // TraesCS7B02G407800 // TraesCS7A02G500700 // TraesCS7B02G032100 // TraesCS5B02G033600 // TraesCS5A02G033400 // TraesCS7A02G230500 // TraesCS7D02G272900 // TraesCS7B02G032300 // …
GO:0051238	P	sequestering of metal ion	12	1243	90	40900	2e-05	0.0032	// TraesCS3B02G040900 // TraesCS3A02G042600 // TraesCS7D02G230900 // TraesCS7A02G230500 // TraesCS3D02G038000 // TraesCS3B02G563700 // TraesCS7B02G032300 // TraesCS3D02G506700 // TraesCS7B02G196300 // TraesCS3A02G499800 // TraesCS7A02G131600 // TraesCS7D02G130800	// TraesCS1D02G030400 // TraesCS7D02G130700 // TraesCS4B02G154400 // TraesCS1A02G029900 // TraesCS5A02G152400 // TraesCS2B02G296100 // TraesCS7B02G032100 // TraesCS2A02G204200 // TraesCS3D02G349500 // TraesCS3D02G038000 // TraesCS3D02G227600 // TraesCS2B02G247700 // TraesCS3B02G563400 // TraesCS1D02G074400 // TraesCS7D02G405000 // TraesCS3B02G385500 // TraesCS7D02G230900 // TraesCS4A02G404500 // …
GO:0009812	P	flavonoid metabolic process	57	1243	1026	40900	2e-05	0.0033	// TraesCS3B02G040900 // TraesCS2A02G392100 // TraesCS1D02G072700 // TraesCS3B02G153400 // TraesCS7D02G391400 // TraesCS1B02G394900 // TraesCS3D02G160300 // TraesCS2A02G299300 // TraesCS7B02G196300 // TraesCS3D02G299900 // TraesCS1A02G374700 // TraesCS6D02G135500 // TraesCS7A02G230500 // TraesCS3A02G302100 // TraesCS4D02G309900 // TraesCS3D02G038000 // TraesCS2B02G410400 // TraesCS1D02G312500 // …	// TraesCS5D02G403900 // TraesCS1D02G030400 // TraesCS4D02G044700 // TraesCS5B02G028500 // TraesCS6A02G173600 // TraesCS4D02G322600 // TraesCS7D02G130700 // TraesCS6A02G308600 // TraesCS3D02G540200 // TraesCS7B02G251600 // TraesCS4D02G363300 // TraesCS1B02G138700 // TraesCS1B02G249000 // TraesCS6A02G398100 // TraesCS1B02G356600 // TraesCS1D02G149700 // TraesCS5B02G547200 // TraesCS6A02G116400 // …
GO:0046856	P	phosphatidylinositol dephosphorylation	9	1243	51	40900	2.2e-05	0.0035	// TraesCS3B02G275500 // TraesCS4A02G082700 // TraesCS3A02G244500 // TraesCS5A02G265800 // TraesCS4B02G221300 // TraesCS5D02G273700 // TraesCS4D02G221700 // TraesCS5B02G265500 // TraesCS3D02G246900	// TraesCS1A02G357300 // TraesCS4B02G017400 // TraesCS4D02G069300 // TraesCS5A02G202800 // TraesCS3D02G331600 // TraesCS4D02G221700 // TraesCS5B02G265500 // TraesCS5B02G201300 // TraesCS1B02G373800 // TraesCS3D02G246900 // TraesCS5B02G434000 // TraesCS4A02G082700 // TraesCS3A02G244500 // TraesCS5A02G265800 // TraesCS5A02G432000 // TraesCS1B02G316500 // TraesCS4B02G221300 // TraesCS1D02G305500 // …
GO:0031327	P	negative regulation of cellular biosynthetic process	87	1243	1772	40900	2.3e-05	0.0036	// TraesCS5B02G285400 // TraesCS2B02G146000 // TraesCS5A02G241800 // TraesCS2A02G105600 // TraesCS2B02G122500 // TraesCS5D02G306100 // TraesCS2D02G362700 // TraesCS2B02G219000 // TraesCS3D02G219500 // TraesCS3A02G217500 // TraesCS2A02G364700 // TraesCS3D02G249100 // TraesCS4A02G413400 // TraesCS1A02G002700 // TraesCS5D02G364800 // TraesCS4D02G053600 // TraesCS5A02G113500 // TraesCS3A02G190700 // …	// TraesCS7D02G231100 // TraesCS1A02G234200 // TraesCS7D02G308800 // TraesCS3D02G230800 // TraesCS2B02G263600 // TraesCS6A02G309200 // TraesCS1B02G178800 // TraesCS3A02G496300 // TraesCS2B02G390500 // TraesCS5D02G231200 // TraesCS5B02G203400 // TraesCS1B02G308200 // TraesCS2B02G592500 // TraesCS1A02G038200 // TraesCS2A02G105600 // TraesCS7A02G202600 // TraesCS4D02G296000 // TraesCS5A02G318200 // …
GO:0019374	P	galactolipid metabolic process	21	1243	243	40900	2.3e-05	0.0036	// TraesCS7A02G189000 // TraesCS4D02G088200 // TraesCS5B02G285400 // TraesCS2D02G506800 // TraesCS7D02G190100 // TraesCS1A02G228300 // TraesCS6A02G272900 // TraesCS2A02G246100 // TraesCS2B02G534400 // TraesCS4A02G225100 // TraesCS1B02G242500 // TraesCS4B02G091100 // TraesCS6D02G252900 // TraesCS1D02G230100 // TraesCS2B02G270400 // TraesCS2A02G506000 // TraesCS5D02G293700 // TraesCS5A02G286100 // …	// TraesCS5B02G426300 // TraesCS3A02G295000 // TraesCS5B02G285400 // TraesCS3B02G555600 // TraesCS1A02G372400 // TraesCS5D02G432600 // TraesCS3A02G327300 // TraesCS3D02G184500 // TraesCS2D02G011700 // TraesCS1A02G241900 // TraesCS5B02G242000 // TraesCS4D02G214700 // TraesCS1A02G146600 // TraesCS1B02G265600 // TraesCS5A02G424100 // TraesCS3D02G420300 // TraesCS1D02G138100 // TraesCS1B02G264000 // …
GO:0006629	P	lipid metabolic process	183	1243	4327	40900	2.6e-05	0.004	// TraesCS5D02G528500 // TraesCS5B02G285400 // TraesCS2D02G284700 // TraesCS6A02G111400 // TraesCS4B02G044400 // TraesCS6B02G362900 // TraesCS4A02G350200 // TraesCS3D02G246900 // TraesCS3B02G219300 // TraesCS5D02G015000 // TraesCS1A02G228300 // TraesCS4A02G226400 // TraesCS1D02G411400 // TraesCS1D02G127000 // TraesCS1B02G433100 // TraesCS4D02G087100 // TraesCS3B02G447000 // TraesCS2A02G381700 // …	// TraesCS4A02G240100 // TraesCS2A02G501900 // TraesCS3B02G300300 // TraesCS3D02G363100 // TraesCS2B02G214000 // TraesCS5D02G177200 // TraesCS5B02G062500 // TraesCS7B02G251600 // TraesCS4D02G363300 // TraesCS4D02G182600 // TraesCS6B02G362900 // TraesCS6A02G213700 // TraesCS4D02G014200 // TraesCS2B02G307300 // TraesCS5A02G113400 // TraesCS4B02G189900 // TraesCS3D02G421700 // TraesCS1B02G133200 // …
GO:0010558	P	negative regulation of macromolecule biosynthetic process	84	1243	1703	40900	2.7e-05	0.0041	// TraesCS5A02G299200 // TraesCS5B02G285400 // TraesCS3B02G205900 // TraesCS7D02G219700 // TraesCS2B02G534400 // TraesCS5B02G358500 // TraesCS4A02G098900 // TraesCS3D02G194800 // TraesCS5D02G364800 // TraesCS4D02G053600 // TraesCS2D02G199400 // TraesCS5A02G113500 // TraesCS3A02G190700 // TraesCS2D02G127000 // TraesCS5A02G356000 // TraesCS2B02G219000 // TraesCS5D02G308700 // TraesCS2B02G146000 // …	// TraesCS7D02G231100 // TraesCS1A02G234200 // TraesCS7D02G308800 // TraesCS3D02G230800 // TraesCS2B02G263600 // TraesCS6A02G309200 // TraesCS1B02G178800 // TraesCS3A02G496300 // TraesCS2B02G390500 // TraesCS5D02G231200 // TraesCS5B02G203400 // TraesCS1B02G308200 // TraesCS2B02G592500 // TraesCS1A02G038200 // TraesCS2A02G105600 // TraesCS4D02G296000 // TraesCS5A02G318200 // TraesCS4D02G073200 // …
GO:0009624	P	response to nematode	39	1243	620	40900	2.7e-05	0.0042	// TraesCS3B02G415100 // TraesCS1D02G269500 // TraesCS4B02G226500 // TraesCS5A02G508500 // TraesCS1D02G269700 // TraesCS7B02G196300 // TraesCS7B02G032300 // TraesCS1D02G312500 // TraesCS2B02G615500 // TraesCS4D02G233000 // TraesCS7A02G230500 // TraesCS2A02G571900 // TraesCS4B02G338600 // TraesCS4B02G231700 // TraesCS3D02G506700 // TraesCS4D02G335100 // TraesCS7D02G366200 // TraesCS1A02G269600 // …	// TraesCS5D02G151900 // TraesCS1D02G030400 // TraesCS4D02G065600 // TraesCS1D02G269500 // TraesCS7D02G130700 // TraesCS6A02G308600 // TraesCS4A02G050500 // TraesCS4D02G087900 // TraesCS2A02G257200 // TraesCS3A02G081100 // TraesCS5A02G512500 // TraesCS5D02G366400 // TraesCS5A02G140000 // TraesCS4D02G093100 // TraesCS2A02G571900 // TraesCS1B02G173400 // TraesCS4B02G231700 // TraesCS3D02G227600 // …
GO:0048833	P	specification of floral organ number	6	1243	21	40900	2.9e-05	0.0042	// TraesCS7B02G158600 // TraesCS5B02G286100 // TraesCS7A02G260600 // TraesCS5A02G286800 // TraesCS5D02G294500 // TraesCS7D02G261600	// TraesCS7B02G094500 // TraesCS6A02G167900 // TraesCS6D02G156900 // TraesCS1B02G172100 // TraesCS7A02G260600 // TraesCS6B02G195600 // TraesCS7B02G158600 // TraesCS2B02G226900 // TraesCS7A02G189600 // TraesCS2A02G199600 // TraesCS1D02G153700 // TraesCS6B02G286400 // TraesCS7D02G190700 // TraesCS5B02G286100 // TraesCS6D02G240200 // TraesCS1A02G154900 // TraesCS5A02G286800 // TraesCS5D02G294500 // …
GO:0009115	P	xanthine catabolic process	6	1243	21	40900	2.9e-05	0.0042	// TraesCS4A02G020900 // TraesCS2A02G246300 // TraesCS2B02G270600 // TraesCS2D02G248700 // TraesCS4D02G281700 // TraesCS4B02G282700	// TraesCS5D02G435900 // TraesCS5A02G428200 // TraesCS2A02G246300 // TraesCS4A02G020900 // TraesCS4D02G281700 // TraesCS5B02G429700 // TraesCS5B02G429600 // TraesCS5D02G435800 // TraesCS2B02G270600 // TraesCS5A02G427700 // TraesCS2D02G248700 // TraesCS5A02G427900 // TraesCS1B02G205300 // TraesCS1D02G192900 // TraesCS5D02G436200 // TraesCS5B02G429800 // TraesCS5A02G427600 // TraesCS1A02G183800 // …
GO:0046110	P	xanthine metabolic process	6	1243	21	40900	2.9e-05	0.0042	// TraesCS4A02G020900 // TraesCS2A02G246300 // TraesCS2B02G270600 // TraesCS2D02G248700 // TraesCS4D02G281700 // TraesCS4B02G282700	// TraesCS5D02G435900 // TraesCS5A02G428200 // TraesCS2A02G246300 // TraesCS4A02G020900 // TraesCS4D02G281700 // TraesCS5B02G429700 // TraesCS5B02G429600 // TraesCS5D02G435800 // TraesCS2B02G270600 // TraesCS5A02G427700 // TraesCS2D02G248700 // TraesCS5A02G427900 // TraesCS1B02G205300 // TraesCS1D02G192900 // TraesCS5D02G436200 // TraesCS5B02G429800 // TraesCS5A02G427600 // TraesCS1A02G183800 // …
GO:0009699	P	phenylpropanoid biosynthetic process	42	1243	689	40900	2.9e-05	0.0042	// TraesCS4A02G020900 // TraesCS5A02G269300 // TraesCS7D02G391400 // TraesCS4D02G281700 // TraesCS3D02G160300 // TraesCS2D02G381300 // TraesCS3D02G412700 // TraesCS7B02G196300 // TraesCS2A02G384600 // TraesCS7D02G391800 // TraesCS7A02G230500 // TraesCS5B02G147300 // TraesCS4D02G309900 // TraesCS7B02G032300 // TraesCS3D02G506700 // TraesCS3B02G452100 // TraesCS7A02G396200 // TraesCS4A02G412100 // …	// TraesCS1D02G030400 // TraesCS4B02G055200 // TraesCS7D02G130700 // TraesCS7A02G353200 // TraesCS2D02G263600 // TraesCS1B02G292600 // TraesCS6A02G047600 // TraesCS2B02G296100 // TraesCS6B02G316000 // TraesCS7D02G376600 // TraesCS3A02G180300 // TraesCS5D02G384100 // TraesCS6D02G273500 // TraesCS6B02G179900 // TraesCS7D02G513500 // TraesCS4A02G259500 // TraesCS4B02G120800 // TraesCS3D02G227600 // …
GO:0009448	P	gamma-aminobutyric acid metabolic process	6	1243	21	40900	2.9e-05	0.0042	// TraesCS7B02G246800 // TraesCS2A02G315800 // TraesCS7A02G334200 // TraesCS7D02G341900 // TraesCS2B02G334000 // TraesCS2D02G313800	// TraesCS7B02G246800 // TraesCS2D02G418400 // TraesCS2B02G334000 // TraesCS2A02G315800 // TraesCS6A02G155500 // TraesCS2A02G421400 // TraesCS7D02G341900 // TraesCS7A02G334200 // TraesCS3D02G023900 // TraesCS6B02G183600 // TraesCS1D02G074600 // TraesCS1B02G090600 // TraesCS3A02G515300 // TraesCS3D02G523200 // TraesCS3B02G583600 // TraesCS3A02G022600 // TraesCS2B02G440400 // TraesCS6D02G145400 // …
GO:0006397	P	mRNA processing	57	1243	1044	40900	3.3e-05	0.0046	// TraesCS4B02G247900 // TraesCS6B02G412400 // TraesCS3B02G205900 // TraesCS3A02G194000 // TraesCS7D02G219700 // TraesCS7A02G328600 // TraesCS5B02G358500 // TraesCS6D02G358600 // TraesCS4A02G057200 // TraesCS6D02G248200 // TraesCS6D02G291500 // TraesCS5A02G356000 // TraesCS3D02G195800 // TraesCS6B02G265300 // TraesCS5D02G308700 // TraesCS3D02G159300 // TraesCS6A02G374700 // TraesCS6B02G213100 // …	// TraesCS6B02G189000 // TraesCS4A02G295700 // TraesCS7D02G308800 // TraesCS3A02G357300 // TraesCS7B02G150500 // TraesCS3A02G178000 // TraesCS7A02G304400 // TraesCS4D02G205200 // TraesCS5B02G368400 // TraesCS3D02G298700 // TraesCS6B02G128900 // TraesCS4B02G106600 // TraesCS1B02G443600 // TraesCS7D02G306100 // TraesCS7D02G241000 // TraesCS6B02G172500 // TraesCS3D02G084500 // TraesCS1A02G130800 // …
GO:1901617	P	organic hydroxy compound biosynthetic process	63	1243	1192	40900	3.5e-05	0.0048	// TraesCS1A02G036700 // TraesCS7D02G190100 // TraesCS4B02G040800 // TraesCS5A02G045700 // TraesCS2A02G224600 // TraesCS7D02G391400 // TraesCS7A02G403900 // TraesCS7B02G303300 // TraesCS2B02G366500 // TraesCS7B02G353100 // TraesCS7B02G196300 // TraesCS7B02G347000 // TraesCS4A02G273200 // TraesCS7A02G447300 // TraesCS7B02G032300 // TraesCS3A02G302300 // TraesCS7D02G437000 // TraesCS7D02G391800 // …	// TraesCS6A02G185500 // TraesCS4A02G240100 // TraesCS1D02G030400 // TraesCS4A02G409700 // TraesCS1A02G113100 // TraesCS7B02G421600 // TraesCS3D02G339800 // TraesCS7D02G130700 // TraesCS3B02G208500 // TraesCS2D02G052200 // TraesCS3A02G495800 // TraesCS5D02G177200 // TraesCS3B02G387600 // TraesCS5A02G177700 // TraesCS3D02G540200 // TraesCS7B02G251600 // TraesCS2D02G254500 // TraesCS1A02G223300 // …
GO:0006896	P	Golgi to vacuole transport	9	1243	54	40900	3.5e-05	0.0048	// TraesCS2D02G071500 // TraesCS2A02G105500 // TraesCS3B02G283800 // TraesCS3A02G252300 // TraesCS2B02G086800 // TraesCS2D02G105100 // TraesCS2A02G072500 // TraesCS3D02G252800 // TraesCS2B02G122400	// TraesCS4B02G170000 // TraesCS2A02G149700 // TraesCS7A02G385500 // TraesCS2B02G174800 // TraesCS4A02G135100 // TraesCS6A02G271000 // TraesCS5A02G259200 // TraesCS2D02G154800 // TraesCS7B02G288400 // TraesCS4A02G299300 // TraesCS5D02G145500 // TraesCS1D02G368100 // TraesCS7D02G382100 // TraesCS7A02G198100 // TraesCS7D02G471300 // TraesCS7A02G483700 // TraesCS6B02G342500 // TraesCS4B02G121300 // …
GO:0003333	P	amino acid transmembrane transport	18	1243	196	40900	3.8e-05	0.0052	// TraesCS2D02G267400 // TraesCS7D02G213900 // TraesCS5B02G095400 // TraesCS6D02G265600 // TraesCS5D02G101500 // TraesCS4B02G226500 // TraesCS7B02G119000 // TraesCS2B02G287200 // TraesCS7A02G212200 // TraesCS6B02G314000 // TraesCS6A02G285200 // TraesCS4D02G227200 // TraesCS7A02G356600 // TraesCS2A02G268400 // TraesCS5A02G089400 // TraesCS7B02G271200 // TraesCS7D02G366200 // TraesCS4A02G070500	// TraesCS2A02G348600 // TraesCS5B02G256000 // TraesCS6D02G331400 // TraesCS5A02G498000 // TraesCS4B02G307000 // TraesCS4D02G134400 // TraesCS2A02G337400 // TraesCS3B02G420700 // TraesCS6B02G382000 // TraesCS1D02G195500 // TraesCS6A02G269200 // TraesCS2D02G400900 // TraesCS5D02G031800 // TraesCS3A02G133100 // TraesCS5D02G028100 // TraesCS4B02G226500 // TraesCS4B02G013800 // TraesCS4A02G083100 // …
GO:0006721	P	terpenoid metabolic process	39	1243	630	40900	3.9e-05	0.0052	// TraesCS5D02G528500 // TraesCS4B02G312300 // TraesCS1A02G126400 // TraesCS1A02G407600 // TraesCS7B02G173700 // TraesCS6A02G111400 // TraesCS7D02G437000 // TraesCS5A02G269300 // TraesCS7B02G347000 // TraesCS7A02G557300 // TraesCS7A02G447300 // TraesCS6D02G220500 // TraesCS7D02G275900 // TraesCS4D02G309900 // TraesCS6B02G128300 // TraesCS3B02G237500 // TraesCS3A02G249100 // TraesCS4A02G412100 // …	// TraesCS2A02G501900 // TraesCS5D02G001900 // TraesCS1A02G223300 // TraesCS1A02G149800 // TraesCS4A02G232300 // TraesCS7B02G251600 // TraesCS6D02G099400 // TraesCS4D02G363300 // TraesCS4D02G182600 // TraesCS2A02G133100 // TraesCS1B02G322000 // TraesCS5D02G366400 // TraesCS7B02G489800 // TraesCS3B02G239200 // TraesCS5B02G529400 // TraesCS6A02G208200 // TraesCS5D02G365100 // TraesCS4A02G093100 // …
GO:0031325	P	positive regulation of cellular metabolic process	96	1243	2034	40900	4.1e-05	0.0055	// TraesCS6D02G107700 // TraesCS7B02G431500 // TraesCS6A02G183800 // TraesCS1D02G125100 // TraesCS2A02G105600 // TraesCS7A02G471000 // TraesCS3A02G433300 // TraesCS1D02G411400 // TraesCS2B02G122500 // TraesCS2D02G362700 // TraesCS7B02G373000 // TraesCS5A02G110900 // TraesCS1A02G088200 // TraesCS3D02G219500 // TraesCS5D02G123200 // TraesCS1A02G128900 // TraesCS3A02G217500 // TraesCS2A02G364700 // …	// TraesCS4A02G295700 // TraesCS3A02G427600 // TraesCS7D02G308800 // TraesCS2A02G335300 // TraesCS5B02G084500 // TraesCS1B02G178800 // TraesCS3D02G245500 // TraesCS1B02G308200 // TraesCS2D02G445000 // TraesCS5B02G183700 // TraesCS4A02G087700 // TraesCS7B02G113400 // TraesCS2A02G105600 // TraesCS1D02G221500 // TraesCS3A02G433300 // TraesCS7D02G505400 // TraesCS3A02G245900 // TraesCS7A02G534500 // …
GO:0006396	P	RNA processing	132	1243	2983	40900	4.1e-05	0.0055	// TraesCS4A02G413400 // TraesCS4B02G040800 // TraesCS5D02G072600 // TraesCS6A02G230900 // TraesCS7B02G431500 // TraesCS3D02G159300 // TraesCS5B02G121000 // TraesCS7B02G103200 // TraesCS6A02G183800 // TraesCS7D02G141100 // TraesCS7A02G471000 // TraesCS3B02G221600 // TraesCS2D02G271600 // TraesCS2D02G362700 // TraesCS4B02G264400 // TraesCS6B02G319800 // TraesCS1A02G088200 // TraesCS3D02G219500 // …	// TraesCS3A02G521600 // TraesCS6B02G189000 // TraesCS7D02G308800 // TraesCS6B02G269200 // TraesCS2B02G263600 // TraesCS6A02G309200 // TraesCS3A02G496300 // TraesCS7A02G304400 // TraesCS4D02G205200 // TraesCS3D02G298700 // TraesCS2B02G592500 // TraesCS3B02G102900 // TraesCS7A02G265700 // TraesCS1A02G130800 // TraesCS4D02G250100 // TraesCS5B02G532000 // TraesCS4A02G124200 // TraesCS3D02G224800 // …
GO:0043087	P	regulation of GTPase activity	18	1243	198	40900	4.4e-05	0.0057	// TraesCS3A02G045300 // TraesCS5A02G041100 // TraesCS6A02G179200 // TraesCS3B02G038800 // TraesCS7A02G270600 // TraesCS6B02G206400 // TraesCS5B02G042400 // TraesCS5D02G048100 // TraesCS1A02G407600 // TraesCS7D02G271000 // TraesCS3B02G206100 // TraesCS7B02G168700 // TraesCS5D02G528500 // TraesCS6D02G165700 // TraesCS3A02G178600 // TraesCS3D02G182100 // TraesCS5B02G529400 // TraesCS3D02G035900	// TraesCS5D02G528500 // TraesCS3D02G158700 // TraesCS6A02G221400 // TraesCS1A02G333200 // TraesCS7B02G299100 // TraesCS6B02G314300 // TraesCS2A02G224500 // TraesCS1B02G207900 // TraesCS5D02G503100 // TraesCS5D02G121400 // TraesCS7B02G149900 // TraesCS2A02G306400 // TraesCS6B02G259800 // TraesCS7B02G161800 // TraesCS1A02G290500 // TraesCS4D02G016900 // TraesCS3D02G035900 // TraesCS5A02G097200 // …
GO:1902600	P	hydrogen ion transmembrane transport	33	1243	501	40900	4.4e-05	0.0057	// TraesCS3B02G040900 // TraesCS3B02G415100 // TraesCS5A02G508500 // TraesCS1D02G221100 // TraesCS1B02G232900 // TraesCS1A02G219500 // TraesCS7B02G196300 // TraesCS7B02G032300 // TraesCS4D02G233000 // TraesCS2D02G218000 // TraesCS7A02G230500 // TraesCS2A02G212100 // TraesCS3D02G038000 // TraesCS4B02G338600 // TraesCS4B02G231700 // TraesCS3D02G506700 // TraesCS4D02G335100 // TraesCS4B02G340000 // …	// TraesCS1D02G030400 // TraesCS7D02G130700 // TraesCS1D02G449200 // TraesCS2D02G229600 // TraesCS3A02G219100 // TraesCS2B02G013600 // TraesCS5D02G380000 // TraesCS7B02G393900 // TraesCS5D02G168600 // TraesCS2B02G296100 // TraesCS7B02G392600 // TraesCS4D02G223300 // TraesCS5D02G187100 // TraesCS1A02G352700 // TraesCS7D02G506800 // TraesCS4B02G231700 // TraesCS3B02G359500 // TraesCS3D02G227600 // …
GO:0006857	P	oligopeptide transport	21	1243	255	40900	4.7e-05	0.006	// TraesCS4A02G075900 // TraesCS7A02G195200 // TraesCS7D02G196700 // TraesCS3B02G401600 // TraesCS1D02G269500 // TraesCS1B02G279900 // TraesCS5A02G508500 // TraesCS7B02G100800 // TraesCS1A02G269400 // TraesCS1B02G280100 // TraesCS3B02G415100 // TraesCS4B02G338600 // TraesCS4B02G231700 // TraesCS3D02G362700 // TraesCS3D02G375500 // TraesCS4D02G335100 // TraesCS1D02G269700 // TraesCS3A02G369700 // …	// TraesCS7D02G209200 // TraesCS5D02G114600 // TraesCS3B02G415100 // TraesCS7D02G196700 // TraesCS1D02G269500 // TraesCS7D02G449400 // TraesCS2D02G338900 // TraesCS5D02G400800 // TraesCS3B02G433000 // TraesCS1D02G257200 // TraesCS7A02G502600 // TraesCS3B02G319100 // TraesCS4D02G087900 // TraesCS6D02G250000 // TraesCS7A02G149200 // TraesCS3A02G285200 // TraesCS3A02G400000 // TraesCS4D02G339000 // …
GO:0009605	P	response to external stimulus	278	1243	7026	40900	4.7e-05	0.006	// TraesCS2B02G568000 // TraesCS3B02G415100 // TraesCS5B02G245100 // TraesCS1D02G269500 // TraesCS1B02G132900 // TraesCS5A02G157000 // TraesCS1B02G394900 // TraesCS1B02G476500 // TraesCS2D02G583400 // TraesCS2A02G155500 // TraesCS2D02G284700 // TraesCS4B02G076200 // TraesCS1D02G312500 // TraesCS3A02G369700 // TraesCS4B02G338600 // TraesCS3B02G366100 // TraesCS5D02G196300 // TraesCS5B02G155700 // …	// TraesCS6B02G189000 // TraesCS6A02G213700 // TraesCS1B02G049300 // TraesCS5A02G382900 // TraesCS1A02G034300 // TraesCS2B02G592500 // TraesCS3D02G327400 // TraesCS2A02G105600 // TraesCS1B02G173400 // TraesCS7A02G233700 // TraesCS1B02G255000 // TraesCS6D02G121900 // TraesCS7B02G046400 // TraesCS5B02G208500 // TraesCS7B02G156500 // TraesCS5B02G534400 // TraesCS3B02G197600 // TraesCS6B02G342200 // …
GO:0009890	P	negative regulation of biosynthetic process	87	1243	1811	40900	4.8e-05	0.0061	// TraesCS5B02G285400 // TraesCS2B02G146000 // TraesCS5A02G241800 // TraesCS2A02G105600 // TraesCS2B02G122500 // TraesCS5D02G306100 // TraesCS2D02G362700 // TraesCS2B02G219000 // TraesCS3D02G219500 // TraesCS3A02G217500 // TraesCS2A02G364700 // TraesCS3D02G249100 // TraesCS4A02G413400 // TraesCS1A02G002700 // TraesCS5D02G364800 // TraesCS4D02G053600 // TraesCS5A02G113500 // TraesCS3A02G190700 // …	// TraesCS7D02G231100 // TraesCS1A02G234200 // TraesCS7D02G308800 // TraesCS3D02G230800 // TraesCS2B02G263600 // TraesCS6A02G309200 // TraesCS1B02G178800 // TraesCS3A02G496300 // TraesCS2B02G390500 // TraesCS5D02G231200 // TraesCS5B02G203400 // TraesCS1B02G308200 // TraesCS2B02G592500 // TraesCS1A02G038200 // TraesCS2A02G105600 // TraesCS7A02G202600 // TraesCS4D02G296000 // TraesCS5A02G318200 // …
GO:0055081	P	anion homeostasis	15	1243	147	40900	4.9e-05	0.0062	// TraesCS3B02G144700 // TraesCS2B02G303200 // TraesCS3D02G126600 // TraesCS4B02G172900 // TraesCS4A02G131700 // TraesCS2A02G285900 // TraesCS1D02G312500 // TraesCS2D02G284700 // TraesCS3D02G107800 // TraesCS3A02G125300 // TraesCS1B02G324000 // TraesCS3B02G124100 // TraesCS4D02G175000 // TraesCS3A02G105500 // TraesCS1A02G312300	// TraesCS7B02G201500 // TraesCS7B02G065700 // TraesCS2D02G362300 // TraesCS2A02G411200 // TraesCS6D02G142400 // TraesCS1D02G204800 // TraesCS2D02G443700 // TraesCS5B02G457100 // TraesCS2D02G284700 // TraesCS7D02G242500 // TraesCS4D02G033500 // TraesCS5A02G136200 // TraesCS4D02G077900 // TraesCS2B02G534600 // TraesCS5B02G406000 // TraesCS7B02G434100 // TraesCS1B02G259700 // TraesCS3D02G107800 // …
GO:0009642	P	response to light intensity	54	1243	989	40900	5.1e-05	0.0062	// TraesCS3D02G506700 // TraesCS5D02G015000 // TraesCS5B02G007800 // TraesCS7D02G391400 // TraesCS5A02G157000 // TraesCS2D02G271600 // TraesCS7B02G258500 // TraesCS2B02G290500 // TraesCS2A02G272400 // TraesCS7B02G196300 // TraesCS3B02G124100 // TraesCS6A02G277400 // TraesCS3A02G105500 // TraesCS4B02G172900 // TraesCS7A02G370000 // TraesCS3A02G205600 // TraesCS7D02G391800 // TraesCS3D02G107800 // …	// TraesCS4B02G079000 // TraesCS1A02G423800 // TraesCS1D02G030400 // TraesCS2D02G173300 // TraesCS4B02G274200 // TraesCS5D02G516100 // TraesCS7D02G234200 // TraesCS2D02G080100 // TraesCS4D02G242800 // TraesCS2B02G285600 // TraesCS4D02G002500 // TraesCS7B02G179200 // TraesCS3A02G357900 // TraesCS2D02G322900 // TraesCS5B02G547200 // TraesCS7A02G533000 // TraesCS4D02G294100 // TraesCS4B02G089500 // …
GO:0016114	P	terpenoid biosynthetic process	36	1243	573	40900	5.5e-05	0.0067	// TraesCS5D02G528500 // TraesCS4B02G312300 // TraesCS1A02G126400 // TraesCS1A02G407600 // TraesCS7B02G173700 // TraesCS6A02G111400 // TraesCS7D02G437000 // TraesCS5A02G269300 // TraesCS7A02G557300 // TraesCS7A02G447300 // TraesCS6D02G220500 // TraesCS7D02G275900 // TraesCS4D02G309900 // TraesCS3B02G237500 // TraesCS3A02G249100 // TraesCS4A02G412100 // TraesCS7A02G276000 // TraesCS3D02G324400 // …	// TraesCS2A02G501900 // TraesCS5D02G001900 // TraesCS4A02G232300 // TraesCS5A02G356300 // TraesCS6D02G099400 // TraesCS4D02G363300 // TraesCS4D02G182600 // TraesCS2A02G133100 // TraesCS1B02G322000 // TraesCS7B02G489800 // TraesCS3B02G239200 // TraesCS5B02G529400 // TraesCS6A02G208200 // TraesCS5D02G365100 // TraesCS4A02G093100 // TraesCS4D02G182800 // TraesCS1B02G191600 // TraesCS4B02G235500 // …
GO:0001666	P	response to hypoxia	27	1243	381	40900	6.1e-05	0.0074	// TraesCS4D02G088200 // TraesCS7D02G190100 // TraesCS7D02G153100 // TraesCS3D02G160300 // TraesCS4B02G106300 // TraesCS5D02G196300 // TraesCS5A02G193900 // TraesCS4B02G091100 // TraesCS7A02G151200 // TraesCS1B02G389200 // TraesCS7A02G552000 // TraesCS7B02G093800 // TraesCS7A02G189000 // TraesCS4D02G103000 // TraesCS1D02G376300 // TraesCS3A02G152700 // TraesCS3D02G219500 // TraesCS4A02G225100 // …	// TraesCS5D02G031600 // TraesCS6A02G047600 // TraesCS7B02G251600 // TraesCS1B02G308200 // TraesCS3B02G126800 // TraesCS6A02G005900 // TraesCS4B02G299700 // TraesCS7A02G215700 // TraesCS3A02G254500 // TraesCS6A02G005700 // TraesCS1B02G243200 // TraesCS3A02G152700 // TraesCS5A02G243200 // TraesCS3D02G107500 // TraesCS7B02G062200 // TraesCS7A02G158900 // TraesCS3B02G286500 // TraesCS4D02G298600 // …
GO:0009644	P	response to high light intensity	39	1243	645	40900	6.4e-05	0.0076	// TraesCS5D02G015000 // TraesCS5A02G157000 // TraesCS2D02G271600 // TraesCS7B02G258500 // TraesCS2B02G290500 // TraesCS2A02G272400 // TraesCS5B02G007800 // TraesCS3B02G124100 // TraesCS6A02G277400 // TraesCS3A02G105500 // TraesCS4B02G172900 // TraesCS7A02G370000 // TraesCS1B02G107200 // TraesCS3D02G107800 // TraesCS4A02G131700 // TraesCS7A02G471000 // TraesCS3B02G237500 // TraesCS4B02G205700 // …	// TraesCS4B02G079000 // TraesCS1A02G423800 // TraesCS7B02G179200 // TraesCS4B02G274200 // TraesCS5D02G101100 // TraesCS7D02G234200 // TraesCS4D02G242800 // TraesCS2B02G285600 // TraesCS4D02G002500 // TraesCS1A02G223300 // TraesCS3A02G357900 // TraesCS2D02G322900 // TraesCS7A02G533000 // TraesCS4D02G294100 // TraesCS4B02G089500 // TraesCS6B02G210500 // TraesCS4D02G208700 // TraesCS6A02G286600 // …
GO:0048832	P	specification of organ number	6	1243	24	40900	6.7e-05	0.0079	// TraesCS7B02G158600 // TraesCS5B02G286100 // TraesCS7A02G260600 // TraesCS5A02G286800 // TraesCS5D02G294500 // TraesCS7D02G261600	// TraesCS1B02G172100 // TraesCS7A02G189600 // TraesCS4D02G261600 // TraesCS2A02G199600 // TraesCS6B02G286400 // TraesCS6D02G156900 // TraesCS5B02G286100 // TraesCS6D02G240200 // TraesCS7B02G094500 // TraesCS2B02G226900 // TraesCS7A02G260600 // TraesCS1A02G154900 // TraesCS5A02G286800 // TraesCS6A02G259000 // TraesCS6A02G167900 // TraesCS4A02G040600 // TraesCS4B02G261600 // TraesCS7B02G158600 // …
GO:0046513	P	ceramide biosynthetic process	6	1243	24	40900	6.7e-05	0.0079	// TraesCS2A02G381700 // TraesCS6A02G223900 // TraesCS6D02G211500 // TraesCS6B02G257400 // TraesCS2B02G399000 // TraesCS2D02G378200	// TraesCS3D02G383600 // TraesCS5B02G189800 // TraesCS6D02G211500 // TraesCS6B02G257400 // TraesCS4B02G214800 // TraesCS4D02G215400 // TraesCS6A02G289300 // TraesCS5B02G195000 // TraesCS2D02G378200 // TraesCS3A02G391000 // TraesCS6B02G319400 // TraesCS2A02G381700 // TraesCS5D02G202300 // TraesCS3B02G422800 // TraesCS2B02G389900 // TraesCS2A02G372900 // TraesCS5D02G197000 // TraesCS4A02G089500 // …
GO:1905039	P	carboxylic acid transmembrane transport	18	1243	205	40900	6.9e-05	0.0081	// TraesCS2D02G267400 // TraesCS7D02G213900 // TraesCS5B02G095400 // TraesCS6D02G265600 // TraesCS5D02G101500 // TraesCS4B02G226500 // TraesCS7B02G119000 // TraesCS2B02G287200 // TraesCS7A02G212200 // TraesCS6B02G314000 // TraesCS6A02G285200 // TraesCS4D02G227200 // TraesCS7A02G356600 // TraesCS2A02G268400 // TraesCS5A02G089400 // TraesCS7B02G271200 // TraesCS7D02G366200 // TraesCS4A02G070500	// TraesCS2A02G348600 // TraesCS5B02G256000 // TraesCS6D02G331400 // TraesCS5A02G498000 // TraesCS4B02G307000 // TraesCS4D02G134400 // TraesCS2A02G337400 // TraesCS3B02G420700 // TraesCS6B02G382000 // TraesCS1D02G195500 // TraesCS6A02G269200 // TraesCS2D02G400900 // TraesCS5D02G031800 // TraesCS3A02G133100 // TraesCS5D02G028100 // TraesCS4B02G226500 // TraesCS4B02G013800 // TraesCS4A02G083100 // …
GO:0071695	P	anatomical structure maturation	9	1243	59	40900	7.2e-05	0.0082	// TraesCS7D02G230900 // TraesCS7A02G230500 // TraesCS3B02G563700 // TraesCS7B02G032300 // TraesCS3D02G506700 // TraesCS7B02G196300 // TraesCS3A02G499800 // TraesCS7A02G131600 // TraesCS7D02G130800	// TraesCS1D02G030400 // TraesCS4B02G304300 // TraesCS7A02G131500 // TraesCS7D02G130700 // TraesCS3D02G078900 // TraesCS2A02G261700 // TraesCS1A02G029900 // TraesCS2B02G280500 // TraesCS2D02G228200 // TraesCS7B02G196300 // TraesCS2D02G262300 // TraesCS5D02G241000 // TraesCS7B02G407800 // TraesCS7A02G500700 // TraesCS7B02G032100 // TraesCS5B02G033600 // TraesCS5A02G033400 // TraesCS4A02G256500 // …
GO:0009835	P	fruit ripening	9	1243	59	40900	7.2e-05	0.0082	// TraesCS7D02G230900 // TraesCS7A02G230500 // TraesCS3B02G563700 // TraesCS7B02G032300 // TraesCS3D02G506700 // TraesCS7B02G196300 // TraesCS3A02G499800 // TraesCS7A02G131600 // TraesCS7D02G130800	// TraesCS1D02G030400 // TraesCS4B02G304300 // TraesCS7A02G131500 // TraesCS7D02G130700 // TraesCS3D02G078900 // TraesCS2A02G261700 // TraesCS1A02G029900 // TraesCS2B02G280500 // TraesCS2D02G228200 // TraesCS7B02G196300 // TraesCS2D02G262300 // TraesCS5D02G241000 // TraesCS7B02G407800 // TraesCS7A02G500700 // TraesCS7B02G032100 // TraesCS5B02G033600 // TraesCS5A02G033400 // TraesCS4A02G256500 // …
GO:0009813	P	flavonoid biosynthetic process	51	1243	930	40900	7.1e-05	0.0082	// TraesCS3B02G040900 // TraesCS2A02G392100 // TraesCS1D02G072700 // TraesCS3B02G153400 // TraesCS7D02G391400 // TraesCS1B02G394900 // TraesCS3D02G160300 // TraesCS7B02G196300 // TraesCS3D02G299900 // TraesCS1A02G374700 // TraesCS7D02G391800 // TraesCS7A02G230500 // TraesCS3A02G302100 // TraesCS4D02G309900 // TraesCS3D02G038000 // TraesCS2B02G410400 // TraesCS1D02G312500 // TraesCS7B02G032300 // …	// TraesCS5D02G403900 // TraesCS1D02G030400 // TraesCS5B02G028500 // TraesCS6A02G173600 // TraesCS4D02G322600 // TraesCS7D02G130700 // TraesCS2D02G548700 // TraesCS3D02G540200 // TraesCS5A02G221200 // TraesCS4D02G363300 // TraesCS1B02G138700 // TraesCS1B02G249000 // TraesCS6A02G398100 // TraesCS1B02G356600 // TraesCS1D02G149700 // TraesCS5B02G547200 // TraesCS6A02G116400 // TraesCS2B02G222700 // …
GO:0009804	P	coumarin metabolic process	21	1243	264	40900	7.7e-05	0.0086	// TraesCS5D02G144200 // TraesCS5A02G269300 // TraesCS2D02G423200 // TraesCS4A02G020900 // TraesCS5A02G148700 // TraesCS3A02G152700 // TraesCS5D02G277500 // TraesCS2A02G425200 // TraesCS4D02G309900 // TraesCS5B02G147300 // TraesCS3D02G160300 // TraesCS5B02G269600 // TraesCS4B02G312300 // TraesCS5A02G265800 // TraesCS3B02G179600 // TraesCS4A02G412100 // TraesCS5D02G273700 // TraesCS5B02G265500 // …	// TraesCS6A02G169300 // TraesCS5A02G221200 // TraesCS4B02G055000 // TraesCS5A02G148700 // TraesCS5A02G370200 // TraesCS6D02G164000 // TraesCS6B02G197300 // TraesCS3D02G540200 // TraesCS5B02G030400 // TraesCS6D02G258300 // TraesCS4A02G020900 // TraesCS2B02G578300 // TraesCS7B02G439000 // TraesCS2A02G520900 // TraesCS2A02G548200 // TraesCS1D02G207400 // TraesCS1D02G340500 // TraesCS5D02G384100 // …
GO:0046839	P	phospholipid dephosphorylation	9	1243	60	40900	8.2e-05	0.0089	// TraesCS3B02G275500 // TraesCS4A02G082700 // TraesCS3A02G244500 // TraesCS5A02G265800 // TraesCS4B02G221300 // TraesCS5D02G273700 // TraesCS4D02G221700 // TraesCS5B02G265500 // TraesCS3D02G246900	// TraesCS1A02G357300 // TraesCS4B02G017400 // TraesCS5A02G180300 // TraesCS3B02G060600 // TraesCS4D02G069300 // TraesCS5A02G202800 // TraesCS3D02G331600 // TraesCS4D02G221700 // TraesCS5D02G184800 // TraesCS5B02G265500 // TraesCS5B02G201300 // TraesCS1B02G373800 // TraesCS3D02G246900 // TraesCS5B02G434000 // TraesCS4A02G082700 // TraesCS3A02G244500 // TraesCS4D02G123400 // TraesCS5A02G265800 // …
GO:0016104	P	triterpenoid biosynthetic process	9	1243	60	40900	8.2e-05	0.0089	// TraesCS5D02G277500 // TraesCS6D02G100000 // TraesCS6B02G139500 // TraesCS6A02G111400 // TraesCS5B02G269600 // TraesCS5A02G269300 // TraesCS7B02G347000 // TraesCS7A02G447300 // TraesCS7D02G437000	// TraesCS5D02G173800 // TraesCS1A02G416000 // TraesCS4B02G221900 // TraesCS5A02G269300 // TraesCS1A02G181500 // TraesCS5D02G152500 // TraesCS4B02G122800 // TraesCS5B02G138200 // TraesCS4D02G236900 // TraesCS6A02G111400 // TraesCS6D02G099400 // TraesCS6B02G139500 // TraesCS6D02G258300 // TraesCS7A02G447300 // TraesCS2D02G356000 // TraesCS3A02G132000 // TraesCS5B02G269600 // TraesCS1B02G446300 // …
GO:1903008	P	organelle disassembly	9	1243	60	40900	8.2e-05	0.0089	// TraesCS5B02G155700 // TraesCS5D02G163400 // TraesCS1B02G132900 // TraesCS1A02G112700 // TraesCS1D02G114300 // TraesCS5A02G158000 // TraesCS2D02G383800 // TraesCS2A02G387000 // TraesCS2B02G404600	// TraesCS4B02G224200 // TraesCS6A02G238900 // TraesCS2B02G274200 // TraesCS3D02G095500 // TraesCS5A02G158000 // TraesCS1A02G112700 // TraesCS2B02G527600 // TraesCS1D02G225600 // TraesCS6D02G335900 // TraesCS2B02G404900 // TraesCS6B02G285600 // TraesCS2A02G352700 // TraesCS4A02G079800 // TraesCS1A02G220200 // TraesCS6A02G169400 // TraesCS3A02G095300 // TraesCS5B02G155700 // TraesCS1A02G224000 // …
GO:0001522	P	pseudouridine synthesis	9	1243	60	40900	8.2e-05	0.0089	// TraesCS6B02G319800 // TraesCS4D02G196700 // TraesCS4A02G108200 // TraesCS6D02G269300 // TraesCS7B02G138500 // TraesCS4B02G196400 // TraesCS7D02G250500 // TraesCS6A02G289600 // TraesCS7A02G252400	// TraesCS1A02G322700 // TraesCS5A02G441000 // TraesCS5D02G101100 // TraesCS4A02G136700 // TraesCS4D02G268800 // TraesCS6D02G204400 // TraesCS2D02G403500 // TraesCS1A02G024700 // TraesCS7D02G474500 // TraesCS5B02G444700 // TraesCS7D02G250500 // TraesCS7B02G391100 // TraesCS4B02G167800 // TraesCS6A02G230600 // TraesCS2B02G177000 // TraesCS5B02G157000 // TraesCS6D02G234300 // TraesCS7D02G521700 // …
GO:0031060	P	regulation of histone methylation	9	1243	60	40900	8.2e-05	0.0089	// TraesCS4B02G154300 // TraesCS4A02G139300 // TraesCS4B02G053600 // TraesCS4A02G261000 // TraesCS4D02G165700 // TraesCS7D02G219700 // TraesCS4D02G053600 // TraesCS7B02G125000 // TraesCS7A02G218000	// TraesCS6A02G277700 // TraesCS1D02G289400 // TraesCS2A02G140400 // TraesCS2B02G015500 // TraesCS7D02G219700 // TraesCS6D02G258400 // TraesCS6D02G113600 // TraesCS2B02G164300 // TraesCS4D02G165700 // TraesCS4D02G053600 // TraesCS4D02G145700 // TraesCS2D02G156700 // TraesCS1B02G108200 // TraesCS4A02G165700 // TraesCS2D02G143100 // TraesCS2D02G365000 // TraesCS1B02G256700 // TraesCS6A02G176200 // …
GO:0044710	P	single-organism metabolic process	534	1243	14461	40900	8.7e-05	0.0093	// TraesCS1A02G261000 // TraesCS2A02G269100 // TraesCS2D02G170800 // TraesCS4B02G305600 // TraesCS6B02G362900 // TraesCS2B02G146000 // TraesCS5A02G241800 // TraesCS7D02G141100 // TraesCS2A02G105600 // TraesCS5A02G520600 // TraesCS4B02G231700 // TraesCS2A02G163900 // TraesCS2B02G122500 // TraesCS1B02G047400 // TraesCS7B02G133200 // TraesCS6B02G319800 // TraesCS3B02G264000 // TraesCS1D02G376300 // …	// TraesCS2A02G501900 // TraesCS6B02G189000 // TraesCS2A02G386100 // TraesCS6A02G213700 // TraesCS1A02G261000 // TraesCS1B02G049300 // TraesCS3A02G421500 // TraesCS3A02G420800 // TraesCS1B02G327500 // TraesCS2A02G335300 // TraesCS4D02G363300 // TraesCS2B02G447300 // TraesCS7B02G393900 // TraesCS2B02G307300 // TraesCS4A02G230000 // TraesCS1A02G425000 // TraesCS5B02G131000 // TraesCS3B02G158500 // …
GO:0009891	P	positive regulation of biosynthetic process	93	1243	2002	40900	9e-05	0.0096	// TraesCS1B02G394900 // TraesCS6D02G107700 // TraesCS1D02G312500 // TraesCS7B02G431500 // TraesCS6A02G183800 // TraesCS1D02G125100 // TraesCS2A02G105600 // TraesCS7A02G471000 // TraesCS3A02G433300 // TraesCS1D02G411400 // TraesCS2B02G122500 // TraesCS2D02G362700 // TraesCS7B02G373000 // TraesCS1A02G088200 // TraesCS3D02G219500 // TraesCS1A02G128900 // TraesCS3A02G217500 // TraesCS2A02G364700 // …	// TraesCS4A02G295700 // TraesCS3A02G427600 // TraesCS7D02G308800 // TraesCS2A02G335300 // TraesCS5B02G084500 // TraesCS1B02G178800 // TraesCS3D02G245500 // TraesCS1B02G308200 // TraesCS5B02G183700 // TraesCS7B02G113400 // TraesCS2A02G105600 // TraesCS1D02G221500 // TraesCS3A02G433300 // TraesCS5B02G287300 // TraesCS4D02G296000 // TraesCS7D02G505400 // TraesCS3A02G245900 // TraesCS7A02G534500 // …
GO:0010023	P	proanthocyanidin biosynthetic process	9	1243	62	40900	0.00011	0.011	// TraesCS7D02G230900 // TraesCS7A02G230500 // TraesCS3B02G563700 // TraesCS7B02G032300 // TraesCS3D02G506700 // TraesCS7B02G196300 // TraesCS3A02G499800 // TraesCS7A02G131600 // TraesCS7D02G130800	// TraesCS1A02G125800 // TraesCS1D02G030400 // TraesCS4B02G304300 // TraesCS7A02G131500 // TraesCS7D02G130700 // TraesCS2A02G261700 // TraesCS5A02G495500 // TraesCS1A02G029900 // TraesCS2B02G280500 // TraesCS2D02G228200 // TraesCS7B02G196300 // TraesCS2D02G262300 // TraesCS7B02G407800 // TraesCS1D02G127700 // TraesCS7A02G500700 // TraesCS7B02G032100 // TraesCS5B02G033600 // TraesCS5A02G033400 // …
GO:0006892	P	post-Golgi vesicle-mediated transport	9	1243	63	40900	0.00012	0.013	// TraesCS2D02G071500 // TraesCS2A02G105500 // TraesCS3B02G283800 // TraesCS3A02G252300 // TraesCS2B02G086800 // TraesCS2D02G105100 // TraesCS2A02G072500 // TraesCS3D02G252800 // TraesCS2B02G122400	// TraesCS4B02G068400 // TraesCS2A02G149700 // TraesCS7A02G385500 // TraesCS2B02G174800 // TraesCS4A02G135100 // TraesCS6A02G271000 // TraesCS5A02G259200 // TraesCS4A02G243100 // TraesCS2D02G154800 // TraesCS7B02G288400 // TraesCS4A02G299300 // TraesCS5D02G145500 // TraesCS1D02G368100 // TraesCS3A02G252300 // TraesCS7A02G198100 // TraesCS4D02G119400 // TraesCS4D02G070700 // TraesCS7D02G471300 // …
GO:0070482	P	response to oxygen levels	27	1243	399	40900	0.00013	0.013	// TraesCS4D02G088200 // TraesCS7D02G190100 // TraesCS7D02G153100 // TraesCS3D02G160300 // TraesCS4B02G106300 // TraesCS5D02G196300 // TraesCS5A02G193900 // TraesCS4B02G091100 // TraesCS7A02G151200 // TraesCS1B02G389200 // TraesCS7A02G552000 // TraesCS7B02G093800 // TraesCS7A02G189000 // TraesCS4D02G103000 // TraesCS1D02G376300 // TraesCS3A02G152700 // TraesCS3D02G219500 // TraesCS4A02G225100 // …	// TraesCS5D02G031600 // TraesCS6A02G047600 // TraesCS7B02G251600 // TraesCS1B02G308200 // TraesCS3B02G126800 // TraesCS6A02G005900 // TraesCS4B02G299700 // TraesCS7A02G215700 // TraesCS3A02G254500 // TraesCS6A02G005700 // TraesCS1B02G243200 // TraesCS3A02G152700 // TraesCS5A02G243200 // TraesCS3D02G107500 // TraesCS7B02G062200 // TraesCS7A02G158900 // TraesCS3B02G286500 // TraesCS4D02G298600 // …
GO:0036293	P	response to decreased oxygen levels	27	1243	399	40900	0.00013	0.013	// TraesCS4D02G088200 // TraesCS7D02G190100 // TraesCS7D02G153100 // TraesCS3D02G160300 // TraesCS4B02G106300 // TraesCS5D02G196300 // TraesCS5A02G193900 // TraesCS4B02G091100 // TraesCS7A02G151200 // TraesCS1B02G389200 // TraesCS7A02G552000 // TraesCS7B02G093800 // TraesCS7A02G189000 // TraesCS4D02G103000 // TraesCS1D02G376300 // TraesCS3A02G152700 // TraesCS3D02G219500 // TraesCS4A02G225100 // …	// TraesCS5D02G031600 // TraesCS6A02G047600 // TraesCS7B02G251600 // TraesCS1B02G308200 // TraesCS3B02G126800 // TraesCS6A02G005900 // TraesCS4B02G299700 // TraesCS7A02G215700 // TraesCS3A02G254500 // TraesCS6A02G005700 // TraesCS1B02G243200 // TraesCS3A02G152700 // TraesCS5A02G243200 // TraesCS3D02G107500 // TraesCS7B02G062200 // TraesCS7A02G158900 // TraesCS3B02G286500 // TraesCS4D02G298600 // …
GO:0090059	P	protoxylem development	6	1243	27	40900	0.00014	0.014	// TraesCS4A02G020900 // TraesCS2A02G246300 // TraesCS2B02G270600 // TraesCS2D02G248700 // TraesCS4D02G281700 // TraesCS4B02G282700	// TraesCS4A02G020900 // TraesCS5B02G429600 // TraesCS7B02G226600 // TraesCS2D02G248700 // TraesCS5A02G427900 // TraesCS7A02G326000 // TraesCS4D02G281700 // TraesCS2B02G627000 // TraesCS2D02G576200 // TraesCS2A02G566200 // TraesCS4B02G282700 // TraesCS5D02G436200 // TraesCS5A02G428200 // TraesCS2A02G246300 // TraesCS5B02G429800 // TraesCS5D02G435900 // TraesCS5B02G430100 // TraesCS7D02G322700 // …
GO:0016441	P	posttranscriptional gene silencing	33	1243	534	40900	0.00015	0.015	// TraesCS7A02G336000 // TraesCS5B02G358500 // TraesCS5D02G364800 // TraesCS6D02G291500 // TraesCS4D02G053600 // TraesCS5A02G269300 // TraesCS5A02G356000 // TraesCS6A02G183800 // TraesCS6B02G213100 // TraesCS7D02G343700 // TraesCS7B02G247600 // TraesCS5B02G162300 // TraesCS5D02G182700 // TraesCS5D02G169500 // TraesCS2D02G362700 // TraesCS6A02G312100 // TraesCS5D02G277500 // TraesCS5B02G269600 // …	// TraesCS7B02G086700 // TraesCS6B02G189000 // TraesCS7D02G308800 // TraesCS2B02G263600 // TraesCS6A02G309200 // TraesCS7B02G150500 // TraesCS1B02G049300 // TraesCS3A02G496300 // TraesCS2B02G592500 // TraesCS5A02G149400 // TraesCS4B02G188200 // TraesCS2D02G350800 // TraesCS6B02G206700 // TraesCS5B02G470500 // TraesCS3D02G418000 // TraesCS2B02G222700 // TraesCS3B02G396000 // TraesCS7D02G206700 // …
GO:0019218	P	regulation of steroid metabolic process	9	1243	66	40900	0.00017	0.016	// TraesCS7B02G297700 // TraesCS7D02G391800 // TraesCS7D02G391400 // TraesCS7A02G403900 // TraesCS7B02G298200 // TraesCS7B02G303300 // TraesCS7A02G396200 // TraesCS7A02G395700 // TraesCS7D02G397300	// TraesCS5B02G268600 // TraesCS5D02G276500 // TraesCS5A02G268200 // TraesCS5B02G160700 // TraesCS5D02G246600 // TraesCS7D02G391400 // TraesCS5B02G268200 // TraesCS5A02G473600 // TraesCS7A02G403900 // TraesCS7A02G395700 // TraesCS7B02G303300 // TraesCS5A02G239400 // TraesCS7B02G298700 // TraesCS5A02G163400 // TraesCS6B02G420000 // TraesCS5B02G223700 // TraesCS6A02G147300 // TraesCS5A02G271200 // …
GO:0050810	P	regulation of steroid biosynthetic process	9	1243	66	40900	0.00017	0.016	// TraesCS7B02G297700 // TraesCS7D02G391800 // TraesCS7D02G391400 // TraesCS7A02G403900 // TraesCS7B02G298200 // TraesCS7B02G303300 // TraesCS7A02G396200 // TraesCS7A02G395700 // TraesCS7D02G397300	// TraesCS5B02G268600 // TraesCS5D02G276500 // TraesCS5A02G268200 // TraesCS5B02G160700 // TraesCS5D02G246600 // TraesCS7D02G391400 // TraesCS5B02G268200 // TraesCS5A02G473600 // TraesCS7A02G403900 // TraesCS7A02G395700 // TraesCS7B02G303300 // TraesCS5A02G239400 // TraesCS7B02G298700 // TraesCS5A02G163400 // TraesCS6B02G420000 // TraesCS5B02G223700 // TraesCS6A02G147300 // TraesCS5A02G271200 // …
GO:0010422	P	regulation of brassinosteroid biosynthetic process	9	1243	66	40900	0.00017	0.016	// TraesCS7B02G297700 // TraesCS7D02G391800 // TraesCS7D02G391400 // TraesCS7A02G403900 // TraesCS7B02G298200 // TraesCS7B02G303300 // TraesCS7A02G396200 // TraesCS7A02G395700 // TraesCS7D02G397300	// TraesCS5B02G268600 // TraesCS5D02G276500 // TraesCS5A02G268200 // TraesCS5B02G160700 // TraesCS5D02G246600 // TraesCS7D02G391400 // TraesCS5B02G268200 // TraesCS5A02G473600 // TraesCS7A02G403900 // TraesCS7A02G395700 // TraesCS7B02G303300 // TraesCS5A02G239400 // TraesCS7B02G298700 // TraesCS5A02G163400 // TraesCS6B02G420000 // TraesCS5B02G223700 // TraesCS6A02G147300 // TraesCS5A02G271200 // …
GO:1901349	P	glucosinolate transport	9	1243	66	40900	0.00017	0.016	// TraesCS4A02G075900 // TraesCS4D02G233000 // TraesCS5A02G508500 // TraesCS3B02G415100 // TraesCS4B02G338600 // TraesCS4B02G231700 // TraesCS3D02G375500 // TraesCS4D02G335100 // TraesCS3A02G382600	// TraesCS7D02G209200 // TraesCS3B02G415100 // TraesCS2B02G464900 // TraesCS4D02G052400 // TraesCS4B02G029600 // TraesCS4D02G026800 // TraesCS2A02G443700 // TraesCS4A02G283900 // TraesCS7A02G301700 // TraesCS6B02G290500 // TraesCS6D02G251500 // TraesCS7B02G113600 // TraesCS7D02G406200 // TraesCS1A02G197600 // TraesCS1B02G212400 // TraesCS5A02G037900 // TraesCS4D02G233000 // TraesCS1A02G197700 // …
GO:0090408	P	phloem nitrate loading	9	1243	66	40900	0.00017	0.016	// TraesCS4A02G075900 // TraesCS4D02G233000 // TraesCS5A02G508500 // TraesCS3B02G415100 // TraesCS4B02G338600 // TraesCS4B02G231700 // TraesCS3D02G375500 // TraesCS4D02G335100 // TraesCS3A02G382600	// TraesCS7D02G209200 // TraesCS3B02G415100 // TraesCS2B02G464900 // TraesCS4D02G052400 // TraesCS4B02G029600 // TraesCS4D02G026800 // TraesCS2A02G443700 // TraesCS4A02G283900 // TraesCS7A02G301700 // TraesCS6B02G290500 // TraesCS6D02G251500 // TraesCS7B02G113600 // TraesCS7D02G406200 // TraesCS1A02G197600 // TraesCS1B02G212400 // TraesCS5A02G037900 // TraesCS4D02G233000 // TraesCS1A02G197700 // …
GO:2001251	P	negative regulation of chromosome organization	9	1243	66	40900	0.00017	0.016	// TraesCS4B02G154300 // TraesCS4A02G139300 // TraesCS7A02G387400 // TraesCS7D02G383900 // TraesCS7B02G290100 // TraesCS4A02G261000 // TraesCS4D02G165700 // TraesCS4B02G053600 // TraesCS4D02G053600	// TraesCS3B02G419700 // TraesCS6B02G339400 // TraesCS6A02G277700 // TraesCS5D02G149700 // TraesCS1D02G289400 // TraesCS3B02G272900 // TraesCS5D02G406300 // TraesCS6B02G195800 // TraesCS7D02G383900 // TraesCS2D02G343300 // TraesCS4D02G165700 // TraesCS4D02G053600 // TraesCS6D02G157200 // TraesCS3B02G023200 // TraesCS5A02G302000 // TraesCS5A02G201700 // TraesCS2D02G156700 // TraesCS2D02G381600 // …
GO:0090030	P	regulation of steroid hormone biosynthetic process	9	1243	66	40900	0.00017	0.016	// TraesCS7B02G297700 // TraesCS7D02G391800 // TraesCS7D02G391400 // TraesCS7A02G403900 // TraesCS7B02G298200 // TraesCS7B02G303300 // TraesCS7A02G396200 // TraesCS7A02G395700 // TraesCS7D02G397300	// TraesCS5B02G268600 // TraesCS5D02G276500 // TraesCS5A02G268200 // TraesCS5B02G160700 // TraesCS5D02G246600 // TraesCS7D02G391400 // TraesCS5B02G268200 // TraesCS5A02G473600 // TraesCS7A02G403900 // TraesCS7A02G395700 // TraesCS7B02G303300 // TraesCS5A02G239400 // TraesCS7B02G298700 // TraesCS5A02G163400 // TraesCS6B02G420000 // TraesCS5B02G223700 // TraesCS6A02G147300 // TraesCS5A02G271200 // …
GO:0090449	P	phloem glucosinolate loading	9	1243	66	40900	0.00017	0.016	// TraesCS4A02G075900 // TraesCS4D02G233000 // TraesCS5A02G508500 // TraesCS3B02G415100 // TraesCS4B02G338600 // TraesCS4B02G231700 // TraesCS3D02G375500 // TraesCS4D02G335100 // TraesCS3A02G382600	// TraesCS7D02G209200 // TraesCS3B02G415100 // TraesCS2B02G464900 // TraesCS4D02G052400 // TraesCS4B02G029600 // TraesCS4D02G026800 // TraesCS2A02G443700 // TraesCS4A02G283900 // TraesCS7A02G301700 // TraesCS6B02G290500 // TraesCS6D02G251500 // TraesCS7B02G113600 // TraesCS7D02G406200 // TraesCS1A02G197600 // TraesCS1B02G212400 // TraesCS5A02G037900 // TraesCS4D02G233000 // TraesCS1A02G197700 // …
GO:0006722	P	triterpenoid metabolic process	9	1243	66	40900	0.00017	0.016	// TraesCS5D02G277500 // TraesCS6D02G100000 // TraesCS6B02G139500 // TraesCS6A02G111400 // TraesCS5B02G269600 // TraesCS5A02G269300 // TraesCS7B02G347000 // TraesCS7A02G447300 // TraesCS7D02G437000	// TraesCS5D02G173800 // TraesCS1A02G416000 // TraesCS4B02G221900 // TraesCS6D02G258300 // TraesCS1A02G181500 // TraesCS5D02G152500 // TraesCS4B02G122800 // TraesCS5B02G138200 // TraesCS4D02G236900 // TraesCS6A02G111400 // TraesCS7B02G251600 // TraesCS6D02G099400 // TraesCS7D02G437000 // TraesCS5A02G269300 // TraesCS7A02G447300 // TraesCS2D02G356000 // TraesCS3A02G132000 // TraesCS5B02G269600 // …
GO:0072525	P	pyridine-containing compound biosynthetic process	9	1243	66	40900	0.00017	0.016	// TraesCS5B02G109900 // TraesCS5A02G110900 // TraesCS1D02G184400 // TraesCS5D02G055700 // TraesCS1A02G180800 // TraesCS5D02G123200 // TraesCS5B02G049800 // TraesCS5A02G045700 // TraesCS1B02G199700	// TraesCS6B02G246000 // TraesCS5B02G517900 // TraesCS6D02G198700 // TraesCS5A02G529000 // TraesCS4A02G013200 // TraesCS5A02G355300 // TraesCS2D02G254700 // TraesCS2B02G318300 // TraesCS5D02G517600 // TraesCS4D02G353700 // TraesCS1D02G184400 // TraesCS5A02G058100 // TraesCS6D02G083200 // TraesCS4B02G359200 // TraesCS2D02G254500 // TraesCS4D02G289800 // TraesCS5A02G045700 // TraesCS4B02G291200 // …
GO:0006855	P	drug transmembrane transport	15	1243	165	40900	0.00018	0.017	// TraesCS7D02G230900 // TraesCS7A02G230500 // TraesCS5D02G521600 // TraesCS5B02G522900 // TraesCS3B02G563700 // TraesCS7A02G131600 // TraesCS3D02G506700 // TraesCS6B02G383300 // TraesCS6A02G350400 // TraesCS7B02G196300 // TraesCS4A02G350200 // TraesCS6D02G332800 // TraesCS7B02G032300 // TraesCS3A02G499800 // TraesCS7D02G130800	// TraesCS1D02G030400 // TraesCS7D02G130700 // TraesCS3A02G499300 // TraesCS3D02G506200 // TraesCS1A02G029900 // TraesCS4D02G236000 // TraesCS5B02G562500 // TraesCS6B02G383300 // TraesCS7B02G030600 // TraesCS4A02G227600 // TraesCS4A02G350200 // TraesCS5A02G512500 // TraesCS2B02G296100 // TraesCS7B02G032100 // TraesCS1A02G305200 // TraesCS3B02G248400 // TraesCS1D02G379400 // TraesCS2D02G451100 // …
GO:0009698	P	phenylpropanoid metabolic process	57	1243	1119	40900	0.00019	0.018	// TraesCS4D02G281700 // TraesCS4A02G020900 // TraesCS5A02G269300 // TraesCS7D02G391400 // TraesCS5D02G314300 // TraesCS3D02G160300 // TraesCS2D02G381300 // TraesCS3D02G412700 // TraesCS7B02G353100 // TraesCS7B02G196300 // TraesCS5B02G265500 // TraesCS3B02G366100 // TraesCS3D02G328400 // TraesCS2A02G384600 // TraesCS7D02G391800 // TraesCS3D02G506700 // TraesCS7A02G230500 // TraesCS5B02G147300 // …	// TraesCS1D02G030400 // TraesCS4B02G055200 // TraesCS6A02G173600 // TraesCS7D02G130700 // TraesCS7B02G048900 // TraesCS7A02G353200 // TraesCS2B02G138400 // TraesCS2D02G263600 // TraesCS5D02G067700 // TraesCS6A02G047600 // TraesCS4B02G363100 // TraesCS6A02G286900 // TraesCS1B02G138700 // TraesCS2B02G296100 // TraesCS6B02G316000 // TraesCS7D02G376600 // TraesCS2A02G251000 // TraesCS2D02G506600 // …
GO:0007267	P	cell-cell signaling	18	1243	225	40900	0.00022	0.02	// TraesCS2D02G362700 // TraesCS2B02G383300 // TraesCS7D02G343700 // TraesCS5B02G358500 // TraesCS3A02G207000 // TraesCS7A02G336000 // TraesCS3D02G219500 // TraesCS3D02G182100 // TraesCS3B02G206100 // TraesCS3D02G208900 // TraesCS5D02G364800 // TraesCS5A02G356000 // TraesCS7B02G247600 // TraesCS3A02G178600 // TraesCS3A02G217500 // TraesCS3B02G238800 // TraesCS2A02G364700 // TraesCS3B02G247800	// TraesCS6B02G189000 // TraesCS6A02G221400 // TraesCS2B02G263600 // TraesCS7A02G382500 // TraesCS3B02G342600 // TraesCS5A02G495500 // TraesCS4D02G159900 // TraesCS5D02G434700 // TraesCS7A02G376600 // TraesCS6B02G259800 // TraesCS4B02G188200 // TraesCS6B02G206700 // TraesCS7B02G028500 // TraesCS3D02G192400 // TraesCS1D02G040100 // TraesCS3A02G189100 // TraesCS3D02G165900 // TraesCS3A02G513100 // …
GO:0015706	P	nitrate transport	45	1243	831	40900	0.00023	0.021	// TraesCS3B02G415100 // TraesCS7D02G190100 // TraesCS7D02G153100 // TraesCS1D02G269500 // TraesCS5A02G508500 // TraesCS1A02G269400 // TraesCS3D02G412700 // TraesCS1D02G269700 // TraesCS5B02G265500 // TraesCS2D02G313800 // TraesCS3B02G366100 // TraesCS4D02G233000 // TraesCS3D02G245800 // TraesCS2A02G315800 // TraesCS4B02G338600 // TraesCS4B02G231700 // TraesCS5A02G265800 // TraesCS3B02G452100 // …	// TraesCS3B02G300300 // TraesCS1A02G113100 // TraesCS1A02G385500 // TraesCS1D02G269500 // TraesCS5D02G254600 // TraesCS6A02G216100 // TraesCS7B02G251600 // TraesCS4D02G087900 // TraesCS6A02G005800 // TraesCS6A02G005900 // TraesCS4B02G326200 // TraesCS3A02G081100 // TraesCS5D02G366400 // TraesCS5D02G097600 // TraesCS1B02G133200 // TraesCS2A02G251000 // TraesCS7D02G471300 // TraesCS4D02G263500 // …
GO:2000757	P	negative regulation of peptidyl-lysine acetylation	6	1243	30	40900	0.00025	0.022	// TraesCS4B02G154300 // TraesCS4A02G139300 // TraesCS4B02G053600 // TraesCS4A02G261000 // TraesCS4D02G165700 // TraesCS4D02G053600	// TraesCS6A02G277700 // TraesCS6D02G258400 // TraesCS4D02G053600 // TraesCS5A02G201700 // TraesCS2D02G156700 // TraesCS6B02G306100 // TraesCS2D02G365000 // TraesCS2B02G401900 // TraesCS5D02G208000 // TraesCS4D02G165700 // TraesCS2B02G385300 // TraesCS6D02G167600 // TraesCS2A02G368200 // TraesCS5B02G200300 // TraesCS4B02G154300 // TraesCS4D02G210500 // TraesCS6B02G209300 // TraesCS2D02G381600 // …
GO:0035067	P	negative regulation of histone acetylation	6	1243	30	40900	0.00025	0.022	// TraesCS4B02G154300 // TraesCS4A02G139300 // TraesCS4B02G053600 // TraesCS4A02G261000 // TraesCS4D02G165700 // TraesCS4D02G053600	// TraesCS6A02G277700 // TraesCS6D02G258400 // TraesCS4D02G053600 // TraesCS5A02G201700 // TraesCS2D02G156700 // TraesCS6B02G306100 // TraesCS2D02G365000 // TraesCS2B02G401900 // TraesCS5D02G208000 // TraesCS4D02G165700 // TraesCS2B02G385300 // TraesCS6D02G167600 // TraesCS2A02G368200 // TraesCS5B02G200300 // TraesCS4B02G154300 // TraesCS4D02G210500 // TraesCS6B02G209300 // TraesCS2D02G381600 // …
GO:0080053	P	response to phenylalanine	9	1243	69	40900	0.00025	0.022	// TraesCS4A02G075900 // TraesCS4D02G233000 // TraesCS5A02G508500 // TraesCS3B02G415100 // TraesCS4B02G338600 // TraesCS4B02G231700 // TraesCS3D02G375500 // TraesCS4D02G335100 // TraesCS3A02G382600	// TraesCS7D02G209200 // TraesCS3B02G415100 // TraesCS2B02G464900 // TraesCS4D02G052400 // TraesCS4B02G029600 // TraesCS4D02G026800 // TraesCS2A02G443700 // TraesCS4A02G283900 // TraesCS7A02G301700 // TraesCS6B02G290500 // TraesCS6D02G251500 // TraesCS7B02G113600 // TraesCS7D02G406200 // TraesCS1A02G197600 // TraesCS1B02G212400 // TraesCS5A02G037900 // TraesCS4D02G233000 // TraesCS1A02G197700 // …
GO:0080052	P	response to histidine	9	1243	69	40900	0.00025	0.022	// TraesCS4A02G075900 // TraesCS4D02G233000 // TraesCS5A02G508500 // TraesCS3B02G415100 // TraesCS4B02G338600 // TraesCS4B02G231700 // TraesCS3D02G375500 // TraesCS4D02G335100 // TraesCS3A02G382600	// TraesCS7D02G209200 // TraesCS3B02G415100 // TraesCS2B02G464900 // TraesCS4D02G052400 // TraesCS4B02G029600 // TraesCS4D02G026800 // TraesCS2A02G443700 // TraesCS4A02G283900 // TraesCS7A02G301700 // TraesCS6B02G290500 // TraesCS6D02G251500 // TraesCS7B02G113600 // TraesCS7D02G406200 // TraesCS1A02G197600 // TraesCS1B02G212400 // TraesCS5A02G037900 // TraesCS4D02G233000 // TraesCS1A02G197700 // …
GO:0043201	P	response to leucine	9	1243	69	40900	0.00025	0.022	// TraesCS4A02G075900 // TraesCS4D02G233000 // TraesCS5A02G508500 // TraesCS3B02G415100 // TraesCS4B02G338600 // TraesCS4B02G231700 // TraesCS3D02G375500 // TraesCS4D02G335100 // TraesCS3A02G382600	// TraesCS7D02G209200 // TraesCS3B02G415100 // TraesCS2B02G464900 // TraesCS4D02G052400 // TraesCS4B02G029600 // TraesCS4D02G026800 // TraesCS2A02G443700 // TraesCS4A02G283900 // TraesCS7A02G301700 // TraesCS6B02G290500 // TraesCS6D02G251500 // TraesCS7B02G113600 // TraesCS7D02G406200 // TraesCS1A02G197600 // TraesCS1B02G212400 // TraesCS5A02G037900 // TraesCS4D02G233000 // TraesCS1A02G197700 // …
GO:1901984	P	negative regulation of protein acetylation	6	1243	30	40900	0.00025	0.022	// TraesCS4B02G154300 // TraesCS4A02G139300 // TraesCS4B02G053600 // TraesCS4A02G261000 // TraesCS4D02G165700 // TraesCS4D02G053600	// TraesCS6A02G277700 // TraesCS6D02G258400 // TraesCS4D02G053600 // TraesCS5A02G201700 // TraesCS2D02G156700 // TraesCS6B02G306100 // TraesCS2D02G365000 // TraesCS2B02G401900 // TraesCS5D02G208000 // TraesCS4D02G165700 // TraesCS2B02G385300 // TraesCS6D02G167600 // TraesCS2A02G368200 // TraesCS5B02G200300 // TraesCS4B02G154300 // TraesCS4D02G210500 // TraesCS6B02G209300 // TraesCS2D02G381600 // …
GO:0009292	P	genetic transfer	12	1243	117	40900	0.00026	0.022	// TraesCS7D02G505200 // TraesCS7D02G153100 // TraesCS7A02G514800 // TraesCS4B02G053600 // TraesCS5B02G072100 // TraesCS4A02G261000 // TraesCS5D02G076100 // TraesCS5A02G065300 // TraesCS4D02G053600 // TraesCS7A02G151200 // TraesCS7B02G431500 // TraesCS7B02G055200	// TraesCS5B02G072100 // TraesCS3A02G299500 // TraesCS6A02G005900 // TraesCS7B02G431500 // TraesCS3B02G582000 // TraesCS3B02G265800 // TraesCS1B02G055800 // TraesCS7A02G128600 // TraesCS6A02G005700 // TraesCS4A02G209900 // TraesCS3B02G164100 // TraesCS6B02G210200 // TraesCS3A02G415200 // TraesCS6B02G135100 // TraesCS4D02G210400 // TraesCS2B02G086700 // TraesCS7B02G028200 // TraesCS1A02G360500 // …
GO:0009294	P	DNA mediated transformation	12	1243	117	40900	0.00026	0.022	// TraesCS7D02G505200 // TraesCS7D02G153100 // TraesCS7A02G514800 // TraesCS4B02G053600 // TraesCS5B02G072100 // TraesCS4A02G261000 // TraesCS5D02G076100 // TraesCS5A02G065300 // TraesCS4D02G053600 // TraesCS7A02G151200 // TraesCS7B02G431500 // TraesCS7B02G055200	// TraesCS5B02G072100 // TraesCS3A02G299500 // TraesCS6A02G005900 // TraesCS7B02G431500 // TraesCS3B02G582000 // TraesCS3B02G265800 // TraesCS1B02G055800 // TraesCS7A02G128600 // TraesCS6A02G005700 // TraesCS4A02G209900 // TraesCS3B02G164100 // TraesCS6B02G210200 // TraesCS3A02G415200 // TraesCS6B02G135100 // TraesCS4D02G210400 // TraesCS2B02G086700 // TraesCS7B02G028200 // TraesCS1A02G360500 // …
GO:0006145	P	purine nucleobase catabolic process	6	1243	30	40900	0.00025	0.022	// TraesCS4A02G020900 // TraesCS2A02G246300 // TraesCS2B02G270600 // TraesCS2D02G248700 // TraesCS4D02G281700 // TraesCS4B02G282700	// TraesCS7B02G383900 // TraesCS5B02G066900 // TraesCS2D02G565300 // TraesCS4A02G020900 // TraesCS5B02G429600 // TraesCS2D02G248700 // TraesCS5A02G427900 // TraesCS1D02G192900 // TraesCS4D02G281700 // TraesCS2B02G595300 // TraesCS7D02G468600 // TraesCS4B02G282700 // TraesCS5D02G436200 // TraesCS5A02G428200 // TraesCS2A02G246300 // TraesCS5D02G071100 // TraesCS2A02G587900 // TraesCS1B02G205300 // …
GO:0006400	P	tRNA modification	15	1243	172	40900	0.00028	0.024	// TraesCS7B02G103200 // TraesCS7A02G237000 // TraesCS5A02G061100 // TraesCS5D02G072600 // TraesCS5B02G469600 // TraesCS5A02G460000 // TraesCS1D02G130800 // TraesCS7A02G252400 // TraesCS5D02G471100 // TraesCS5B02G071000 // TraesCS7B02G138500 // TraesCS7D02G199300 // TraesCS7D02G250500 // TraesCS1A02G123600 // TraesCS1B02G143400	// TraesCS2A02G465400 // TraesCS4D02G060100 // TraesCS2B02G456500 // TraesCS5D02G072600 // TraesCS5A02G214500 // TraesCS7B02G129800 // TraesCS5B02G497100 // TraesCS2D02G272600 // TraesCS7A02G231400 // TraesCS4D02G258800 // TraesCS2D02G190000 // TraesCS7B02G103200 // TraesCS5A02G271200 // TraesCS2B02G486900 // TraesCS3D02G021800 // TraesCS2A02G007800 // TraesCS2D02G303700 // TraesCS3B02G176100 // …
GO:0006650	P	glycerophospholipid metabolic process	36	1243	629	40900	0.00033	0.028	// TraesCS3A02G336700 // TraesCS2A02G480300 // TraesCS3B02G367800 // TraesCS2D02G284700 // TraesCS3A02G412600 // TraesCS5B02G007800 // TraesCS6B02G123000 // TraesCS5B02G265500 // TraesCS3D02G329700 // TraesCS3D02G246900 // TraesCS2D02G340800 // TraesCS4A02G082700 // TraesCS5D02G015000 // TraesCS2B02G505100 // TraesCS3A02G244500 // TraesCS5A02G265800 // TraesCS5D02G273700 // TraesCS2A02G322300 // …	// TraesCS6A02G185500 // TraesCS5D02G001900 // TraesCS3B02G208500 // TraesCS4A02G193700 // TraesCS6B02G051800 // TraesCS5A02G356300 // TraesCS4A02G274200 // TraesCS6A02G237100 // TraesCS3A02G477100 // TraesCS6A02G385600 // TraesCS3B02G014900 // TraesCS5D02G403300 // TraesCS5D02G324700 // TraesCS2B02G233300 // TraesCS2A02G189500 // TraesCS1D02G228600 // TraesCS5D02G365100 // TraesCS4B02G221300 // …
GO:0006672	P	ceramide metabolic process	9	1243	72	40900	0.00034	0.029	// TraesCS2A02G381700 // TraesCS4B02G088800 // TraesCS6A02G223900 // TraesCS6D02G211500 // TraesCS6B02G257400 // TraesCS4A02G226400 // TraesCS2B02G399000 // TraesCS4D02G087100 // TraesCS2D02G378200	// TraesCS2D02G105500 // TraesCS3D02G383600 // TraesCS5B02G189800 // TraesCS3D02G227900 // TraesCS4D02G034400 // TraesCS5A02G488600 // TraesCS6B02G257400 // TraesCS5B02G170600 // TraesCS5A02G173200 // TraesCS6A02G244000 // TraesCS3A02G391000 // TraesCS4B02G214800 // TraesCS6D02G285900 // TraesCS6D02G226300 // TraesCS4D02G215400 // TraesCS1D02G192800 // TraesCS4B02G088800 // TraesCS1D02G149100 // …
GO:0016569	P	covalent chromatin modification	63	1243	1301	40900	0.00036	0.03	// TraesCS5A02G299200 // TraesCS7D02G153100 // TraesCS7A02G514800 // TraesCS7D02G219700 // TraesCS7A02G336000 // TraesCS5B02G358500 // TraesCS5B02G072100 // TraesCS5A02G065300 // TraesCS5D02G364800 // TraesCS5A02G179900 // TraesCS5A02G356000 // TraesCS4D02G053600 // TraesCS6A02G211200 // TraesCS5A02G113500 // TraesCS2B02G074200 // TraesCS7B02G431500 // TraesCS1A02G130700 // TraesCS6D02G194300 // …	// TraesCS7D02G231100 // TraesCS5B02G365600 // TraesCS2A02G172100 // TraesCS3A02G427600 // TraesCS7D02G313600 // TraesCS3D02G217800 // TraesCS3D02G230800 // TraesCS2B02G263600 // TraesCS2D02G359500 // TraesCS5B02G330200 // TraesCS2D02G455700 // TraesCS2A02G412600 // TraesCS7A02G218000 // TraesCS2B02G431700 // TraesCS3B02G425400 // TraesCS7D02G200800 // TraesCS4D02G084300 // TraesCS4A02G364200 // …
GO:1903825	P	organic acid transmembrane transport	18	1243	235	40900	0.00037	0.031	// TraesCS2D02G267400 // TraesCS7D02G213900 // TraesCS5B02G095400 // TraesCS6D02G265600 // TraesCS5D02G101500 // TraesCS4B02G226500 // TraesCS7B02G119000 // TraesCS2B02G287200 // TraesCS7A02G212200 // TraesCS6B02G314000 // TraesCS6A02G285200 // TraesCS4D02G227200 // TraesCS7A02G356600 // TraesCS2A02G268400 // TraesCS5A02G089400 // TraesCS7B02G271200 // TraesCS7D02G366200 // TraesCS4A02G070500	// TraesCS5B02G309100 // TraesCS2A02G348600 // TraesCS5B02G256000 // TraesCS6D02G331400 // TraesCS5A02G498000 // TraesCS4B02G307000 // TraesCS4D02G134400 // TraesCS2A02G337400 // TraesCS3B02G420700 // TraesCS6B02G382000 // TraesCS6B02G245500 // TraesCS1D02G195500 // TraesCS6A02G269200 // TraesCS1B02G413800 // TraesCS2B02G366700 // TraesCS2D02G400900 // TraesCS5A02G308700 // TraesCS5D02G031800 // …
GO:0006820	P	anion transport	90	1243	2014	40900	0.00039	0.032	// TraesCS3B02G415100 // TraesCS5B02G097900 // TraesCS1D02G269500 // TraesCS5A02G157000 // TraesCS2D02G284700 // TraesCS3B02G366100 // TraesCS7A02G370000 // TraesCS4B02G338600 // TraesCS4B02G231700 // TraesCS7A02G151200 // TraesCS5B02G095400 // TraesCS7D02G366200 // TraesCS6D02G338900 // TraesCS7D02G213900 // TraesCS4A02G070500 // TraesCS2D02G267400 // TraesCS7B02G093800 // TraesCS2B02G334000 // …	// TraesCS2D02G295900 // TraesCS5D02G254600 // TraesCS7B02G251600 // TraesCS5D02G236600 // TraesCS4B02G326200 // TraesCS1A02G425000 // TraesCS1B02G133200 // TraesCS7D02G471300 // TraesCS5A02G435800 // TraesCS5A02G308700 // TraesCS6B02G164400 // TraesCS4D02G322600 // TraesCS1B02G173400 // TraesCS4B02G264100 // TraesCS5A02G366700 // TraesCS5B02G287300 // TraesCS2A02G452500 // TraesCS7A02G483700 // …
GO:0016573	P	histone acetylation	12	1243	123	40900	0.00041	0.033	// TraesCS7D02G505200 // TraesCS4B02G154300 // TraesCS7D02G153100 // TraesCS7A02G514800 // TraesCS4A02G139300 // TraesCS4B02G053600 // TraesCS4A02G261000 // TraesCS4D02G165700 // TraesCS4D02G053600 // TraesCS7A02G151200 // TraesCS7B02G431500 // TraesCS7B02G055200	// TraesCS3D02G217800 // TraesCS1B02G474800 // TraesCS3D02G364400 // TraesCS6A02G005900 // TraesCS7B02G431500 // TraesCS2D02G156700 // TraesCS6B02G300700 // TraesCS3A02G371300 // TraesCS7A02G151200 // TraesCS6D02G253400 // TraesCS2D02G341600 // TraesCS7D02G505400 // TraesCS6A02G005700 // TraesCS7D02G300100 // TraesCS5D02G193200 // TraesCS6B02G210200 // TraesCS7B02G204900 // TraesCS3D02G530000 // …
GO:0018393	P	internal peptidyl-lysine acetylation	12	1243	123	40900	0.00041	0.033	// TraesCS7D02G505200 // TraesCS4B02G154300 // TraesCS7D02G153100 // TraesCS7A02G514800 // TraesCS4A02G139300 // TraesCS4B02G053600 // TraesCS4A02G261000 // TraesCS4D02G165700 // TraesCS4D02G053600 // TraesCS7A02G151200 // TraesCS7B02G431500 // TraesCS7B02G055200	// TraesCS3D02G217800 // TraesCS1B02G474800 // TraesCS3D02G364400 // TraesCS6A02G005900 // TraesCS7B02G431500 // TraesCS2D02G156700 // TraesCS6B02G300700 // TraesCS3A02G371300 // TraesCS7A02G151200 // TraesCS6D02G253400 // TraesCS2D02G341600 // TraesCS7D02G505400 // TraesCS6A02G005700 // TraesCS7D02G300100 // TraesCS5D02G193200 // TraesCS6B02G210200 // TraesCS7B02G204900 // TraesCS3D02G530000 // …
GO:0018394	P	peptidyl-lysine acetylation	12	1243	123	40900	0.00041	0.033	// TraesCS7D02G505200 // TraesCS4B02G154300 // TraesCS7D02G153100 // TraesCS7A02G514800 // TraesCS4A02G139300 // TraesCS4B02G053600 // TraesCS4A02G261000 // TraesCS4D02G165700 // TraesCS4D02G053600 // TraesCS7A02G151200 // TraesCS7B02G431500 // TraesCS7B02G055200	// TraesCS3D02G217800 // TraesCS1B02G474800 // TraesCS3D02G364400 // TraesCS6A02G005900 // TraesCS7B02G431500 // TraesCS2D02G156700 // TraesCS6B02G300700 // TraesCS3A02G371300 // TraesCS7A02G151200 // TraesCS6D02G253400 // TraesCS2D02G341600 // TraesCS7D02G505400 // TraesCS6A02G005700 // TraesCS7D02G300100 // TraesCS5D02G193200 // TraesCS6B02G210200 // TraesCS7B02G204900 // TraesCS3D02G530000 // …
GO:0030422	P	production of siRNA involved in RNA interference	24	1243	363	40900	0.00041	0.033	// TraesCS5B02G358500 // TraesCS5D02G364800 // TraesCS5A02G356000 // TraesCS6A02G183800 // TraesCS6B02G213100 // TraesCS7B02G247600 // TraesCS5B02G162300 // TraesCS5D02G182700 // TraesCS5D02G169500 // TraesCS2D02G362700 // TraesCS7D02G343700 // TraesCS3D02G219500 // TraesCS4B02G314100 // TraesCS3A02G217500 // TraesCS4D02G311300 // TraesCS2A02G364700 // TraesCS5A02G165900 // TraesCS2B02G383300 // …	// TraesCS7B02G086700 // TraesCS6B02G189000 // TraesCS7D02G308800 // TraesCS2B02G263600 // TraesCS7B02G150500 // TraesCS1B02G049300 // TraesCS2B02G592500 // TraesCS5A02G149400 // TraesCS4B02G188200 // TraesCS6B02G206700 // TraesCS3B02G396000 // TraesCS7D02G206700 // TraesCS6B02G151900 // TraesCS3A02G116800 // TraesCS5A02G178200 // TraesCS4B02G066800 // TraesCS2A02G591300 // TraesCS6B02G270900 // …
GO:0006020	P	inositol metabolic process	6	1243	33	40900	0.00044	0.034	// TraesCS7B02G246800 // TraesCS6B02G186200 // TraesCS6D02G147900 // TraesCS7A02G334200 // TraesCS7D02G341900 // TraesCS6A02G163700	// TraesCS7B02G246800 // TraesCS7D02G159400 // TraesCS7A02G357800 // TraesCS4D02G266700 // TraesCS3B02G208500 // TraesCS3D02G312200 // TraesCS7D02G341900 // TraesCS1D02G198000 // TraesCS2B02G440400 // TraesCS3A02G176300 // TraesCS4A02G038500 // TraesCS7A02G334200 // TraesCS7D02G364900 // TraesCS6A02G163700 // TraesCS6B02G095900 // TraesCS6A02G071400 // TraesCS3B02G347000 // TraesCS6D02G147900 // …
GO:0071216	P	cellular response to biotic stimulus	6	1243	33	40900	0.00044	0.034	// TraesCS6A02G374700 // TraesCS6B02G412400 // TraesCS6D02G358600 // TraesCS3D02G219500 // TraesCS3A02G217500 // TraesCS3B02G247800	// TraesCS6B02G412400 // TraesCS6A02G083200 // TraesCS6D02G358600 // TraesCS6D02G368200 // TraesCS6A02G374700 // TraesCS2B02G304400 // TraesCS6D02G077000 // TraesCS4D02G188200 // TraesCS6A02G383400 // TraesCS5A02G443100 // TraesCS3B02G045900 // TraesCS5B02G447700 // TraesCS2D02G286000 // TraesCS4A02G211800 // TraesCS4A02G117500 // TraesCS4D02G101700 // TraesCS3D02G041800 // TraesCS3D02G219500 // …
GO:0046113	P	nucleobase catabolic process	6	1243	33	40900	0.00044	0.034	// TraesCS4A02G020900 // TraesCS2A02G246300 // TraesCS2B02G270600 // TraesCS2D02G248700 // TraesCS4D02G281700 // TraesCS4B02G282700	// TraesCS7B02G383900 // TraesCS5B02G066900 // TraesCS2D02G565300 // TraesCS4A02G020900 // TraesCS5B02G429600 // TraesCS2D02G248700 // TraesCS5A02G427900 // TraesCS1D02G192900 // TraesCS4D02G281700 // TraesCS2B02G595300 // TraesCS7D02G468600 // TraesCS4B02G282700 // TraesCS5D02G436200 // TraesCS6B02G328700 // TraesCS5A02G428200 // TraesCS6A02G299200 // TraesCS2A02G246300 // TraesCS5D02G071100 // …
GO:0044030	P	regulation of DNA methylation	6	1243	33	40900	0.00044	0.034	// TraesCS4B02G053600 // TraesCS4A02G261000 // TraesCS7D02G219700 // TraesCS4D02G053600 // TraesCS7B02G125000 // TraesCS7A02G218000	// TraesCS5A02G175300 // TraesCS2D02G571900 // TraesCS3B02G417800 // TraesCS1A02G104700 // TraesCS4D02G053600 // TraesCS2D02G156700 // TraesCS2B02G622700 // TraesCS4B02G273400 // TraesCS2D02G365000 // TraesCS4D02G272400 // TraesCS1A02G092700 // TraesCS7D02G219700 // TraesCS2A02G368200 // TraesCS1B02G116100 // TraesCS5D02G179800 // TraesCS2A02G563500 // TraesCS4A02G032200 // TraesCS5D02G392100 // …
GO:0051574	P	positive regulation of histone H3-K9 methylation	6	1243	33	40900	0.00044	0.034	// TraesCS4B02G053600 // TraesCS4A02G261000 // TraesCS7D02G219700 // TraesCS4D02G053600 // TraesCS7B02G125000 // TraesCS7A02G218000	// TraesCS6A02G277700 // TraesCS2A02G140400 // TraesCS7D02G219700 // TraesCS6D02G258400 // TraesCS2B02G164300 // TraesCS4D02G053600 // TraesCS2D02G156700 // TraesCS5A02G175300 // TraesCS2D02G143100 // TraesCS2D02G365000 // TraesCS1B02G256700 // TraesCS2B02G385300 // TraesCS6D02G167600 // TraesCS2A02G368200 // TraesCS5D02G179800 // TraesCS6B02G151600 // TraesCS1A02G245700 // TraesCS4D02G210500 // …
GO:0046148	P	pigment biosynthetic process	51	1243	1005	40900	0.00043	0.034	// TraesCS3B02G040900 // TraesCS5D02G528500 // TraesCS2A02G392100 // TraesCS2D02G031100 // TraesCS7D02G391400 // TraesCS1A02G407600 // TraesCS7D02G275900 // TraesCS4B02G312300 // TraesCS5A02G045700 // TraesCS6D02G220500 // TraesCS6D02G135500 // TraesCS2A02G028800 // TraesCS3A02G302100 // TraesCS4D02G309900 // TraesCS3D02G038000 // TraesCS2B02G410400 // TraesCS7A02G396200 // TraesCS4A02G412100 // …	// TraesCS6A02G232600 // TraesCS2D02G071400 // TraesCS5D02G001900 // TraesCS1A02G298100 // TraesCS6A02G173600 // TraesCS5B02G084500 // TraesCS4A02G232300 // TraesCS4B02G263100 // TraesCS4B02G015800 // TraesCS2A02G287300 // TraesCS3D02G540200 // TraesCS5A02G356300 // TraesCS2B02G447300 // TraesCS4D02G182600 // TraesCS1B02G138700 // TraesCS1B02G249000 // TraesCS6A02G398100 // TraesCS7B02G489800 // …
GO:0031057	P	negative regulation of histone modification	6	1243	33	40900	0.00044	0.034	// TraesCS4B02G154300 // TraesCS4A02G139300 // TraesCS4B02G053600 // TraesCS4A02G261000 // TraesCS4D02G165700 // TraesCS4D02G053600	// TraesCS6A02G277700 // TraesCS1D02G289400 // TraesCS6D02G258400 // TraesCS4D02G165700 // TraesCS4D02G053600 // TraesCS5A02G201700 // TraesCS2D02G156700 // TraesCS6B02G306100 // TraesCS2D02G365000 // TraesCS2B02G401900 // TraesCS5D02G208000 // TraesCS1A02G290800 // TraesCS2B02G385300 // TraesCS6D02G167600 // TraesCS2A02G368200 // TraesCS5B02G200300 // TraesCS4B02G154300 // TraesCS4D02G210500 // …
GO:0031328	P	positive regulation of cellular biosynthetic process	81	1243	1785	40900	0.00046	0.035	// TraesCS3D02G426700 // TraesCS2A02G111500 // TraesCS7A02G514800 // TraesCS3A02G350400 // TraesCS5A02G265800 // TraesCS2D02G271600 // TraesCS3D02G194800 // TraesCS2B02G290500 // TraesCS7A02G403900 // TraesCS2B02G004000 // TraesCS2A02G272400 // TraesCS6D02G107700 // TraesCS5A02G113500 // TraesCS3A02G190700 // TraesCS5B02G265500 // TraesCS7B02G431500 // TraesCS3B02G425900 // TraesCS1A02G403500 // …	// TraesCS4A02G295700 // TraesCS3A02G427600 // TraesCS7D02G308800 // TraesCS2A02G335300 // TraesCS5B02G084500 // TraesCS1B02G178800 // TraesCS3D02G245500 // TraesCS1B02G308200 // TraesCS5B02G183700 // TraesCS7B02G113400 // TraesCS2A02G105600 // TraesCS1D02G221500 // TraesCS3A02G433300 // TraesCS7D02G505400 // TraesCS3A02G245900 // TraesCS7A02G534500 // TraesCS5B02G195100 // TraesCS2D02G114900 // …
GO:0001676	P	long-chain fatty acid metabolic process	9	1243	75	40900	0.00046	0.035	// TraesCS5D02G144200 // TraesCS1B02G433100 // TraesCS7B02G177500 // TraesCS5B02G147300 // TraesCS7D02G281700 // TraesCS7A02G283500 // TraesCS1D02G411400 // TraesCS5A02G148700 // TraesCS1A02G403500	// TraesCS7B02G190300 // TraesCS5B02G189800 // TraesCS4B02G237600 // TraesCS6A02G289300 // TraesCS5D02G144200 // TraesCS5B02G166400 // TraesCS1B02G145200 // TraesCS3B02G255000 // TraesCS7A02G283500 // TraesCS6A02G242600 // TraesCS4B02G133700 // TraesCS6B02G405200 // TraesCS6D02G352500 // TraesCS1B02G433100 // TraesCS1A02G403500 // TraesCS7B02G044200 // TraesCS5D02G420300 // TraesCS6B02G213300 // …
GO:0055114	P	oxidation-reduction process	165	1243	4096	40900	0.00047	0.036	// TraesCS1A02G261000 // TraesCS4A02G020900 // TraesCS2D02G170800 // TraesCS5D02G528500 // TraesCS4D02G281700 // TraesCS6A02G209600 // TraesCS4B02G305600 // TraesCS6A02G277400 // TraesCS5B02G067100 // TraesCS5D02G196300 // TraesCS2B02G146000 // TraesCS5B02G097900 // TraesCS1D02G072700 // TraesCS7A02G471000 // TraesCS6D02G192900 // TraesCS2A02G163900 // TraesCS1D02G127000 // TraesCS1B02G047400 // …	// TraesCS5D02G159800 // TraesCS7A02G186900 // TraesCS2A02G335300 // TraesCS6A02G213700 // TraesCS1A02G261000 // TraesCS5B02G084500 // TraesCS2D02G229600 // TraesCS5D02G177200 // TraesCS3B02G237200 // TraesCS1B02G327500 // TraesCS7B02G251600 // TraesCS4D02G363300 // TraesCS2B02G447300 // TraesCS4D02G182600 // TraesCS5A02G113400 // TraesCS5B02G408100 // TraesCS1A02G425000 // TraesCS7B02G220100 // …
GO:1901362	P	organic cyclic compound biosynthetic process	357	1243	9632	40900	0.00053	0.04	// TraesCS2A02G269100 // TraesCS4D02G341700 // TraesCS4A02G023000 // TraesCS6D02G107700 // TraesCS2B02G146000 // TraesCS5A02G241800 // TraesCS2A02G105600 // TraesCS3A02G433300 // TraesCS3A02G303400 // TraesCS2B02G122500 // TraesCS1B02G047400 // TraesCS2A02G232400 // TraesCS6B02G319800 // TraesCS5A02G110900 // TraesCS3A02G152700 // TraesCS1A02G128900 // TraesCS5D02G144200 // TraesCS3D02G249100 // …	// TraesCS2A02G501900 // TraesCS7B02G323600 // TraesCS7D02G308800 // TraesCS2A02G335300 // TraesCS3D02G230800 // TraesCS5B02G208500 // TraesCS1B02G437700 // TraesCS2B02G447300 // TraesCS7B02G393900 // TraesCS1A02G425000 // TraesCS2A02G105600 // TraesCS1D02G221500 // TraesCS1A02G205100 // TraesCS7A02G233700 // TraesCS1D02G106100 // TraesCS7B02G107100 // TraesCS1B02G326900 // TraesCS2D02G114900 // …
GO:0019438	P	aromatic compound biosynthetic process	339	1243	9108	40900	0.00053	0.04	// TraesCS5A02G065300 // TraesCS1A02G036700 // TraesCS5B02G285400 // TraesCS2A02G269100 // TraesCS4A02G020900 // TraesCS7B02G119300 // TraesCS4D02G341700 // TraesCS4D02G281700 // TraesCS5B02G072100 // TraesCS2D02G284700 // TraesCS4A02G023000 // TraesCS6D02G107700 // TraesCS5D02G269000 // TraesCS7B02G211600 // TraesCS7B02G431500 // TraesCS1B02G191800 // TraesCS7A02G514800 // TraesCS2B02G146000 // …	// TraesCS6B02G189000 // TraesCS7B02G323600 // TraesCS7D02G308800 // TraesCS2A02G335300 // TraesCS3D02G230800 // TraesCS5B02G208500 // TraesCS1B02G437700 // TraesCS2B02G447300 // TraesCS7B02G393900 // TraesCS1A02G425000 // TraesCS2A02G105600 // TraesCS1D02G221500 // TraesCS1A02G205100 // TraesCS1D02G106100 // TraesCS7B02G107100 // TraesCS1B02G326900 // TraesCS2D02G114900 // TraesCS2B02G051000 // …
GO:0045944	P	positive regulation of transcription from RNA polymerase II promoter	18	1243	243	40900	0.00056	0.041	// TraesCS3D02G426700 // TraesCS7D02G505200 // TraesCS2B02G200800 // TraesCS1D02G125100 // TraesCS7A02G514800 // TraesCS3B02G469100 // TraesCS7B02G158600 // TraesCS2A02G174300 // TraesCS5B02G286100 // TraesCS3A02G433300 // TraesCS1A02G128900 // TraesCS1B02G146500 // TraesCS7D02G261600 // TraesCS7A02G260600 // TraesCS7B02G431500 // TraesCS5A02G286800 // TraesCS5D02G294500 // TraesCS2D02G181400	// TraesCS4A02G295700 // TraesCS3D02G426700 // TraesCS2D02G146100 // TraesCS2B02G499600 // TraesCS4D02G113600 // TraesCS7B02G254400 // TraesCS2B02G553600 // TraesCS4D02G304500 // TraesCS1A02G264300 // TraesCS7B02G468900 // TraesCS1B02G268500 // TraesCS7B02G431500 // TraesCS2D02G484600 // TraesCS2D02G390000 // TraesCS2D02G381600 // TraesCS7A02G514800 // TraesCS7A02G156800 // TraesCS1B02G353700 // …
GO:0009625	P	response to insect	15	1243	184	40900	0.00058	0.043	// TraesCS2D02G423200 // TraesCS3B02G153400 // TraesCS3A02G152700 // TraesCS2A02G425200 // TraesCS1D02G381800 // TraesCS3D02G136100 // TraesCS3D02G160300 // TraesCS5A02G265800 // TraesCS3B02G179600 // TraesCS5D02G273700 // TraesCS5B02G265500 // TraesCS3A02G310200 // TraesCS2B02G445000 // TraesCS1B02G394900 // TraesCS1A02G374700	// TraesCS5A02G060200 // TraesCS4D02G249100 // TraesCS1B02G257000 // TraesCS1B02G394900 // TraesCS5A02G495500 // TraesCS3D02G262200 // TraesCS1B02G308200 // TraesCS3B02G238500 // TraesCS2B02G578300 // TraesCS7B02G439000 // TraesCS5B02G317200 // TraesCS5D02G259700 // TraesCS3B02G399200 // TraesCS5B02G001600 // TraesCS1B02G202400 // TraesCS6B02G340400 // TraesCS2D02G548700 // TraesCS7A02G201800 // …
GO:0018130	P	heterocycle biosynthetic process	327	1243	8776	40900	0.00059	0.044	// TraesCS5A02G065300 // TraesCS1A02G036700 // TraesCS5B02G285400 // TraesCS2A02G269100 // TraesCS4A02G020900 // TraesCS7B02G119300 // TraesCS4D02G341700 // TraesCS4D02G281700 // TraesCS5B02G072100 // TraesCS2D02G284700 // TraesCS4A02G023000 // TraesCS6D02G107700 // TraesCS5D02G269000 // TraesCS7B02G211600 // TraesCS7B02G431500 // TraesCS1B02G191800 // TraesCS7A02G514800 // TraesCS2B02G146000 // …	// TraesCS6B02G189000 // TraesCS7B02G323600 // TraesCS7D02G308800 // TraesCS2A02G335300 // TraesCS3D02G230800 // TraesCS5B02G208500 // TraesCS1B02G437700 // TraesCS2B02G447300 // TraesCS7B02G393900 // TraesCS1A02G425000 // TraesCS2A02G105600 // TraesCS1D02G221500 // TraesCS1A02G205100 // TraesCS7A02G233700 // TraesCS1D02G106100 // TraesCS7B02G107100 // TraesCS1B02G326900 // TraesCS2D02G114900 // …
GO:0006475	P	internal protein amino acid acetylation	12	1243	129	40900	0.00062	0.045	// TraesCS7D02G505200 // TraesCS4B02G154300 // TraesCS7D02G153100 // TraesCS7A02G514800 // TraesCS4A02G139300 // TraesCS4B02G053600 // TraesCS4A02G261000 // TraesCS4D02G165700 // TraesCS4D02G053600 // TraesCS7A02G151200 // TraesCS7B02G431500 // TraesCS7B02G055200	// TraesCS3D02G217800 // TraesCS1B02G474800 // TraesCS3D02G364400 // TraesCS6A02G005900 // TraesCS7B02G431500 // TraesCS2D02G156700 // TraesCS6B02G300700 // TraesCS3A02G371300 // TraesCS7A02G151200 // TraesCS6D02G253400 // TraesCS2D02G341600 // TraesCS7D02G505400 // TraesCS6A02G005700 // TraesCS7D02G300100 // TraesCS5D02G193200 // TraesCS6B02G210200 // TraesCS7B02G204900 // TraesCS3D02G530000 // …
GO:0055085	P	transmembrane transport	126	1243	3032	40900	0.00062	0.045	// TraesCS3B02G415100 // TraesCS5B02G245100 // TraesCS1D02G269500 // TraesCS5A02G157000 // TraesCS1A02G181600 // TraesCS1D02G221100 // TraesCS6B02G383300 // TraesCS1D02G312500 // TraesCS3A02G369700 // TraesCS4A02G350200 // TraesCS3B02G366100 // TraesCS7A02G370000 // TraesCS3D02G506700 // TraesCS3D02G373700 // TraesCS3D02G038000 // TraesCS4B02G338600 // TraesCS4B02G231700 // TraesCS7A02G151200 // …	// TraesCS2D02G295900 // TraesCS1D02G335700 // TraesCS2D02G229600 // TraesCS2B02G013600 // TraesCS2A02G287300 // TraesCS4D02G051000 // TraesCS4B02G326200 // TraesCS7B02G393900 // TraesCS5B02G119900 // TraesCS5A02G113400 // TraesCS1A02G425000 // TraesCS6B02G322300 // TraesCS1A02G352700 // TraesCS5A02G308700 // TraesCS6D02G331400 // TraesCS7B02G146900 // TraesCS4B02G264100 // TraesCS5A02G366700 // …
GO:0051336	P	regulation of hydrolase activity	24	1243	375	40900	0.00065	0.047	// TraesCS5D02G528500 // TraesCS6B02G412400 // TraesCS3B02G038800 // TraesCS5D02G048100 // TraesCS1A02G407600 // TraesCS3B02G206100 // TraesCS6D02G165700 // TraesCS3D02G035900 // TraesCS3A02G045300 // TraesCS2B02G442700 // TraesCS7A02G270600 // TraesCS6B02G206400 // TraesCS5B02G042400 // TraesCS7D02G271000 // TraesCS5A02G041100 // TraesCS6A02G374700 // TraesCS6A02G179200 // TraesCS6D02G358600 // …	// TraesCS3D02G094200 // TraesCS1A02G382900 // TraesCS3D02G158700 // TraesCS6B02G314300 // TraesCS5D02G503100 // TraesCS5D02G498300 // TraesCS7D02G310200 // TraesCS7D02G179900 // TraesCS7D02G364000 // TraesCS2B02G442700 // TraesCS4A02G341600 // TraesCS1D02G335900 // TraesCS2A02G158800 // TraesCS1B02G276500 // TraesCS5B02G113900 // TraesCS1A02G256400 // TraesCS6A02G141300 // TraesCS2B02G415300 // …
GO:0035194	P	posttranscriptional gene silencing by RNA	30	1243	513	40900	0.00068	0.049	// TraesCS7A02G336000 // TraesCS5B02G358500 // TraesCS5D02G364800 // TraesCS4D02G053600 // TraesCS5A02G269300 // TraesCS5A02G356000 // TraesCS6A02G183800 // TraesCS6B02G213100 // TraesCS7D02G343700 // TraesCS7B02G247600 // TraesCS5B02G162300 // TraesCS5D02G182700 // TraesCS5D02G169500 // TraesCS2D02G362700 // TraesCS5D02G277500 // TraesCS5B02G269600 // TraesCS3D02G219500 // TraesCS4B02G314100 // …	// TraesCS7B02G086700 // TraesCS6B02G189000 // TraesCS7D02G308800 // TraesCS2B02G263600 // TraesCS6A02G309200 // TraesCS7B02G150500 // TraesCS1B02G049300 // TraesCS3A02G496300 // TraesCS2B02G592500 // TraesCS5A02G149400 // TraesCS4B02G188200 // TraesCS2D02G350800 // TraesCS6B02G206700 // TraesCS5B02G470500 // TraesCS3D02G418000 // TraesCS2B02G222700 // TraesCS3B02G396000 // TraesCS7D02G206700 // …
GO:0046486	P	glycerolipid metabolic process	39	1243	728	40900	0.00069	0.049	// TraesCS3A02G336700 // TraesCS2A02G480300 // TraesCS3B02G367800 // TraesCS2D02G284700 // TraesCS3A02G412600 // TraesCS5B02G007800 // TraesCS6B02G123000 // TraesCS5B02G265500 // TraesCS3D02G329700 // TraesCS3D02G246900 // TraesCS2D02G340800 // TraesCS4A02G082700 // TraesCS5D02G015000 // TraesCS2B02G505100 // TraesCS6B02G128300 // TraesCS3A02G244500 // TraesCS5A02G265800 // TraesCS5D02G273700 // …	// TraesCS6A02G185500 // TraesCS5D02G001900 // TraesCS1A02G385500 // TraesCS1A02G149800 // TraesCS3B02G208500 // TraesCS4A02G193700 // TraesCS6B02G051800 // TraesCS5A02G356300 // TraesCS4A02G274200 // TraesCS6A02G237100 // TraesCS3A02G477100 // TraesCS1B02G411900 // TraesCS3B02G014900 // TraesCS5B02G075800 // TraesCS5D02G324700 // TraesCS2B02G233300 // TraesCS2A02G189500 // TraesCS1D02G228600 // …
GO:0016246	P	RNA interference	27	1243	444	40900	0.00069	0.049	// TraesCS7A02G336000 // TraesCS5B02G358500 // TraesCS5D02G364800 // TraesCS4D02G053600 // TraesCS5A02G356000 // TraesCS6A02G183800 // TraesCS6B02G213100 // TraesCS7B02G247600 // TraesCS5B02G162300 // TraesCS5D02G182700 // TraesCS5D02G169500 // TraesCS2D02G362700 // TraesCS7D02G343700 // TraesCS3D02G219500 // TraesCS4B02G314100 // TraesCS3A02G217500 // TraesCS4D02G311300 // TraesCS2A02G364700 // …	// TraesCS7B02G086700 // TraesCS6B02G189000 // TraesCS7D02G308800 // TraesCS2B02G263600 // TraesCS7B02G150500 // TraesCS1B02G049300 // TraesCS2B02G592500 // TraesCS5A02G149400 // TraesCS4B02G188200 // TraesCS2D02G350800 // TraesCS6B02G206700 // TraesCS5B02G470500 // TraesCS2B02G222700 // TraesCS3B02G396000 // TraesCS7D02G206700 // TraesCS6B02G151900 // TraesCS3A02G116800 // TraesCS7B02G249200 // …
GO:0019674	P	NAD metabolic process	6	1243	36	40900	0.00071	0.049	// TraesCS5B02G109900 // TraesCS5A02G110900 // TraesCS5D02G055700 // TraesCS5D02G123200 // TraesCS5B02G049800 // TraesCS5A02G045700	// TraesCS6A02G232600 // TraesCS5B02G517900 // TraesCS6D02G215500 // TraesCS1D02G242400 // TraesCS5A02G355300 // TraesCS2B02G318300 // TraesCS5D02G517600 // TraesCS5B02G109900 // TraesCS6D02G083200 // TraesCS2D02G069400 // TraesCS5A02G045700 // TraesCS5A02G186600 // TraesCS2B02G083900 // TraesCS4A02G354500 // TraesCS3B02G090300 // TraesCS2D02G301100 // TraesCS5B02G357500 // TraesCS5D02G191900 // …
GO:0030010	P	establishment of cell polarity	6	1243	36	40900	0.00071	0.049	// TraesCS1A02G184600 // TraesCS1B02G192700 // TraesCS2D02G204600 // TraesCS2A02G196600 // TraesCS2B02G224200 // TraesCS1D02G192100	// TraesCS2D02G050300 // TraesCS5D02G266300 // TraesCS7A02G257100 // TraesCS1B02G411700 // TraesCS7B02G153100 // TraesCS7D02G257300 // TraesCS7A02G198100 // TraesCS2A02G196600 // TraesCS5A02G482600 // TraesCS6B02G342500 // TraesCS4D02G039700 // TraesCS5A02G168200 // TraesCS1B02G192700 // TraesCS5B02G165000 // TraesCS2B02G224200 // TraesCS2B02G294500 // TraesCS7B02G104500 // TraesCS6A02G312300 // …
GO:0071486	P	cellular response to high light intensity	6	1243	36	40900	0.00071	0.049	// TraesCS4B02G172900 // TraesCS4A02G131700 // TraesCS4D02G175000 // TraesCS3D02G107800 // TraesCS3B02G124100 // TraesCS3A02G105500	// TraesCS2A02G523700 // TraesCS4A02G067500 // TraesCS2B02G553600 // TraesCS7D02G215700 // TraesCS5A02G219400 // TraesCS4D02G225400 // TraesCS7A02G213700 // TraesCS3B02G124100 // TraesCS4A02G063600 // TraesCS3A02G105500 // TraesCS4B02G172900 // TraesCS5D02G401700 // TraesCS3D02G428100 // TraesCS4A02G131700 // TraesCS4A02G065800 // TraesCS3D02G107800 // TraesCS1B02G326900 // TraesCS7D02G267200 // …
GO:0000373	P	Group II intron splicing	6	1243	36	40900	0.00071	0.049	// TraesCS6B02G342300 // TraesCS6A02G312100 // TraesCS3A02G194000 // TraesCS6D02G291500 // TraesCS3B02G221600 // TraesCS3D02G195800	// TraesCS2D02G417300 // TraesCS3D02G043900 // TraesCS3A02G194000 // TraesCS6D02G244900 // TraesCS3D02G110600 // TraesCS3B02G127800 // TraesCS6D02G291500 // TraesCS3A02G108800 // TraesCS3D02G195800 // TraesCS2B02G439500 // TraesCS6D02G227700 // TraesCS2B02G346500 // TraesCS6B02G297400 // TraesCS2D02G327400 // TraesCS3B02G221600 // TraesCS3D02G380200 // TraesCS6A02G270100 // TraesCS7B02G481800 // …
GO:0010604	P	positive regulation of macromolecule metabolic process	84	1243	1896	40900	0.00073	0.051	// TraesCS3D02G426700 // TraesCS4A02G139300 // TraesCS2A02G111500 // TraesCS7A02G514800 // TraesCS7D02G219700 // TraesCS5A02G265800 // TraesCS2D02G271600 // TraesCS6D02G358600 // TraesCS3D02G194800 // TraesCS2B02G290500 // TraesCS2B02G004000 // TraesCS2A02G272400 // TraesCS6D02G107700 // TraesCS5A02G113500 // TraesCS3A02G190700 // TraesCS5B02G265500 // TraesCS7B02G431500 // TraesCS3B02G425900 // …	// TraesCS4A02G295700 // TraesCS3A02G427600 // TraesCS7D02G308800 // TraesCS2A02G335300 // TraesCS5B02G084500 // TraesCS1B02G178800 // TraesCS3D02G245500 // TraesCS1B02G308200 // TraesCS2D02G445000 // TraesCS5B02G183700 // TraesCS4A02G087700 // TraesCS7B02G113400 // TraesCS2A02G105600 // TraesCS1D02G221500 // TraesCS3A02G433300 // TraesCS7D02G505400 // TraesCS3A02G245900 // TraesCS7A02G534500 // …
GO:0046434	P	organophosphate catabolic process	12	1243	132	40900	0.00077	0.053	// TraesCS6D02G147900 // TraesCS6B02G186200 // TraesCS2B02G303200 // TraesCS4A02G082700 // TraesCS2A02G285900 // TraesCS1B02G242500 // TraesCS2D02G284700 // TraesCS1D02G230100 // TraesCS6A02G163700 // TraesCS4D02G221700 // TraesCS1A02G228300 // TraesCS4B02G221300	// TraesCS1B02G428900 // TraesCS5A02G337100 // TraesCS5A02G202000 // TraesCS7B02G061200 // TraesCS2D02G284700 // TraesCS3A02G130000 // TraesCS3D02G130900 // TraesCS7B02G006000 // TraesCS7A02G277300 // TraesCS5D02G065700 // TraesCS4B02G019800 // TraesCS2B02G384000 // TraesCS3D02G277800 // TraesCS2D02G417800 // TraesCS3D02G473600 // TraesCS5B02G434000 // TraesCS5B02G092900 // TraesCS1B02G316500 // …
GO:0006626	P	protein targeting to mitochondrion	21	1243	315	40900	0.00081	0.055	// TraesCS3A02G303400 // TraesCS1D02G130800 // TraesCS1A02G123600 // TraesCS2D02G346400 // TraesCS2A02G216100 // TraesCS4D02G311300 // TraesCS2D02G221700 // TraesCS1A02G181600 // TraesCS6B02G240700 // TraesCS2A02G348100 // TraesCS1D02G184900 // TraesCS3B02G332900 // TraesCS1B02G199200 // TraesCS6A02G211200 // TraesCS2B02G366500 // TraesCS4B02G314100 // TraesCS3D02G298400 // TraesCS6D02G194300 // …	// TraesCS5B02G418600 // TraesCS6B02G260000 // TraesCS1B02G478200 // TraesCS1D02G335700 // TraesCS1A02G233400 // TraesCS4D02G040700 // TraesCS1A02G181600 // TraesCS3B02G467700 // TraesCS2D02G200600 // TraesCS2B02G282300 // TraesCS3D02G269700 // TraesCS4D02G337200 // TraesCS7A02G262900 // TraesCS2D02G040600 // TraesCS4D02G259200 // TraesCS3B02G326200 // TraesCS3A02G277600 // TraesCS6B02G322000 // …
GO:0072655	P	establishment of protein localization to mitochondrion	21	1243	315	40900	0.00081	0.055	// TraesCS3A02G303400 // TraesCS1D02G130800 // TraesCS1A02G123600 // TraesCS2D02G346400 // TraesCS2A02G216100 // TraesCS4D02G311300 // TraesCS2D02G221700 // TraesCS1A02G181600 // TraesCS6B02G240700 // TraesCS2A02G348100 // TraesCS1D02G184900 // TraesCS3B02G332900 // TraesCS1B02G199200 // TraesCS6A02G211200 // TraesCS2B02G366500 // TraesCS4B02G314100 // TraesCS3D02G298400 // TraesCS6D02G194300 // …	// TraesCS5B02G418600 // TraesCS6B02G260000 // TraesCS1B02G478200 // TraesCS1D02G335700 // TraesCS1A02G233400 // TraesCS4D02G040700 // TraesCS1A02G181600 // TraesCS3B02G467700 // TraesCS2D02G200600 // TraesCS2B02G282300 // TraesCS3D02G269700 // TraesCS4D02G337200 // TraesCS7A02G262900 // TraesCS2D02G040600 // TraesCS4D02G259200 // TraesCS3B02G326200 // TraesCS3A02G277600 // TraesCS6B02G322000 // …
GO:0070585	P	protein localization to mitochondrion	21	1243	315	40900	0.00081	0.055	// TraesCS3A02G303400 // TraesCS1D02G130800 // TraesCS1A02G123600 // TraesCS2D02G346400 // TraesCS2A02G216100 // TraesCS4D02G311300 // TraesCS2D02G221700 // TraesCS1A02G181600 // TraesCS6B02G240700 // TraesCS2A02G348100 // TraesCS1D02G184900 // TraesCS3B02G332900 // TraesCS1B02G199200 // TraesCS6A02G211200 // TraesCS2B02G366500 // TraesCS4B02G314100 // TraesCS3D02G298400 // TraesCS6D02G194300 // …	// TraesCS5B02G418600 // TraesCS6B02G260000 // TraesCS1B02G478200 // TraesCS1D02G335700 // TraesCS1A02G233400 // TraesCS4D02G040700 // TraesCS1A02G181600 // TraesCS3B02G467700 // TraesCS2D02G200600 // TraesCS2B02G282300 // TraesCS3D02G269700 // TraesCS4D02G337200 // TraesCS7A02G262900 // TraesCS2D02G040600 // TraesCS4D02G259200 // TraesCS3B02G326200 // TraesCS3A02G277600 // TraesCS6B02G322000 // …
GO:0009805	P	coumarin biosynthetic process	18	1243	252	40900	0.00085	0.057	// TraesCS5D02G144200 // TraesCS2D02G423200 // TraesCS4A02G020900 // TraesCS5A02G269300 // TraesCS3A02G152700 // TraesCS5D02G277500 // TraesCS2A02G425200 // TraesCS4D02G309900 // TraesCS3D02G160300 // TraesCS5B02G269600 // TraesCS4B02G312300 // TraesCS5B02G147300 // TraesCS3B02G179600 // TraesCS4A02G412100 // TraesCS5A02G148700 // TraesCS2B02G445000 // TraesCS4B02G282700 // TraesCS4D02G281700	// TraesCS6A02G169300 // TraesCS5A02G221200 // TraesCS4B02G055000 // TraesCS5A02G148700 // TraesCS5A02G370200 // TraesCS6D02G164000 // TraesCS6B02G197300 // TraesCS3D02G540200 // TraesCS5B02G030400 // TraesCS6D02G258300 // TraesCS4A02G020900 // TraesCS2B02G578300 // TraesCS7B02G439000 // TraesCS2A02G548200 // TraesCS1D02G207400 // TraesCS1D02G340500 // TraesCS5D02G384100 // TraesCS6B02G031600 // …
GO:0009267	P	cellular response to starvation	45	1243	887	40900	0.00088	0.059	// TraesCS5B02G285400 // TraesCS5B02G245100 // TraesCS7D02G190100 // TraesCS7D02G153100 // TraesCS1B02G132900 // TraesCS1A02G112700 // TraesCS1B02G242500 // TraesCS2D02G284700 // TraesCS7B02G353100 // TraesCS5B02G265500 // TraesCS6D02G252900 // TraesCS3B02G124100 // TraesCS3A02G105500 // TraesCS6B02G300300 // TraesCS5B02G155700 // TraesCS2A02G246100 // TraesCS5D02G254300 // TraesCS4A02G131700 // …	// TraesCS2B02G175800 // TraesCS2A02G172100 // TraesCS1A02G113100 // TraesCS3D02G339800 // TraesCS3D02G403300 // TraesCS1B02G132900 // TraesCS5A02G382900 // TraesCS7B02G251600 // TraesCS6A02G005800 // TraesCS6A02G005900 // TraesCS1D02G149700 // TraesCS5D02G097600 // TraesCS1B02G133200 // TraesCS5B02G155700 // TraesCS2D02G252700 // TraesCS3B02G377800 // TraesCS5A02G217300 // TraesCS4B02G264100 // …
GO:0045935	P	positive regulation of nucleobase-containing compound metabolic process	72	1243	1587	40900	0.00088	0.059	// TraesCS3D02G426700 // TraesCS6B02G412400 // TraesCS2A02G111500 // TraesCS7A02G514800 // TraesCS3A02G350400 // TraesCS5A02G265800 // TraesCS2D02G271600 // TraesCS6D02G358600 // TraesCS3D02G194800 // TraesCS2B02G290500 // TraesCS2B02G004000 // TraesCS2A02G272400 // TraesCS6D02G107700 // TraesCS5A02G113500 // TraesCS3A02G190700 // TraesCS5B02G265500 // TraesCS7B02G431500 // TraesCS3B02G425900 // …	// TraesCS4A02G295700 // TraesCS3A02G427600 // TraesCS7D02G308800 // TraesCS2A02G335300 // TraesCS5B02G084500 // TraesCS1B02G178800 // TraesCS3D02G245500 // TraesCS1B02G308200 // TraesCS5B02G183700 // TraesCS7B02G113400 // TraesCS2A02G105600 // TraesCS1D02G221500 // TraesCS3A02G433300 // TraesCS7D02G505400 // TraesCS3A02G245900 // TraesCS7A02G534500 // TraesCS2D02G114900 // TraesCS7B02G227000 // …
GO:0007005	P	mitochondrion organization	33	1243	594	40900	0.00092	0.061	// TraesCS1B02G132900 // TraesCS1A02G112700 // TraesCS1A02G181600 // TraesCS3B02G332900 // TraesCS6A02G211200 // TraesCS2B02G366500 // TraesCS5D02G388100 // TraesCS3D02G298400 // TraesCS6D02G194300 // TraesCS2A02G216100 // TraesCS5B02G155700 // TraesCS4D02G311300 // TraesCS2D02G383800 // TraesCS1B02G199200 // TraesCS2B02G241100 // TraesCS1B02G143400 // TraesCS5B02G381700 // TraesCS5A02G158000 // …	// TraesCS5B02G418600 // TraesCS4B02G263100 // TraesCS1D02G335700 // TraesCS2D02G359500 // TraesCS3A02G178000 // TraesCS3B02G467700 // TraesCS3B02G217800 // TraesCS1A02G390300 // TraesCS2A02G257200 // TraesCS1A02G220200 // TraesCS6B02G322000 // TraesCS5D02G173600 // TraesCS5B02G155700 // TraesCS2B02G077200 // TraesCS3D02G162700 // TraesCS4A02G330400 // TraesCS5A02G217300 // TraesCS1B02G132900 // …
GO:0015698	P	inorganic anion transport	51	1243	1041	40900	0.00092	0.061	// TraesCS3B02G415100 // TraesCS7D02G190100 // TraesCS7D02G153100 // TraesCS6A02G356900 // TraesCS1D02G269500 // TraesCS5A02G508500 // TraesCS2D02G284700 // TraesCS3D02G412700 // TraesCS1D02G269700 // TraesCS5B02G265500 // TraesCS4A02G075900 // TraesCS2D02G313800 // TraesCS3B02G366100 // TraesCS6B02G388800 // TraesCS4D02G233000 // TraesCS3D02G245800 // TraesCS2A02G315800 // TraesCS4B02G338600 // …	// TraesCS7B02G201500 // TraesCS3B02G300300 // TraesCS1A02G113100 // TraesCS1A02G385500 // TraesCS1D02G269500 // TraesCS7B02G229600 // TraesCS5D02G254600 // TraesCS6A02G216100 // TraesCS7B02G251600 // TraesCS4D02G087900 // TraesCS6A02G005800 // TraesCS6A02G005900 // TraesCS4B02G326200 // TraesCS2A02G416600 // TraesCS3A02G081100 // TraesCS5D02G366400 // TraesCS3A02G358800 // TraesCS5D02G097600 // …
GO:0034968	P	histone lysine methylation	36	1243	668	40900	0.00096	0.063	// TraesCS7D02G219700 // TraesCS5B02G358500 // TraesCS5D02G364800 // TraesCS5A02G179900 // TraesCS4D02G053600 // TraesCS6A02G211200 // TraesCS2B02G074200 // TraesCS5A02G356000 // TraesCS6D02G194300 // TraesCS5D02G184500 // TraesCS4D02G165700 // TraesCS6D02G269300 // TraesCS3A02G344100 // TraesCS2D02G059300 // TraesCS1D02G139000 // TraesCS5B02G298700 // TraesCS1A02G130700 // TraesCS5A02G299200 // …	// TraesCS6B02G189000 // TraesCS5B02G365600 // TraesCS7D02G313600 // TraesCS3D02G230800 // TraesCS2B02G263600 // TraesCS2D02G359500 // TraesCS5B02G330200 // TraesCS5D02G085500 // TraesCS4A02G364200 // TraesCS2B02G425100 // TraesCS5A02G165200 // TraesCS5A02G241800 // TraesCS3D02G314600 // TraesCS3B02G265800 // TraesCS5B02G061900 // TraesCS1B02G317200 // TraesCS7A02G386700 // TraesCS5B02G406300 // …
GO:0019216	P	regulation of lipid metabolic process	18	1243	255	40900	0.00097	0.063	// TraesCS7B02G297700 // TraesCS7A02G403900 // TraesCS3D02G249100 // TraesCS7D02G391800 // TraesCS7D02G391400 // TraesCS7B02G177500 // TraesCS7A02G283500 // TraesCS7D02G281700 // TraesCS3B02G278000 // TraesCS7B02G298200 // TraesCS7B02G303300 // TraesCS1D02G411400 // TraesCS3A02G249100 // TraesCS7A02G395700 // TraesCS1B02G433100 // TraesCS1A02G403500 // TraesCS7A02G396200 // TraesCS7D02G397300	// TraesCS6A02G261400 // TraesCS4B02G237600 // TraesCS7D02G257000 // TraesCS7A02G396200 // TraesCS6A02G084200 // TraesCS7A02G395700 // TraesCS2D02G303900 // TraesCS1B02G094600 // TraesCS5A02G268200 // TraesCS2A02G404700 // TraesCS3D02G268800 // TraesCS6D02G197800 // TraesCS6B02G420000 // TraesCS5B02G547200 // TraesCS3D02G399000 // TraesCS5A02G473800 // TraesCS5A02G271200 // TraesCS5D02G318900 // …
GO:0006379	P	mRNA cleavage	6	1243	39	40900	0.0011	0.067	// TraesCS6A02G183800 // TraesCS6B02G213100 // TraesCS2D02G060100 // TraesCS2B02G074500 // TraesCS6D02G171300 // TraesCS2A02G061100	// TraesCS2B02G263600 // TraesCS2A02G168800 // TraesCS4B02G347300 // TraesCS2A02G246700 // TraesCS7D02G290300 // TraesCS5A02G149400 // TraesCS4A02G301900 // TraesCS5A02G453700 // TraesCS5D02G143500 // TraesCS6A02G183800 // TraesCS5A02G516000 // TraesCS4D02G342300 // TraesCS7A02G294500 // TraesCS6B02G213100 // TraesCS2D02G176400 // TraesCS2D02G060100 // TraesCS5D02G086900 // TraesCS7A02G525900 // …
GO:0009395	P	phospholipid catabolic process	6	1243	39	40900	0.0011	0.067	// TraesCS2B02G303200 // TraesCS2A02G285900 // TraesCS1B02G242500 // TraesCS2D02G284700 // TraesCS1D02G230100 // TraesCS1A02G228300	// TraesCS5D02G504100 // TraesCS5A02G337100 // TraesCS5A02G202000 // TraesCS7D02G372800 // TraesCS7B02G160800 // TraesCS1B02G242500 // TraesCS2D02G284700 // TraesCS3A02G130000 // TraesCS3D02G130900 // TraesCS1A02G187400 // TraesCS2D02G417800 // TraesCS4A02G298300 // TraesCS3B02G149100 // TraesCS1D02G370600 // TraesCS2A02G420800 // TraesCS5B02G200600 // TraesCS5D02G208300 // TraesCS4B02G015300 // …
GO:0043155	P	negative regulation of photosynthesis, light reaction	6	1243	39	40900	0.0011	0.067	// TraesCS7B02G373000 // TraesCS7A02G471000 // TraesCS6D02G258000 // TraesCS6B02G305400 // TraesCS6A02G277400 // TraesCS7D02G458400	// TraesCS7D02G189400 // TraesCS1A02G358600 // TraesCS7B02G093400 // TraesCS1B02G375100 // TraesCS3B02G277900 // TraesCS7D02G534500 // TraesCS2D02G194000 // TraesCS7B02G471600 // TraesCS6A02G277400 // TraesCS3D02G249000 // TraesCS1A02G441200 // TraesCS3D02G212100 // TraesCS2A02G193800 // TraesCS7A02G547500 // TraesCS2B02G213000 // TraesCS7A02G471000 // TraesCS2A02G306500 // TraesCS4A02G214200 // …
GO:0060919	P	auxin influx	6	1243	39	40900	0.0011	0.067	// TraesCS4D02G227200 // TraesCS3B02G401600 // TraesCS3D02G362700 // TraesCS3A02G369700 // TraesCS4A02G070500 // TraesCS4B02G226500	// TraesCS6A02G264900 // TraesCS1A02G081300 // TraesCS3B02G401600 // TraesCS3D02G362700 // TraesCS1B02G387400 // TraesCS1A02G368500 // TraesCS4D02G108800 // TraesCS6D02G250000 // TraesCS3A02G369700 // TraesCS1A02G077800 // TraesCS3D02G257500 // TraesCS3D02G362100 // TraesCS4B02G111100 // TraesCS6B02G291900 // TraesCS2A02G521400 // TraesCS3D02G421600 // TraesCS4B02G226500 // TraesCS1B02G287300 // …
GO:0007205	P	protein kinase C-activating G-protein coupled receptor signaling pathway	6	1243	39	40900	0.0011	0.067	// TraesCS7D02G291600 // TraesCS3A02G315800 // TraesCS3D02G315700 // TraesCS3B02G351100 // TraesCS7A02G297200 // TraesCS7B02G198600	// TraesCS7D02G291600 // TraesCS3B02G349900 // TraesCS3A02G315800 // TraesCS3A02G316700 // TraesCS2D02G211500 // TraesCS7A02G297200 // TraesCS6A02G244000 // TraesCS7B02G198600 // TraesCS6D02G226300 // TraesCS2D02G534600 // TraesCS3D02G315700 // TraesCS1B02G200000 // TraesCS2B02G231900 // TraesCS2A02G204400 // TraesCS6D02G330800 // TraesCS2A02G532800 // TraesCS2A02G389300 // TraesCS1A02G235100 // …
GO:0042939	P	tripeptide transport	9	1243	84	40900	0.0011	0.067	// TraesCS4A02G075900 // TraesCS4D02G233000 // TraesCS5A02G508500 // TraesCS3B02G415100 // TraesCS4B02G338600 // TraesCS4B02G231700 // TraesCS3D02G375500 // TraesCS4D02G335100 // TraesCS3A02G382600	// TraesCS7D02G209200 // TraesCS5D02G114600 // TraesCS3B02G415100 // TraesCS2B02G464900 // TraesCS4D02G052400 // TraesCS3B02G090400 // TraesCS4B02G029600 // TraesCS6B02G290500 // TraesCS4D02G026800 // TraesCS2A02G443700 // TraesCS4A02G283900 // TraesCS7A02G301700 // TraesCS2A02G342800 // TraesCS6D02G251500 // TraesCS7B02G113600 // TraesCS2D02G321200 // TraesCS7D02G406200 // TraesCS1A02G197600 // …
GO:0035065	P	regulation of histone acetylation	6	1243	39	40900	0.0011	0.067	// TraesCS4B02G154300 // TraesCS4A02G139300 // TraesCS4B02G053600 // TraesCS4A02G261000 // TraesCS4D02G165700 // TraesCS4D02G053600	// TraesCS6A02G277700 // TraesCS3D02G217800 // TraesCS5A02G390300 // TraesCS6D02G258400 // TraesCS4D02G165700 // TraesCS4D02G053600 // TraesCS5A02G201700 // TraesCS2D02G156700 // TraesCS2D02G381600 // TraesCS2D02G365000 // TraesCS2B02G401900 // TraesCS5D02G208000 // TraesCS5B02G395200 // TraesCS2B02G385300 // TraesCS6D02G167600 // TraesCS2A02G368200 // TraesCS7D02G300100 // TraesCS5B02G200300 // …
GO:0042816	P	vitamin B6 metabolic process	6	1243	39	40900	0.0011	0.067	// TraesCS1B02G199700 // TraesCS1D02G184400 // TraesCS5D02G055700 // TraesCS1A02G180800 // TraesCS5B02G049800 // TraesCS5A02G045700	// TraesCS6A02G232600 // TraesCS5A02G529000 // TraesCS4A02G013200 // TraesCS4B02G291200 // TraesCS4D02G353700 // TraesCS5A02G058100 // TraesCS4B02G359200 // TraesCS2D02G254500 // TraesCS4D02G289800 // TraesCS5A02G045700 // TraesCS1B02G352500 // TraesCS5A02G528100 // TraesCS2A02G254200 // TraesCS5B02G065400 // TraesCS5D02G069700 // TraesCS2A02G268800 // TraesCS6D02G215500 // TraesCS1A02G340200 // …
GO:0042819	P	vitamin B6 biosynthetic process	6	1243	39	40900	0.0011	0.067	// TraesCS1B02G199700 // TraesCS1D02G184400 // TraesCS5D02G055700 // TraesCS1A02G180800 // TraesCS5B02G049800 // TraesCS5A02G045700	// TraesCS6A02G232600 // TraesCS5A02G529000 // TraesCS4A02G013200 // TraesCS4B02G291200 // TraesCS4D02G353700 // TraesCS5A02G058100 // TraesCS4B02G359200 // TraesCS2D02G254500 // TraesCS4D02G289800 // TraesCS5A02G045700 // TraesCS1B02G352500 // TraesCS5A02G528100 // TraesCS2A02G254200 // TraesCS5B02G065400 // TraesCS5D02G069700 // TraesCS2A02G268800 // TraesCS6D02G215500 // TraesCS1A02G340200 // …
GO:0010205	P	photoinhibition	6	1243	39	40900	0.0011	0.067	// TraesCS7B02G373000 // TraesCS7A02G471000 // TraesCS6D02G258000 // TraesCS6B02G305400 // TraesCS6A02G277400 // TraesCS7D02G458400	// TraesCS7D02G189400 // TraesCS1A02G358600 // TraesCS7B02G093400 // TraesCS1B02G375100 // TraesCS3B02G277900 // TraesCS7D02G534500 // TraesCS2D02G194000 // TraesCS7B02G471600 // TraesCS6A02G277400 // TraesCS3D02G249000 // TraesCS1A02G441200 // TraesCS3D02G212100 // TraesCS2A02G193800 // TraesCS7A02G547500 // TraesCS2B02G213000 // TraesCS7A02G471000 // TraesCS2A02G306500 // TraesCS4A02G214200 // …
GO:1901983	P	regulation of protein acetylation	6	1243	39	40900	0.0011	0.067	// TraesCS4B02G154300 // TraesCS4A02G139300 // TraesCS4B02G053600 // TraesCS4A02G261000 // TraesCS4D02G165700 // TraesCS4D02G053600	// TraesCS6A02G277700 // TraesCS3D02G217800 // TraesCS5A02G390300 // TraesCS6D02G258400 // TraesCS4D02G165700 // TraesCS4D02G053600 // TraesCS5A02G201700 // TraesCS2D02G156700 // TraesCS2D02G381600 // TraesCS2D02G365000 // TraesCS2B02G401900 // TraesCS5D02G208000 // TraesCS5B02G395200 // TraesCS2B02G385300 // TraesCS6D02G167600 // TraesCS2A02G368200 // TraesCS7D02G300100 // TraesCS5B02G200300 // …
GO:0031056	P	regulation of histone modification	9	1243	84	40900	0.0011	0.067	// TraesCS4B02G154300 // TraesCS4A02G139300 // TraesCS4B02G053600 // TraesCS4A02G261000 // TraesCS4D02G165700 // TraesCS7D02G219700 // TraesCS4D02G053600 // TraesCS7B02G125000 // TraesCS7A02G218000	// TraesCS5A02G390300 // TraesCS6A02G277700 // TraesCS1D02G289400 // TraesCS3D02G217800 // TraesCS2A02G140400 // TraesCS2B02G015500 // TraesCS7D02G219700 // TraesCS6D02G258400 // TraesCS6D02G113600 // TraesCS5B02G200300 // TraesCS1A02G290800 // TraesCS4D02G053600 // TraesCS4D02G145700 // TraesCS5A02G201700 // TraesCS2D02G156700 // TraesCS1B02G108200 // TraesCS2D02G381600 // TraesCS4A02G165700 // …
GO:2000756	P	regulation of peptidyl-lysine acetylation	6	1243	39	40900	0.0011	0.067	// TraesCS4B02G154300 // TraesCS4A02G139300 // TraesCS4B02G053600 // TraesCS4A02G261000 // TraesCS4D02G165700 // TraesCS4D02G053600	// TraesCS6A02G277700 // TraesCS3D02G217800 // TraesCS5A02G390300 // TraesCS6D02G258400 // TraesCS4D02G165700 // TraesCS4D02G053600 // TraesCS5A02G201700 // TraesCS2D02G156700 // TraesCS2D02G381600 // TraesCS2D02G365000 // TraesCS2B02G401900 // TraesCS5D02G208000 // TraesCS5B02G395200 // TraesCS2B02G385300 // TraesCS6D02G167600 // TraesCS2A02G368200 // TraesCS7D02G300100 // TraesCS5B02G200300 // …
GO:0080110	P	sporopollenin biosynthetic process	12	1243	138	40900	0.0011	0.068	// TraesCS7B02G297700 // TraesCS2D02G423200 // TraesCS7D02G391800 // TraesCS2B02G445000 // TraesCS7D02G391400 // TraesCS2A02G425200 // TraesCS3A02G152700 // TraesCS3D02G160300 // TraesCS7B02G298200 // TraesCS3B02G179600 // TraesCS7A02G395700 // TraesCS7A02G396200	// TraesCS5A02G268200 // TraesCS5B02G268700 // TraesCS5B02G497100 // TraesCS2B02G578300 // TraesCS7B02G439000 // TraesCS6B02G420000 // TraesCS5B02G547200 // TraesCS5A02G271200 // TraesCS5B02G317200 // TraesCS1B02G202400 // TraesCS2D02G548700 // TraesCS4A02G331600 // TraesCS4B02G284700 // TraesCS5B02G486500 // TraesCS5A02G268600 // TraesCS4A02G019400 // TraesCS3A02G152700 // TraesCS5B02G318200 // …
GO:0010073	P	meristem maintenance	53	1243	1103	40900	0.0011	0.068	// TraesCS4D02G088200 // TraesCS2D02G423200 // TraesCS2A02G224600 // TraesCS4B02G226500 // TraesCS5B02G358500 // TraesCS5A02G286800 // TraesCS4A02G225100 // TraesCS5D02G364800 // TraesCS1A02G157500 // TraesCS5B02G286100 // TraesCS5A02G356000 // TraesCS3D02G191800 // TraesCS6D02G135500 // TraesCS2D02G105300 // TraesCS2D02G230800 // TraesCS4B02G091100 // TraesCS3B02G217500 // TraesCS3B02G366100 // …	// TraesCS6B02G189000 // TraesCS3A02G388200 // TraesCS1D02G092200 // TraesCS5D02G191800 // TraesCS6A02G308600 // TraesCS1B02G262600 // TraesCS2B02G138400 // TraesCS6B02G051800 // TraesCS5D02G067700 // TraesCS7B02G291900 // TraesCS3A02G509100 // TraesCS2D02G233800 // TraesCS2B02G592500 // TraesCS1D02G310000 // TraesCS4B02G188200 // TraesCS2A02G251000 // TraesCS6B02G206700 // TraesCS4B02G280900 // …
GO:0030048	P	actin filament-based movement	12	1243	138	40900	0.0011	0.068	// TraesCS1D02G130800 // TraesCS5B02G097900 // TraesCS5B02G269200 // TraesCS5A02G269000 // TraesCS5A02G091700 // TraesCS5D02G103800 // TraesCS5D02G277000 // TraesCS7A02G131600 // TraesCS7B02G032300 // TraesCS1A02G123600 // TraesCS1B02G143400 // TraesCS7D02G130800	// TraesCS4B02G226400 // TraesCS4B02G356800 // TraesCS5B02G097900 // TraesCS2B02G152700 // TraesCS7D02G130700 // TraesCS3D02G479100 // TraesCS1D02G204800 // TraesCS2A02G130800 // TraesCS4D02G127600 // TraesCS1D02G076600 // TraesCS5D02G142800 // TraesCS7B02G032100 // TraesCS5A02G136100 // TraesCS3B02G239200 // TraesCS3A02G208900 // TraesCS7B02G267000 // TraesCS7A02G553100 // TraesCS6D02G316500 // …
GO:0048639	P	positive regulation of developmental growth	9	1243	87	40900	0.0014	0.082	// TraesCS2D02G423200 // TraesCS2B02G445000 // TraesCS2A02G425200 // TraesCS3A02G152700 // TraesCS3D02G160300 // TraesCS3D02G219500 // TraesCS3B02G179600 // TraesCS3A02G217500 // TraesCS3B02G247800	// TraesCS2B02G578300 // TraesCS7B02G439000 // TraesCS5B02G317200 // TraesCS1B02G202400 // TraesCS2D02G548700 // TraesCS3A02G152700 // TraesCS3D02G219500 // TraesCS5B02G318200 // TraesCS7B02G169500 // TraesCS3A02G217500 // TraesCS7A02G270700 // TraesCS2D02G423200 // TraesCS5B02G060300 // TraesCS2D02G337800 // TraesCS7A02G521800 // TraesCS6D02G085100 // TraesCS5D02G014200 // TraesCS1A02G310500 // …
GO:0051235	P	maintenance of location	24	1243	397	40900	0.0014	0.084	// TraesCS3B02G040900 // TraesCS5B02G358500 // TraesCS5D02G364800 // TraesCS7B02G196300 // TraesCS5A02G356000 // TraesCS7B02G032300 // TraesCS6A02G183800 // TraesCS7A02G230500 // TraesCS3D02G038000 // TraesCS6B02G213100 // TraesCS3D02G506700 // TraesCS2D02G362700 // TraesCS1B02G252700 // TraesCS3A02G499800 // TraesCS2A02G364700 // TraesCS1A02G240600 // TraesCS3A02G042600 // TraesCS7D02G230900 // …	// TraesCS6B02G189000 // TraesCS1D02G030400 // TraesCS2D02G587100 // TraesCS7D02G130700 // TraesCS3B02G385500 // TraesCS2A02G133100 // TraesCS2B02G296100 // TraesCS2A02G204200 // TraesCS1D02G422600 // TraesCS3D02G227600 // TraesCS5D02G390200 // TraesCS2A02G281000 // TraesCS1B02G255000 // TraesCS2D02G114900 // TraesCS5A02G420600 // TraesCS2B02G051000 // TraesCS4A02G184100 // TraesCS7D02G206700 // …
GO:0006306	P	DNA methylation	27	1243	468	40900	0.0015	0.087	// TraesCS5A02G051400 // TraesCS7D02G219700 // TraesCS5B02G358500 // TraesCS5D02G364800 // TraesCS4D02G053600 // TraesCS5A02G356000 // TraesCS5A02G241800 // TraesCS5D02G062400 // TraesCS1D02G139000 // TraesCS5B02G162300 // TraesCS7A02G218000 // TraesCS5D02G169500 // TraesCS2D02G362700 // TraesCS3D02G219500 // TraesCS5B02G239800 // TraesCS3A02G217500 // TraesCS2A02G364700 // TraesCS1A02G130700 // …	// TraesCS6B02G189000 // TraesCS3D02G265800 // TraesCS3D02G230800 // TraesCS2B02G263600 // TraesCS2D02G359500 // TraesCS5B02G330200 // TraesCS3B02G023200 // TraesCS5A02G241800 // TraesCS3D02G314600 // TraesCS1B02G274600 // TraesCS2B02G364900 // TraesCS5A02G318200 // TraesCS7D02G206700 // TraesCS1D02G002400 // TraesCS6B02G151900 // TraesCS1B02G271100 // TraesCS6B02G178600 // TraesCS3A02G022500 // …
GO:0071359	P	cellular response to dsRNA	24	1243	399	40900	0.0015	0.087	// TraesCS5B02G358500 // TraesCS5D02G364800 // TraesCS5A02G356000 // TraesCS6A02G183800 // TraesCS6B02G213100 // TraesCS7B02G247600 // TraesCS5B02G162300 // TraesCS5D02G182700 // TraesCS5D02G169500 // TraesCS2D02G362700 // TraesCS7D02G343700 // TraesCS3D02G219500 // TraesCS4B02G314100 // TraesCS3A02G217500 // TraesCS4D02G311300 // TraesCS2A02G364700 // TraesCS5A02G165900 // TraesCS2B02G383300 // …	// TraesCS7B02G086700 // TraesCS6B02G189000 // TraesCS7D02G308800 // TraesCS2B02G263600 // TraesCS6A02G309200 // TraesCS7B02G150500 // TraesCS1B02G049300 // TraesCS3A02G496300 // TraesCS2B02G592500 // TraesCS5A02G149400 // TraesCS4B02G188200 // TraesCS6B02G206700 // TraesCS7D02G341400 // TraesCS3B02G396000 // TraesCS7D02G206700 // TraesCS6B02G151900 // TraesCS3A02G116800 // TraesCS7B02G245400 // …
GO:0046283	P	anthocyanin-containing compound metabolic process	24	1243	399	40900	0.0015	0.087	// TraesCS3B02G040900 // TraesCS2A02G392100 // TraesCS7D02G391400 // TraesCS7D02G391800 // TraesCS3A02G302100 // TraesCS3D02G038000 // TraesCS2B02G410400 // TraesCS7A02G396200 // TraesCS3A02G302300 // TraesCS3B02G334500 // TraesCS6A02G146200 // TraesCS7B02G297700 // TraesCS2B02G200800 // TraesCS3D02G299700 // TraesCS7B02G298200 // TraesCS3B02G334300 // TraesCS6B02G174400 // TraesCS7A02G395700 // …	// TraesCS4D02G044700 // TraesCS5B02G028500 // TraesCS6A02G173600 // TraesCS1B02G249000 // TraesCS6A02G398100 // TraesCS1D02G149700 // TraesCS5B02G547200 // TraesCS5A02G428900 // TraesCS4A02G063100 // TraesCS1B02G326900 // TraesCS6D02G133100 // TraesCS3B02G197600 // TraesCS3A02G279700 // TraesCS7A02G492800 // TraesCS7A02G396600 // TraesCS4D02G328000 // TraesCS1D02G081200 // TraesCS6D02G251800 // …
GO:0006305	P	DNA alkylation	27	1243	468	40900	0.0015	0.087	// TraesCS5A02G051400 // TraesCS7D02G219700 // TraesCS5B02G358500 // TraesCS5D02G364800 // TraesCS4D02G053600 // TraesCS5A02G356000 // TraesCS5A02G241800 // TraesCS5D02G062400 // TraesCS1D02G139000 // TraesCS5B02G162300 // TraesCS7A02G218000 // TraesCS5D02G169500 // TraesCS2D02G362700 // TraesCS3D02G219500 // TraesCS5B02G239800 // TraesCS3A02G217500 // TraesCS2A02G364700 // TraesCS1A02G130700 // …	// TraesCS6B02G189000 // TraesCS3D02G265800 // TraesCS3D02G230800 // TraesCS2B02G263600 // TraesCS2D02G359500 // TraesCS5B02G330200 // TraesCS3B02G023200 // TraesCS5A02G241800 // TraesCS3D02G314600 // TraesCS1B02G274600 // TraesCS2B02G364900 // TraesCS5A02G318200 // TraesCS7D02G206700 // TraesCS1D02G002400 // TraesCS6B02G151900 // TraesCS1B02G271100 // TraesCS6B02G178600 // TraesCS3A02G022500 // …
GO:0043331	P	response to dsRNA	24	1243	399	40900	0.0015	0.087	// TraesCS5B02G358500 // TraesCS5D02G364800 // TraesCS5A02G356000 // TraesCS6A02G183800 // TraesCS6B02G213100 // TraesCS7B02G247600 // TraesCS5B02G162300 // TraesCS5D02G182700 // TraesCS5D02G169500 // TraesCS2D02G362700 // TraesCS7D02G343700 // TraesCS3D02G219500 // TraesCS4B02G314100 // TraesCS3A02G217500 // TraesCS4D02G311300 // TraesCS2A02G364700 // TraesCS5A02G165900 // TraesCS2B02G383300 // …	// TraesCS7B02G086700 // TraesCS6B02G189000 // TraesCS7D02G308800 // TraesCS2B02G263600 // TraesCS6A02G309200 // TraesCS7B02G150500 // TraesCS1B02G049300 // TraesCS3A02G496300 // TraesCS2B02G592500 // TraesCS5A02G149400 // TraesCS4B02G188200 // TraesCS6B02G206700 // TraesCS7D02G341400 // TraesCS3B02G396000 // TraesCS7D02G206700 // TraesCS6B02G151900 // TraesCS3A02G116800 // TraesCS7B02G245400 // …
GO:0008033	P	tRNA processing	18	1243	265	40900	0.0015	0.087	// TraesCS7B02G103200 // TraesCS6A02G183800 // TraesCS7A02G237000 // TraesCS5A02G061100 // TraesCS5D02G072600 // TraesCS5B02G469600 // TraesCS5A02G460000 // TraesCS1D02G130800 // TraesCS6B02G213100 // TraesCS5D02G471100 // TraesCS7A02G252400 // TraesCS5B02G071000 // TraesCS7B02G138500 // TraesCS7D02G199300 // TraesCS7D02G250500 // TraesCS6D02G171300 // TraesCS1A02G123600 // TraesCS1B02G143400	// TraesCS2A02G465400 // TraesCS4D02G060100 // TraesCS2B02G456500 // TraesCS5D02G072600 // TraesCS4D02G236900 // TraesCS5A02G214500 // TraesCS3D02G164000 // TraesCS6A02G401500 // TraesCS6B02G443700 // TraesCS7B02G129800 // TraesCS5B02G497100 // TraesCS7A02G250000 // TraesCS2D02G272600 // TraesCS7A02G231400 // TraesCS5A02G282400 // TraesCS4D02G258800 // TraesCS2D02G190000 // TraesCS7B02G103200 // …
GO:0031050	P	dsRNA fragmentation	24	1243	399	40900	0.0015	0.087	// TraesCS5B02G358500 // TraesCS5D02G364800 // TraesCS5A02G356000 // TraesCS6A02G183800 // TraesCS6B02G213100 // TraesCS7B02G247600 // TraesCS5B02G162300 // TraesCS5D02G182700 // TraesCS5D02G169500 // TraesCS2D02G362700 // TraesCS7D02G343700 // TraesCS3D02G219500 // TraesCS4B02G314100 // TraesCS3A02G217500 // TraesCS4D02G311300 // TraesCS2A02G364700 // TraesCS5A02G165900 // TraesCS2B02G383300 // …	// TraesCS7B02G086700 // TraesCS6B02G189000 // TraesCS7D02G308800 // TraesCS2B02G263600 // TraesCS6A02G309200 // TraesCS7B02G150500 // TraesCS1B02G049300 // TraesCS3A02G496300 // TraesCS2B02G592500 // TraesCS5A02G149400 // TraesCS4B02G188200 // TraesCS6B02G206700 // TraesCS7D02G341400 // TraesCS3B02G396000 // TraesCS7D02G206700 // TraesCS6B02G151900 // TraesCS3A02G116800 // TraesCS7B02G245400 // …
GO:0070918	P	production of small RNA involved in gene silencing by RNA	24	1243	399	40900	0.0015	0.087	// TraesCS5B02G358500 // TraesCS5D02G364800 // TraesCS5A02G356000 // TraesCS6A02G183800 // TraesCS6B02G213100 // TraesCS7B02G247600 // TraesCS5B02G162300 // TraesCS5D02G182700 // TraesCS5D02G169500 // TraesCS2D02G362700 // TraesCS7D02G343700 // TraesCS3D02G219500 // TraesCS4B02G314100 // TraesCS3A02G217500 // TraesCS4D02G311300 // TraesCS2A02G364700 // TraesCS5A02G165900 // TraesCS2B02G383300 // …	// TraesCS7B02G086700 // TraesCS6B02G189000 // TraesCS7D02G308800 // TraesCS2B02G263600 // TraesCS6A02G309200 // TraesCS7B02G150500 // TraesCS1B02G049300 // TraesCS3A02G496300 // TraesCS2B02G592500 // TraesCS5A02G149400 // TraesCS4B02G188200 // TraesCS6B02G206700 // TraesCS7D02G341400 // TraesCS3B02G396000 // TraesCS7D02G206700 // TraesCS6B02G151900 // TraesCS3A02G116800 // TraesCS7B02G245400 // …
GO:0009607	P	response to biotic stimulus	206	1243	5398	40900	0.0015	0.087	// TraesCS2B02G568000 // TraesCS3B02G415100 // TraesCS1D02G269500 // TraesCS1B02G132900 // TraesCS1B02G394900 // TraesCS2D02G583400 // TraesCS2A02G155500 // TraesCS4B02G338600 // TraesCS3B02G366100 // TraesCS5D02G196300 // TraesCS7D02G538300 // TraesCS7A02G370000 // TraesCS5A02G241800 // TraesCS2B02G442700 // TraesCS7A02G270600 // TraesCS1D02G072700 // TraesCS1B02G275700 // TraesCS3B02G217500 // …	// TraesCS6B02G189000 // TraesCS2A02G386100 // TraesCS6A02G213700 // TraesCS2B02G263600 // TraesCS2D02G217500 // TraesCS3D02G312200 // TraesCS3B02G335400 // TraesCS1D02G414900 // TraesCS1A02G034300 // TraesCS7D02G352000 // TraesCS5B02G203400 // TraesCS2D02G262400 // TraesCS1B02G308200 // TraesCS2B02G592500 // TraesCS5B02G183700 // TraesCS3D02G327400 // TraesCS2B02G591000 // TraesCS4B02G130000 // …
GO:0048443	P	stamen development	42	1243	837	40900	0.0015	0.088	// TraesCS1A02G159200 // TraesCS3B02G401600 // TraesCS4B02G076200 // TraesCS3D02G362700 // TraesCS7B02G211600 // TraesCS5A02G286800 // TraesCS7A02G403900 // TraesCS7B02G303300 // TraesCS1D02G156600 // TraesCS7B02G196300 // TraesCS3A02G369700 // TraesCS3B02G366100 // TraesCS2D02G105300 // TraesCS2A02G105600 // TraesCS7A02G230500 // TraesCS2A02G224600 // TraesCS5B02G286100 // TraesCS7B02G032300 // …	// TraesCS7A02G313100 // TraesCS1D02G030400 // TraesCS6A02G213700 // TraesCS7D02G130700 // TraesCS3B02G422100 // TraesCS7A02G390300 // TraesCS2B02G138400 // TraesCS1B02G437700 // TraesCS1B02G305600 // TraesCS7B02G291900 // TraesCS3A02G509100 // TraesCS4D02G055900 // TraesCS6B02G334000 // TraesCS2B02G296100 // TraesCS2A02G251000 // TraesCS4D02G294100 // TraesCS2A02G105600 // TraesCS3D02G382400 // …
GO:0048466	P	androecium development	42	1243	837	40900	0.0015	0.088	// TraesCS1A02G159200 // TraesCS3B02G401600 // TraesCS4B02G076200 // TraesCS3D02G362700 // TraesCS7B02G211600 // TraesCS5A02G286800 // TraesCS7A02G403900 // TraesCS7B02G303300 // TraesCS1D02G156600 // TraesCS7B02G196300 // TraesCS3A02G369700 // TraesCS3B02G366100 // TraesCS2D02G105300 // TraesCS2A02G105600 // TraesCS7A02G230500 // TraesCS2A02G224600 // TraesCS5B02G286100 // TraesCS7B02G032300 // …	// TraesCS7A02G313100 // TraesCS1D02G030400 // TraesCS6A02G213700 // TraesCS7D02G130700 // TraesCS3B02G422100 // TraesCS7A02G390300 // TraesCS2B02G138400 // TraesCS1B02G437700 // TraesCS1B02G305600 // TraesCS7B02G291900 // TraesCS3A02G509100 // TraesCS4D02G055900 // TraesCS6B02G334000 // TraesCS2B02G296100 // TraesCS2A02G251000 // TraesCS4D02G294100 // TraesCS2A02G105600 // TraesCS3D02G382400 // …
GO:1902680	P	positive regulation of RNA biosynthetic process	69	1243	1545	40900	0.0016	0.089	// TraesCS3D02G426700 // TraesCS2A02G111500 // TraesCS7A02G514800 // TraesCS3A02G350400 // TraesCS5A02G265800 // TraesCS2D02G271600 // TraesCS3D02G194800 // TraesCS2B02G290500 // TraesCS2B02G004000 // TraesCS2A02G272400 // TraesCS6D02G107700 // TraesCS5A02G113500 // TraesCS3A02G190700 // TraesCS5B02G265500 // TraesCS7B02G431500 // TraesCS3B02G425900 // TraesCS2D02G014800 // TraesCS7D02G505200 // …	// TraesCS4A02G295700 // TraesCS3A02G427600 // TraesCS7D02G308800 // TraesCS5B02G084500 // TraesCS1B02G178800 // TraesCS3D02G245500 // TraesCS1B02G308200 // TraesCS5B02G183700 // TraesCS7B02G113400 // TraesCS2A02G105600 // TraesCS1D02G221500 // TraesCS3A02G433300 // TraesCS7D02G505400 // TraesCS3A02G245900 // TraesCS7A02G534500 // TraesCS2D02G114900 // TraesCS7B02G227000 // TraesCS2B02G364900 // …
GO:0016570	P	histone modification	51	1243	1070	40900	0.0016	0.089	// TraesCS7B02G055200 // TraesCS7D02G153100 // TraesCS7A02G514800 // TraesCS7D02G219700 // TraesCS5B02G358500 // TraesCS5B02G072100 // TraesCS5A02G065300 // TraesCS5D02G364800 // TraesCS5A02G179900 // TraesCS5A02G356000 // TraesCS4D02G053600 // TraesCS6A02G211200 // TraesCS2B02G074200 // TraesCS7B02G431500 // TraesCS1A02G130700 // TraesCS6D02G194300 // TraesCS7D02G505200 // TraesCS5A02G241800 // …	// TraesCS7D02G231100 // TraesCS5B02G365600 // TraesCS2B02G431700 // TraesCS7D02G313600 // TraesCS3D02G217800 // TraesCS3D02G230800 // TraesCS2B02G263600 // TraesCS2D02G359500 // TraesCS5B02G330200 // TraesCS2D02G455700 // TraesCS2A02G412600 // TraesCS7A02G218000 // TraesCS7D02G200800 // TraesCS4D02G084300 // TraesCS4A02G364200 // TraesCS2B02G425100 // TraesCS5A02G165200 // TraesCS5A02G241800 // …
GO:1903508	P	positive regulation of nucleic acid-templated transcription	69	1243	1545	40900	0.0016	0.089	// TraesCS3D02G426700 // TraesCS2A02G111500 // TraesCS7A02G514800 // TraesCS3A02G350400 // TraesCS5A02G265800 // TraesCS2D02G271600 // TraesCS3D02G194800 // TraesCS2B02G290500 // TraesCS2B02G004000 // TraesCS2A02G272400 // TraesCS6D02G107700 // TraesCS5A02G113500 // TraesCS3A02G190700 // TraesCS5B02G265500 // TraesCS7B02G431500 // TraesCS3B02G425900 // TraesCS2D02G014800 // TraesCS7D02G505200 // …	// TraesCS4A02G295700 // TraesCS3A02G427600 // TraesCS7D02G308800 // TraesCS5B02G084500 // TraesCS1B02G178800 // TraesCS3D02G245500 // TraesCS1B02G308200 // TraesCS5B02G183700 // TraesCS7B02G113400 // TraesCS2A02G105600 // TraesCS1D02G221500 // TraesCS3A02G433300 // TraesCS7D02G505400 // TraesCS3A02G245900 // TraesCS7A02G534500 // TraesCS2D02G114900 // TraesCS7B02G227000 // TraesCS2B02G364900 // …
GO:0030002	P	cellular anion homeostasis	6	1243	42	40900	0.0016	0.089	// TraesCS3B02G144700 // TraesCS2B02G303200 // TraesCS3D02G126600 // TraesCS2A02G285900 // TraesCS3A02G125300 // TraesCS2D02G284700	// TraesCS4D02G033500 // TraesCS2D02G362300 // TraesCS7B02G147500 // TraesCS3B02G144700 // TraesCS2D02G519000 // TraesCS7B02G160800 // TraesCS5B02G457100 // TraesCS2D02G284700 // TraesCS7D02G242500 // TraesCS6A02G323400 // TraesCS6D02G203800 // TraesCS7A02G243900 // TraesCS2A02G330200 // TraesCS6A02G231300 // TraesCS5A02G449500 // TraesCS2D02G308100 // TraesCS6B02G354000 // TraesCS6D02G303200 // …
GO:1905268	P	negative regulation of chromatin organization	6	1243	42	40900	0.0016	0.089	// TraesCS4B02G154300 // TraesCS4A02G139300 // TraesCS4B02G053600 // TraesCS4A02G261000 // TraesCS4D02G165700 // TraesCS4D02G053600	// TraesCS6A02G277700 // TraesCS1D02G289400 // TraesCS3B02G272900 // TraesCS6D02G258400 // TraesCS4D02G165700 // TraesCS4D02G053600 // TraesCS3B02G023200 // TraesCS5A02G302000 // TraesCS5A02G201700 // TraesCS2D02G156700 // TraesCS2D02G381600 // TraesCS2D02G365000 // TraesCS2B02G401900 // TraesCS5B02G299500 // TraesCS5D02G208000 // TraesCS1A02G290800 // TraesCS2B02G385300 // TraesCS6D02G167600 // …
GO:0071484	P	cellular response to light intensity	6	1243	42	40900	0.0016	0.089	// TraesCS4B02G172900 // TraesCS4A02G131700 // TraesCS4D02G175000 // TraesCS3D02G107800 // TraesCS3B02G124100 // TraesCS3A02G105500	// TraesCS2A02G523700 // TraesCS7B02G179200 // TraesCS4A02G067500 // TraesCS7D02G215700 // TraesCS5A02G219400 // TraesCS4D02G225400 // TraesCS7A02G213700 // TraesCS3B02G124100 // TraesCS4A02G063600 // TraesCS3A02G105500 // TraesCS4B02G172900 // TraesCS5D02G401700 // TraesCS3D02G428100 // TraesCS7A02G282100 // TraesCS4A02G131700 // TraesCS4A02G065800 // TraesCS7B02G164500 // TraesCS3D02G107800 // …
GO:0000122	P	negative regulation of transcription from RNA polymerase II promoter	6	1243	42	40900	0.0016	0.089	// TraesCS1D02G004900 // TraesCS1B02G002000 // TraesCS1A02G002700 // TraesCS2D02G233500 // TraesCS2A02G229600 // TraesCS2B02G251300	// TraesCS7D02G231100 // TraesCS7B02G196500 // TraesCS3A02G116200 // TraesCS3D02G136600 // TraesCS7B02G206300 // TraesCS1D02G221000 // TraesCS3A02G310700 // TraesCS5A02G272500 // TraesCS3B02G476800 // TraesCS1A02G219400 // TraesCS1A02G002700 // TraesCS4A02G324500 // TraesCS7A02G306100 // TraesCS1D02G252500 // TraesCS1B02G232800 // TraesCS5D02G555100 // TraesCS1D02G252700 // TraesCS1A02G253000 // …
GO:0042304	P	regulation of fatty acid biosynthetic process	6	1243	42	40900	0.0016	0.089	// TraesCS1B02G433100 // TraesCS7B02G177500 // TraesCS7D02G281700 // TraesCS7A02G283500 // TraesCS1D02G411400 // TraesCS1A02G403500	// TraesCS1A02G076100 // TraesCS6A02G261400 // TraesCS7A02G283500 // TraesCS3B02G376500 // TraesCS1B02G433100 // TraesCS1A02G403500 // TraesCS3D02G268800 // TraesCS7B02G460900 // TraesCS6D02G242100 // TraesCS6A02G373800 // TraesCS7D02G281700 // TraesCS5A02G473800 // TraesCS1D02G411400 // TraesCS4B02G121100 // TraesCS4A02G194200 // TraesCS5B02G356900 // TraesCS2B02G315400 // TraesCS7B02G177500 // …
GO:0045893	P	positive regulation of transcription, DNA-templated	69	1243	1545	40900	0.0016	0.089	// TraesCS3D02G426700 // TraesCS2A02G111500 // TraesCS7A02G514800 // TraesCS3A02G350400 // TraesCS5A02G265800 // TraesCS2D02G271600 // TraesCS3D02G194800 // TraesCS2B02G290500 // TraesCS2B02G004000 // TraesCS2A02G272400 // TraesCS6D02G107700 // TraesCS5A02G113500 // TraesCS3A02G190700 // TraesCS5B02G265500 // TraesCS7B02G431500 // TraesCS3B02G425900 // TraesCS2D02G014800 // TraesCS7D02G505200 // …	// TraesCS4A02G295700 // TraesCS3A02G427600 // TraesCS7D02G308800 // TraesCS5B02G084500 // TraesCS1B02G178800 // TraesCS3D02G245500 // TraesCS1B02G308200 // TraesCS5B02G183700 // TraesCS7B02G113400 // TraesCS2A02G105600 // TraesCS1D02G221500 // TraesCS3A02G433300 // TraesCS7D02G505400 // TraesCS3A02G245900 // TraesCS7A02G534500 // TraesCS2D02G114900 // TraesCS7B02G227000 // TraesCS2B02G364900 // …
GO:0009962	P	regulation of flavonoid biosynthetic process	21	1243	334	40900	0.0017	0.091	// TraesCS2B02G200800 // TraesCS3D02G299700 // TraesCS3A02G310200 // TraesCS3B02G153400 // TraesCS1D02G381800 // TraesCS3B02G334300 // TraesCS1B02G394900 // TraesCS4D02G309900 // TraesCS3D02G136100 // TraesCS3A02G302100 // TraesCS1D02G312500 // TraesCS4B02G312300 // TraesCS2A02G174300 // TraesCS4A02G412100 // TraesCS3A02G302300 // TraesCS1B02G324000 // TraesCS3B02G334500 // TraesCS1A02G312300 // …	// TraesCS1D02G083100 // TraesCS2A02G348600 // TraesCS5A02G432600 // TraesCS2D02G484600 // TraesCS1B02G114300 // TraesCS3A02G276500 // TraesCS4D02G322600 // TraesCS2A02G426100 // TraesCS3D02G141100 // TraesCS5A02G448900 // TraesCS5A02G495500 // TraesCS5A02G123300 // TraesCS4B02G296400 // TraesCS3D02G540200 // TraesCS3D02G262200 // TraesCS3A02G234900 // TraesCS6A02G258800 // TraesCS1D02G381100 // …
GO:0051248	P	negative regulation of protein metabolic process	39	1243	768	40900	0.0018	0.097	// TraesCS3B02G205900 // TraesCS1D02G095900 // TraesCS4A02G261000 // TraesCS5B02G358500 // TraesCS5D02G364800 // TraesCS4D02G053600 // TraesCS5A02G269300 // TraesCS5A02G356000 // TraesCS5B02G265500 // TraesCS6A02G183800 // TraesCS1A02G104000 // TraesCS3D02G181900 // TraesCS4D02G165700 // TraesCS6B02G213100 // TraesCS5A02G265800 // TraesCS1B02G275700 // TraesCS7B02G247600 // TraesCS5D02G273700 // …	// TraesCS3D02G094200 // TraesCS1A02G234200 // TraesCS7D02G308800 // TraesCS5D02G247100 // TraesCS6B02G189000 // TraesCS2B02G263600 // TraesCS6A02G309200 // TraesCS7B02G150500 // TraesCS4B02G286100 // TraesCS3A02G496300 // TraesCS5D02G498300 // TraesCS2B02G592500 // TraesCS5A02G149400 // TraesCS7B02G006000 // TraesCS4B02G188200 // TraesCS3B02G215400 // TraesCS6B02G206700 // TraesCS5A02G484800 // …
GO:0018022	P	peptidyl-lysine methylation	36	1243	695	40900	0.0019	0.1	// TraesCS7D02G219700 // TraesCS5B02G358500 // TraesCS5D02G364800 // TraesCS5A02G179900 // TraesCS4D02G053600 // TraesCS6A02G211200 // TraesCS2B02G074200 // TraesCS5A02G356000 // TraesCS6D02G194300 // TraesCS5D02G184500 // TraesCS4D02G165700 // TraesCS6D02G269300 // TraesCS3A02G344100 // TraesCS2D02G059300 // TraesCS1D02G139000 // TraesCS5B02G298700 // TraesCS1A02G130700 // TraesCS5A02G299200 // …	// TraesCS6B02G189000 // TraesCS5B02G365600 // TraesCS7D02G313600 // TraesCS3D02G230800 // TraesCS2B02G263600 // TraesCS2D02G359500 // TraesCS5B02G330200 // TraesCS5D02G085500 // TraesCS4A02G364200 // TraesCS2B02G425100 // TraesCS5A02G165200 // TraesCS5A02G241800 // TraesCS3D02G314600 // TraesCS3B02G265800 // TraesCS5B02G061900 // TraesCS1B02G317200 // TraesCS7A02G386700 // TraesCS5B02G406300 // …
GO:0051254	P	positive regulation of RNA metabolic process	69	1243	1557	40900	0.0019	0.1	// TraesCS3D02G426700 // TraesCS2A02G111500 // TraesCS7A02G514800 // TraesCS3A02G350400 // TraesCS5A02G265800 // TraesCS2D02G271600 // TraesCS3D02G194800 // TraesCS2B02G290500 // TraesCS2B02G004000 // TraesCS2A02G272400 // TraesCS6D02G107700 // TraesCS5A02G113500 // TraesCS3A02G190700 // TraesCS5B02G265500 // TraesCS7B02G431500 // TraesCS3B02G425900 // TraesCS2D02G014800 // TraesCS7D02G505200 // …	// TraesCS4A02G295700 // TraesCS3A02G427600 // TraesCS7D02G308800 // TraesCS5B02G084500 // TraesCS1B02G178800 // TraesCS3D02G245500 // TraesCS1B02G308200 // TraesCS5B02G183700 // TraesCS7B02G113400 // TraesCS2A02G105600 // TraesCS1D02G221500 // TraesCS3A02G433300 // TraesCS7D02G505400 // TraesCS3A02G245900 // TraesCS7A02G534500 // TraesCS2D02G114900 // TraesCS7B02G227000 // TraesCS2B02G364900 // …
GO:0098656	P	anion transmembrane transport	42	1243	850	40900	0.002	0.11	// TraesCS3B02G415100 // TraesCS7D02G153100 // TraesCS1D02G269500 // TraesCS5A02G157000 // TraesCS2D02G271600 // TraesCS7B02G258500 // TraesCS5A02G508500 // TraesCS2B02G290500 // TraesCS1A02G269400 // TraesCS2A02G272400 // TraesCS1D02G269700 // TraesCS4B02G040800 // TraesCS4A02G273200 // TraesCS2D02G313800 // TraesCS3B02G366100 // TraesCS7A02G370000 // TraesCS4D02G233000 // TraesCS2A02G315800 // …	// TraesCS3D02G188000 // TraesCS5D02G151900 // TraesCS2D02G295900 // TraesCS1D02G269500 // TraesCS7B02G229600 // TraesCS2B02G138400 // TraesCS4A02G050500 // TraesCS4D02G087900 // TraesCS6A02G005900 // TraesCS3A02G081100 // TraesCS5D02G366400 // TraesCS1A02G425000 // TraesCS2B02G424900 // TraesCS2A02G251000 // TraesCS7A02G215700 // TraesCS7B02G225300 // TraesCS1D02G176900 // TraesCS1B02G456700 // …
GO:0043207	P	response to external biotic stimulus	203	1243	5353	40900	0.0021	0.11	// TraesCS2B02G568000 // TraesCS3B02G415100 // TraesCS1D02G269500 // TraesCS1B02G132900 // TraesCS1B02G394900 // TraesCS2D02G583400 // TraesCS2A02G155500 // TraesCS4B02G338600 // TraesCS3B02G366100 // TraesCS5D02G196300 // TraesCS7D02G538300 // TraesCS7A02G370000 // TraesCS5A02G241800 // TraesCS7A02G270600 // TraesCS1D02G072700 // TraesCS1B02G275700 // TraesCS3B02G217500 // TraesCS4B02G231700 // …	// TraesCS6B02G189000 // TraesCS2A02G386100 // TraesCS6A02G213700 // TraesCS2B02G263600 // TraesCS2D02G217500 // TraesCS3D02G312200 // TraesCS3B02G335400 // TraesCS1D02G414900 // TraesCS1A02G034300 // TraesCS7D02G352000 // TraesCS5B02G203400 // TraesCS2D02G262400 // TraesCS1B02G308200 // TraesCS2B02G592500 // TraesCS5B02G183700 // TraesCS3D02G327400 // TraesCS2B02G591000 // TraesCS4B02G130000 // …
GO:0051707	P	response to other organism	203	1243	5353	40900	0.0021	0.11	// TraesCS2B02G568000 // TraesCS3B02G415100 // TraesCS1D02G269500 // TraesCS1B02G132900 // TraesCS1B02G394900 // TraesCS2D02G583400 // TraesCS2A02G155500 // TraesCS4B02G338600 // TraesCS3B02G366100 // TraesCS5D02G196300 // TraesCS7D02G538300 // TraesCS7A02G370000 // TraesCS5A02G241800 // TraesCS7A02G270600 // TraesCS1D02G072700 // TraesCS1B02G275700 // TraesCS3B02G217500 // TraesCS4B02G231700 // …	// TraesCS6B02G189000 // TraesCS2A02G386100 // TraesCS6A02G213700 // TraesCS2B02G263600 // TraesCS2D02G217500 // TraesCS3D02G312200 // TraesCS3B02G335400 // TraesCS1D02G414900 // TraesCS1A02G034300 // TraesCS7D02G352000 // TraesCS5B02G203400 // TraesCS2D02G262400 // TraesCS1B02G308200 // TraesCS2B02G592500 // TraesCS5B02G183700 // TraesCS3D02G327400 // TraesCS2B02G591000 // TraesCS4B02G130000 // …
GO:0048522	P	positive regulation of cellular process	129	1243	3233	40900	0.0022	0.11	// TraesCS6D02G107700 // TraesCS7B02G431500 // TraesCS5D02G196300 // TraesCS6A02G183800 // TraesCS1D02G125100 // TraesCS2A02G105600 // TraesCS7A02G471000 // TraesCS2D02G204600 // TraesCS3B02G368300 // TraesCS3A02G433300 // TraesCS1D02G411400 // TraesCS2B02G122500 // TraesCS2D02G271600 // TraesCS2D02G362700 // TraesCS7B02G373000 // TraesCS5A02G110900 // TraesCS1D02G376300 // TraesCS3A02G152700 // …	// TraesCS6B02G189000 // TraesCS3A02G427600 // TraesCS7D02G308800 // TraesCS2A02G335300 // TraesCS5B02G084500 // TraesCS1B02G178800 // TraesCS5B02G208500 // TraesCS2D02G235300 // TraesCS3D02G245500 // TraesCS1B02G308200 // TraesCS2D02G445000 // TraesCS5B02G183700 // TraesCS4A02G087700 // TraesCS4D02G230200 // TraesCS7B02G113400 // TraesCS2A02G105600 // TraesCS1D02G221500 // TraesCS2A02G160200 // …
GO:0060627	P	regulation of vesicle-mediated transport	9	1243	93	40900	0.0022	0.11	// TraesCS4B02G170500 // TraesCS4D02G172600 // TraesCS7A02G270600 // TraesCS4A02G134600 // TraesCS7D02G271000 // TraesCS1B02G242500 // TraesCS7B02G168700 // TraesCS1D02G230100 // TraesCS1A02G228300	// TraesCS5A02G337100 // TraesCS5A02G202000 // TraesCS5B02G489300 // TraesCS3A02G130000 // TraesCS3D02G130900 // TraesCS2D02G280900 // TraesCS7A02G270600 // TraesCS3B02G149100 // TraesCS5A02G316500 // TraesCS7D02G271000 // TraesCS4A02G073900 // TraesCS1D02G325200 // TraesCS7D02G453800 // TraesCS7A02G376500 // TraesCS5A02G476400 // TraesCS7B02G367500 // TraesCS7B02G168700 // TraesCS1B02G295600 // …
GO:0050790	P	regulation of catalytic activity	57	1243	1245	40900	0.0022	0.12	// TraesCS1A02G261000 // TraesCS6B02G412400 // TraesCS5A02G148500 // TraesCS3B02G038800 // TraesCS5D02G528500 // TraesCS2D02G271600 // TraesCS5D02G048100 // TraesCS1A02G407600 // TraesCS2B02G290500 // TraesCS3B02G206100 // TraesCS2A02G272400 // TraesCS6D02G165700 // TraesCS5B02G265500 // TraesCS6D02G220500 // TraesCS3D02G035900 // TraesCS4D02G134900 // TraesCS3A02G045300 // TraesCS2B02G442700 // …	// TraesCS3D02G094200 // TraesCS1A02G382900 // TraesCS3D02G158700 // TraesCS5D02G247100 // TraesCS4D02G113600 // TraesCS7B02G278200 // TraesCS1D02G262100 // TraesCS4A02G044600 // TraesCS2D02G229600 // TraesCS5D02G503100 // TraesCS2B02G389500 // TraesCS7D02G310200 // TraesCS4D02G051000 // TraesCS1D02G309300 // TraesCS7B02G006000 // TraesCS5A02G424000 // TraesCS1D02G440600 // TraesCS1A02G290500 // …
GO:0080187	P	floral organ senescence	6	1243	45	40900	0.0023	0.12	// TraesCS4A02G238600 // TraesCS4B02G076200 // TraesCS2A02G507800 // TraesCS2D02G508400 // TraesCS4D02G074800 // TraesCS2B02G535800	// TraesCS1A02G199600 // TraesCS1D02G203300 // TraesCS1D02G327000 // TraesCS2D02G513600 // TraesCS3B02G039500 // TraesCS3B02G039600 // TraesCS2D02G530000 // TraesCS1B02G338500 // TraesCS2B02G535500 // TraesCS2D02G507800 // TraesCS1B02G214500 // TraesCS6A02G011700 // TraesCS2A02G527100 // TraesCS6A02G011600 // TraesCS2A02G507500 // TraesCS1B02G033200 // TraesCS6B02G017900 // TraesCS1A02G325400 // …
GO:0042147	P	retrograde transport, endosome to Golgi	6	1243	45	40900	0.0023	0.12	// TraesCS2D02G071500 // TraesCS3B02G283800 // TraesCS3A02G252300 // TraesCS2B02G086800 // TraesCS2A02G072500 // TraesCS3D02G252800	// TraesCS4B02G068400 // TraesCS2A02G149700 // TraesCS7A02G385500 // TraesCS2B02G174800 // TraesCS4A02G246400 // TraesCS5A02G259200 // TraesCS7B02G288400 // TraesCS4A02G299300 // TraesCS3A02G390900 // TraesCS4B02G014100 // TraesCS3B02G283800 // TraesCS7B02G225600 // TraesCS2A02G189500 // TraesCS5A02G091200 // TraesCS2D02G234600 // TraesCS5B02G453000 // TraesCS7A02G325000 // TraesCS3A02G252300 // …
GO:0009904	P	chloroplast accumulation movement	6	1243	45	40900	0.0023	0.12	// TraesCS5A02G157000 // TraesCS2D02G271600 // TraesCS2B02G290500 // TraesCS2A02G272400 // TraesCS5D02G162400 // TraesCS5B02G155200	// TraesCS4B02G261900 // TraesCS7A02G348800 // TraesCS4A02G188200 // TraesCS2A02G166400 // TraesCS5B02G237000 // TraesCS5D02G245400 // TraesCS5A02G157000 // TraesCS2D02G271600 // TraesCS5B02G103500 // TraesCS2B02G290500 // TraesCS5D02G110400 // TraesCS2A02G272400 // TraesCS1A02G248800 // TraesCS4D02G261900 // TraesCS3D02G261000 // TraesCS7A02G174900 // TraesCS1B02G259500 // TraesCS3B02G293900 // …
GO:1901137	P	carbohydrate derivative biosynthetic process	90	1243	2144	40900	0.0023	0.12	// TraesCS1A02G261000 // TraesCS5B02G285400 // TraesCS2A02G269100 // TraesCS7B02G119300 // TraesCS6A02G277400 // TraesCS7D02G141100 // TraesCS5D02G015000 // TraesCS6B02G006400 // TraesCS2A02G314600 // TraesCS3D02G161400 // TraesCS3B02G447000 // TraesCS1D02G261000 // TraesCS3A02G152700 // TraesCS6D02G258000 // TraesCS2B02G237200 // TraesCS6D02G252900 // TraesCS6B02G305400 // TraesCS1B02G271800 // …	// TraesCS5B02G418600 // TraesCS1A02G261000 // TraesCS5D02G247100 // TraesCS3D02G363100 // TraesCS2D02G229600 // TraesCS3A02G421500 // TraesCS4A02G100500 // TraesCS2B02G013600 // TraesCS5B02G246400 // TraesCS2A02G269100 // TraesCS7B02G393900 // TraesCS5D02G168600 // TraesCS1A02G352700 // TraesCS4D02G307300 // TraesCS7B02G146900 // TraesCS7B02G124100 // TraesCS5A02G540400 // TraesCS1B02G255000 // …
GO:1905156	P	negative regulation of photosynthesis	6	1243	45	40900	0.0023	0.12	// TraesCS7B02G373000 // TraesCS7A02G471000 // TraesCS6D02G258000 // TraesCS6B02G305400 // TraesCS6A02G277400 // TraesCS7D02G458400	// TraesCS7D02G189400 // TraesCS1A02G358600 // TraesCS7B02G093400 // TraesCS1B02G375100 // TraesCS7B02G373000 // TraesCS3B02G277900 // TraesCS7D02G534500 // TraesCS2D02G194000 // TraesCS7B02G471600 // TraesCS6A02G277400 // TraesCS3D02G249000 // TraesCS1A02G441200 // TraesCS3D02G212100 // TraesCS2A02G193800 // TraesCS7A02G547500 // TraesCS2A02G035100 // TraesCS2B02G213000 // TraesCS4D02G185400 // …
GO:0010267	P	production of ta-siRNAs involved in RNA interference	18	1243	276	40900	0.0023	0.12	// TraesCS2D02G362700 // TraesCS5D02G182700 // TraesCS2B02G383300 // TraesCS7D02G343700 // TraesCS5B02G175900 // TraesCS5B02G358500 // TraesCS7A02G336000 // TraesCS3D02G219500 // TraesCS4A02G413400 // TraesCS5A02G356000 // TraesCS7B02G247600 // TraesCS5D02G364800 // TraesCS4B02G314100 // TraesCS5A02G178200 // TraesCS3A02G217500 // TraesCS4D02G311300 // TraesCS2A02G364700 // TraesCS3B02G247800	// TraesCS7B02G086700 // TraesCS6B02G189000 // TraesCS5B02G289100 // TraesCS6A02G221400 // TraesCS2B02G263600 // TraesCS7B02G150500 // TraesCS4B02G286100 // TraesCS3D02G114000 // TraesCS2B02G167000 // TraesCS2B02G592500 // TraesCS5A02G149400 // TraesCS5B02G148100 // TraesCS2D02G415100 // TraesCS6B02G259800 // TraesCS4B02G188200 // TraesCS5D02G143500 // TraesCS6B02G206700 // TraesCS1A02G175700 // …
GO:0009638	P	phototropism	6	1243	45	40900	0.0023	0.12	// TraesCS5A02G157000 // TraesCS2D02G271600 // TraesCS2B02G290500 // TraesCS2A02G272400 // TraesCS5D02G162400 // TraesCS5B02G155200	// TraesCS1D02G185300 // TraesCS7A02G194600 // TraesCS2D02G271600 // TraesCS1D02G197000 // TraesCS2B02G290500 // TraesCS7B02G100200 // TraesCS2A02G272400 // TraesCS6D02G211700 // TraesCS6B02G257600 // TraesCS2A02G172400 // TraesCS1B02G208100 // TraesCS6A02G394700 // TraesCS6D02G380000 // TraesCS5A02G157000 // TraesCS1A02G182200 // TraesCS6A02G223700 // TraesCS1A02G193300 // TraesCS2B02G337900 // …
GO:0010216	P	maintenance of DNA methylation	6	1243	45	40900	0.0023	0.12	// TraesCS2D02G362700 // TraesCS5D02G184500 // TraesCS2B02G383300 // TraesCS5A02G179900 // TraesCS2A02G364700 // TraesCS5B02G177800	// TraesCS5A02G357600 // TraesCS7D02G443000 // TraesCS5D02G366700 // TraesCS1B02G146900 // TraesCS5A02G179900 // TraesCS4B02G347300 // TraesCS3A02G237200 // TraesCS3B02G093400 // TraesCS1A02G133800 // TraesCS3A02G078500 // TraesCS5D02G184500 // TraesCS3D02G237600 // TraesCS3B02G265800 // TraesCS3D02G079000 // TraesCS5A02G516000 // TraesCS4D02G342300 // TraesCS6D02G159400 // TraesCS1A02G005700 // …
GO:0031062	P	positive regulation of histone methylation	6	1243	45	40900	0.0023	0.12	// TraesCS4B02G053600 // TraesCS4A02G261000 // TraesCS7D02G219700 // TraesCS4D02G053600 // TraesCS7B02G125000 // TraesCS7A02G218000	// TraesCS6A02G277700 // TraesCS2A02G140400 // TraesCS2B02G015500 // TraesCS7D02G219700 // TraesCS6D02G258400 // TraesCS2B02G164300 // TraesCS4D02G053600 // TraesCS2D02G156700 // TraesCS1B02G108200 // TraesCS4A02G165700 // TraesCS2D02G143100 // TraesCS2D02G365000 // TraesCS1B02G256700 // TraesCS2B02G385300 // TraesCS6D02G167600 // TraesCS1D02G090400 // TraesCS2A02G368200 // TraesCS5A02G175300 // …
GO:0043481	P	anthocyanin accumulation in tissues in response to UV light	15	1243	213	40900	0.0025	0.12	// TraesCS2B02G200800 // TraesCS3B02G401600 // TraesCS2D02G105300 // TraesCS2A02G174300 // TraesCS2D02G230800 // TraesCS1D02G004900 // TraesCS3D02G362700 // TraesCS2A02G105600 // TraesCS2A02G224600 // TraesCS1B02G002000 // TraesCS1A02G002700 // TraesCS2B02G122500 // TraesCS3A02G369700 // TraesCS2B02G274800 // TraesCS2D02G181400	// TraesCS2A02G401200 // TraesCS2D02G182500 // TraesCS6A02G308600 // TraesCS6B02G051800 // TraesCS5D02G400800 // TraesCS2A02G344300 // TraesCS6D02G250000 // TraesCS7A02G498200 // TraesCS3B02G607600 // TraesCS2B02G287300 // TraesCS3D02G257500 // TraesCS7B02G359700 // TraesCS2A02G105600 // TraesCS4A02G092500 // TraesCS3B02G089000 // TraesCS2A02G175100 // TraesCS4D02G050800 // TraesCS4A02G248200 // …
GO:0043480	P	pigment accumulation in tissues	15	1243	213	40900	0.0025	0.12	// TraesCS2B02G200800 // TraesCS3B02G401600 // TraesCS2D02G105300 // TraesCS2A02G174300 // TraesCS2D02G230800 // TraesCS1D02G004900 // TraesCS3D02G362700 // TraesCS2A02G105600 // TraesCS2A02G224600 // TraesCS1B02G002000 // TraesCS1A02G002700 // TraesCS2B02G122500 // TraesCS3A02G369700 // TraesCS2B02G274800 // TraesCS2D02G181400	// TraesCS2A02G401200 // TraesCS2D02G182500 // TraesCS6A02G308600 // TraesCS6B02G051800 // TraesCS5D02G400800 // TraesCS2A02G344300 // TraesCS6D02G250000 // TraesCS7A02G498200 // TraesCS3B02G607600 // TraesCS2B02G287300 // TraesCS3D02G257500 // TraesCS7B02G359700 // TraesCS2A02G105600 // TraesCS4A02G092500 // TraesCS3B02G089000 // TraesCS2A02G175100 // TraesCS4D02G050800 // TraesCS4A02G248200 // …
GO:0043478	P	pigment accumulation in response to UV light	15	1243	213	40900	0.0025	0.12	// TraesCS2B02G200800 // TraesCS3B02G401600 // TraesCS2D02G105300 // TraesCS2A02G174300 // TraesCS2D02G230800 // TraesCS1D02G004900 // TraesCS3D02G362700 // TraesCS2A02G105600 // TraesCS2A02G224600 // TraesCS1B02G002000 // TraesCS1A02G002700 // TraesCS2B02G122500 // TraesCS3A02G369700 // TraesCS2B02G274800 // TraesCS2D02G181400	// TraesCS2A02G401200 // TraesCS2D02G182500 // TraesCS6A02G308600 // TraesCS6B02G051800 // TraesCS5D02G400800 // TraesCS2A02G344300 // TraesCS6D02G250000 // TraesCS7A02G498200 // TraesCS3B02G607600 // TraesCS2B02G287300 // TraesCS3D02G257500 // TraesCS7B02G359700 // TraesCS2A02G105600 // TraesCS4A02G092500 // TraesCS3B02G089000 // TraesCS2A02G175100 // TraesCS4D02G050800 // TraesCS4A02G248200 // …
GO:0043479	P	pigment accumulation in tissues in response to UV light	15	1243	213	40900	0.0025	0.12	// TraesCS2B02G200800 // TraesCS3B02G401600 // TraesCS2D02G105300 // TraesCS2A02G174300 // TraesCS2D02G230800 // TraesCS1D02G004900 // TraesCS3D02G362700 // TraesCS2A02G105600 // TraesCS2A02G224600 // TraesCS1B02G002000 // TraesCS1A02G002700 // TraesCS2B02G122500 // TraesCS3A02G369700 // TraesCS2B02G274800 // TraesCS2D02G181400	// TraesCS2A02G401200 // TraesCS2D02G182500 // TraesCS6A02G308600 // TraesCS6B02G051800 // TraesCS5D02G400800 // TraesCS2A02G344300 // TraesCS6D02G250000 // TraesCS7A02G498200 // TraesCS3B02G607600 // TraesCS2B02G287300 // TraesCS3D02G257500 // TraesCS7B02G359700 // TraesCS2A02G105600 // TraesCS4A02G092500 // TraesCS3B02G089000 // TraesCS2A02G175100 // TraesCS4D02G050800 // TraesCS4A02G248200 // …
GO:0040029	P	regulation of gene expression, epigenetic	51	1243	1094	40900	0.0025	0.12	// TraesCS5A02G299200 // TraesCS7D02G219700 // TraesCS7A02G336000 // TraesCS5B02G358500 // TraesCS5D02G364800 // TraesCS6D02G291500 // TraesCS4D02G053600 // TraesCS5A02G113500 // TraesCS2B02G074200 // TraesCS5A02G269300 // TraesCS5A02G356000 // TraesCS5D02G308700 // TraesCS5A02G241800 // TraesCS5B02G119800 // TraesCS2A02G060700 // TraesCS6B02G213100 // TraesCS7D02G343700 // TraesCS2D02G059300 // …	// TraesCS7B02G086700 // TraesCS5B02G365600 // TraesCS7D02G308800 // TraesCS3B02G429700 // TraesCS7D02G313600 // TraesCS3D02G230800 // TraesCS2B02G263600 // TraesCS2D02G359500 // TraesCS6A02G309200 // TraesCS7B02G150500 // TraesCS1A02G162200 // TraesCS3A02G496300 // TraesCS7D02G352000 // TraesCS3B02G023200 // TraesCS2B02G592500 // TraesCS5A02G149400 // TraesCS5D02G085500 // TraesCS6B02G151600 // …
GO:0031669	P	cellular response to nutrient levels	45	1243	938	40900	0.0025	0.13	// TraesCS5B02G285400 // TraesCS5B02G245100 // TraesCS7D02G190100 // TraesCS7D02G153100 // TraesCS1B02G132900 // TraesCS1A02G112700 // TraesCS1B02G242500 // TraesCS2D02G284700 // TraesCS7B02G353100 // TraesCS5B02G265500 // TraesCS6D02G252900 // TraesCS3B02G124100 // TraesCS3A02G105500 // TraesCS6B02G300300 // TraesCS5B02G155700 // TraesCS2A02G246100 // TraesCS5D02G254300 // TraesCS4A02G131700 // …	// TraesCS2B02G175800 // TraesCS2A02G172100 // TraesCS1A02G113100 // TraesCS7A02G176700 // TraesCS3D02G339800 // TraesCS3D02G403300 // TraesCS1B02G132900 // TraesCS5A02G382900 // TraesCS3B02G385500 // TraesCS7B02G251600 // TraesCS6A02G005800 // TraesCS6A02G005900 // TraesCS4D02G169200 // TraesCS1D02G149700 // TraesCS5D02G097600 // TraesCS1B02G133200 // TraesCS5B02G155700 // TraesCS2D02G252700 // …
GO:0044003	P	modification by symbiont of host morphology or physiology	18	1243	279	40900	0.0026	0.13	// TraesCS2D02G362700 // TraesCS6A02G236800 // TraesCS6D02G219400 // TraesCS2B02G383300 // TraesCS7D02G343700 // TraesCS5B02G358500 // TraesCS7A02G336000 // TraesCS1A02G265000 // TraesCS3D02G219500 // TraesCS5A02G356000 // TraesCS1B02G275700 // TraesCS7B02G247600 // TraesCS5D02G364800 // TraesCS6B02G265300 // TraesCS3A02G217500 // TraesCS1D02G265200 // TraesCS2A02G364700 // TraesCS3B02G247800	// TraesCS6B02G189000 // TraesCS3B02G387800 // TraesCS6A02G221400 // TraesCS2B02G263600 // TraesCS4B02G286100 // TraesCS3D02G114000 // TraesCS7D02G160300 // TraesCS2B02G167000 // TraesCS2B02G592500 // TraesCS7A02G376600 // TraesCS3D02G366500 // TraesCS7D02G106000 // TraesCS1D02G107200 // TraesCS4B02G188200 // TraesCS3D02G162700 // TraesCS7B02G008400 // TraesCS1D02G194200 // TraesCS6B02G206700 // …
GO:0009744	P	response to sucrose	33	1243	636	40900	0.0027	0.13	// TraesCS3B02G040900 // TraesCS5B02G114100 // TraesCS5A02G157000 // TraesCS2D02G271600 // TraesCS1D02G376300 // TraesCS2B02G290500 // TraesCS2A02G272400 // TraesCS4B02G106300 // TraesCS5B02G265500 // TraesCS5D02G196300 // TraesCS2D02G105300 // TraesCS2A02G105600 // TraesCS3D02G038000 // TraesCS5A02G265800 // TraesCS5D02G273700 // TraesCS1B02G389200 // TraesCS3D02G324400 // TraesCS3A02G042600 // …	// TraesCS7A02G313100 // TraesCS3D02G265800 // TraesCS6A02G213700 // TraesCS6A02G173600 // TraesCS3B02G433000 // TraesCS4D02G242800 // TraesCS5B02G062500 // TraesCS7B02G070900 // TraesCS3A02G400000 // TraesCS1B02G138700 // TraesCS5D02G085500 // TraesCS5A02G428900 // TraesCS5B02G408400 // TraesCS7D02G471300 // TraesCS2A02G105600 // TraesCS2B02G222700 // TraesCS2D02G385200 // TraesCS5A02G494500 // …
GO:0010628	P	positive regulation of gene expression	72	1243	1662	40900	0.0027	0.13	// TraesCS3D02G426700 // TraesCS2A02G111500 // TraesCS7A02G514800 // TraesCS3A02G350400 // TraesCS5A02G265800 // TraesCS2D02G271600 // TraesCS3D02G194800 // TraesCS2B02G290500 // TraesCS2B02G004000 // TraesCS2A02G272400 // TraesCS6D02G107700 // TraesCS5A02G113500 // TraesCS3A02G190700 // TraesCS5B02G265500 // TraesCS7B02G431500 // TraesCS3B02G425900 // TraesCS2D02G383800 // TraesCS2D02G014800 // …	// TraesCS4A02G295700 // TraesCS3A02G427600 // TraesCS7D02G308800 // TraesCS5B02G084500 // TraesCS1B02G178800 // TraesCS3D02G245500 // TraesCS1B02G308200 // TraesCS5B02G183700 // TraesCS7B02G113400 // TraesCS2A02G105600 // TraesCS1D02G221500 // TraesCS3A02G433300 // TraesCS7D02G505400 // TraesCS3A02G245900 // TraesCS7A02G534500 // TraesCS5B02G195100 // TraesCS2D02G114900 // TraesCS7B02G227000 // …
GO:0015691	P	cadmium ion transport	9	1243	96	40900	0.0027	0.13	// TraesCS7D02G230900 // TraesCS7A02G230500 // TraesCS3B02G563700 // TraesCS7B02G032300 // TraesCS3D02G506700 // TraesCS7B02G196300 // TraesCS3A02G499800 // TraesCS7A02G131600 // TraesCS7D02G130800	// TraesCS1D02G030400 // TraesCS7D02G130700 // TraesCS2D02G443700 // TraesCS1A02G029900 // TraesCS4A02G050500 // TraesCS2B02G296100 // TraesCS7B02G032100 // TraesCS2B02G534600 // TraesCS3B02G248400 // TraesCS3D02G227600 // TraesCS7D02G451900 // TraesCS2B02G247700 // TraesCS3B02G563400 // TraesCS7D02G405000 // TraesCS6B02G137200 // TraesCS7A02G327300 // TraesCS2A02G143400 // TraesCS7D02G230900 // …
GO:0043473	P	pigmentation	15	1243	216	40900	0.0028	0.14	// TraesCS2B02G200800 // TraesCS3B02G401600 // TraesCS2D02G105300 // TraesCS2A02G174300 // TraesCS2D02G230800 // TraesCS1D02G004900 // TraesCS3D02G362700 // TraesCS2A02G105600 // TraesCS2A02G224600 // TraesCS1B02G002000 // TraesCS1A02G002700 // TraesCS2B02G122500 // TraesCS3A02G369700 // TraesCS2B02G274800 // TraesCS2D02G181400	// TraesCS2A02G401200 // TraesCS2D02G182500 // TraesCS6A02G308600 // TraesCS6B02G051800 // TraesCS5D02G400800 // TraesCS2A02G344300 // TraesCS6D02G250000 // TraesCS7A02G498200 // TraesCS3B02G607600 // TraesCS2B02G287300 // TraesCS3D02G257500 // TraesCS7B02G359700 // TraesCS2A02G105600 // TraesCS4A02G092500 // TraesCS3B02G089000 // TraesCS2A02G175100 // TraesCS4D02G050800 // TraesCS4A02G248200 // …
GO:0043476	P	pigment accumulation	15	1243	216	40900	0.0028	0.14	// TraesCS2B02G200800 // TraesCS3B02G401600 // TraesCS2D02G105300 // TraesCS2A02G174300 // TraesCS2D02G230800 // TraesCS1D02G004900 // TraesCS3D02G362700 // TraesCS2A02G105600 // TraesCS2A02G224600 // TraesCS1B02G002000 // TraesCS1A02G002700 // TraesCS2B02G122500 // TraesCS3A02G369700 // TraesCS2B02G274800 // TraesCS2D02G181400	// TraesCS2A02G401200 // TraesCS2D02G182500 // TraesCS6A02G308600 // TraesCS6B02G051800 // TraesCS5D02G400800 // TraesCS2A02G344300 // TraesCS6D02G250000 // TraesCS7A02G498200 // TraesCS3B02G607600 // TraesCS2B02G287300 // TraesCS3D02G257500 // TraesCS7B02G359700 // TraesCS2A02G105600 // TraesCS4A02G092500 // TraesCS3B02G089000 // TraesCS2A02G175100 // TraesCS4D02G050800 // TraesCS4A02G248200 // …
GO:0034285	P	response to disaccharide	33	1243	639	40900	0.0029	0.14	// TraesCS3B02G040900 // TraesCS5B02G114100 // TraesCS5A02G157000 // TraesCS2D02G271600 // TraesCS1D02G376300 // TraesCS2B02G290500 // TraesCS2A02G272400 // TraesCS4B02G106300 // TraesCS5B02G265500 // TraesCS5D02G196300 // TraesCS2D02G105300 // TraesCS2A02G105600 // TraesCS3D02G038000 // TraesCS5A02G265800 // TraesCS5D02G273700 // TraesCS1B02G389200 // TraesCS3D02G324400 // TraesCS3A02G042600 // …	// TraesCS7A02G313100 // TraesCS3D02G265800 // TraesCS6A02G213700 // TraesCS6A02G173600 // TraesCS3B02G433000 // TraesCS4D02G242800 // TraesCS5B02G062500 // TraesCS7B02G070900 // TraesCS3A02G400000 // TraesCS1B02G138700 // TraesCS5D02G085500 // TraesCS5A02G428900 // TraesCS5B02G408400 // TraesCS7D02G471300 // TraesCS2A02G105600 // TraesCS2B02G222700 // TraesCS2D02G385200 // TraesCS5A02G494500 // …
GO:0051817	P	modification of morphology or physiology of other organism involved in symbiotic interaction	18	1243	282	40900	0.0029	0.14	// TraesCS2D02G362700 // TraesCS6A02G236800 // TraesCS6D02G219400 // TraesCS2B02G383300 // TraesCS7D02G343700 // TraesCS5B02G358500 // TraesCS7A02G336000 // TraesCS1A02G265000 // TraesCS3D02G219500 // TraesCS5A02G356000 // TraesCS1B02G275700 // TraesCS7B02G247600 // TraesCS5D02G364800 // TraesCS6B02G265300 // TraesCS3A02G217500 // TraesCS1D02G265200 // TraesCS2A02G364700 // TraesCS3B02G247800	// TraesCS6B02G189000 // TraesCS3B02G387800 // TraesCS6A02G221400 // TraesCS2B02G263600 // TraesCS4B02G286100 // TraesCS3D02G114000 // TraesCS7D02G160300 // TraesCS2B02G167000 // TraesCS2B02G592500 // TraesCS7A02G376600 // TraesCS3D02G366500 // TraesCS7D02G106000 // TraesCS1D02G107200 // TraesCS4B02G188200 // TraesCS3D02G162700 // TraesCS7B02G008400 // TraesCS1D02G194200 // TraesCS6B02G206700 // …
GO:0044728	P	DNA methylation or demethylation	27	1243	492	40900	0.0029	0.14	// TraesCS5A02G051400 // TraesCS7D02G219700 // TraesCS5B02G358500 // TraesCS5D02G364800 // TraesCS4D02G053600 // TraesCS5A02G356000 // TraesCS5A02G241800 // TraesCS5D02G062400 // TraesCS1D02G139000 // TraesCS5B02G162300 // TraesCS7A02G218000 // TraesCS5D02G169500 // TraesCS2D02G362700 // TraesCS3D02G219500 // TraesCS5B02G239800 // TraesCS3A02G217500 // TraesCS2A02G364700 // TraesCS1A02G130700 // …	// TraesCS6B02G189000 // TraesCS3D02G265800 // TraesCS3D02G230800 // TraesCS2B02G263600 // TraesCS2D02G359500 // TraesCS5B02G330200 // TraesCS3B02G023200 // TraesCS5A02G241800 // TraesCS3D02G314600 // TraesCS1B02G274600 // TraesCS2B02G364900 // TraesCS5A02G318200 // TraesCS7D02G206700 // TraesCS1D02G002400 // TraesCS3D02G245000 // TraesCS6B02G151900 // TraesCS1B02G271100 // TraesCS6B02G183000 // …
GO:0061647	P	histone H3-K9 modification	27	1243	494	40900	0.0031	0.15	// TraesCS7D02G219700 // TraesCS5B02G358500 // TraesCS5D02G364800 // TraesCS5A02G179900 // TraesCS4D02G053600 // TraesCS2B02G074200 // TraesCS5A02G356000 // TraesCS5A02G241800 // TraesCS4D02G165700 // TraesCS2D02G059300 // TraesCS1D02G139000 // TraesCS5B02G298700 // TraesCS5D02G306100 // TraesCS5A02G299200 // TraesCS4B02G154300 // TraesCS5B02G239800 // TraesCS7A02G218000 // TraesCS5D02G184500 // …	// TraesCS6B02G189000 // TraesCS5B02G365600 // TraesCS7D02G313600 // TraesCS3D02G230800 // TraesCS2D02G359500 // TraesCS5B02G330200 // TraesCS5D02G085500 // TraesCS4A02G364200 // TraesCS5A02G241800 // TraesCS3D02G314600 // TraesCS3B02G265800 // TraesCS1B02G317200 // TraesCS7A02G386700 // TraesCS1B02G274600 // TraesCS6D02G127200 // TraesCS1D02G002400 // TraesCS6B02G151900 // TraesCS1B02G271100 // …
GO:0051567	P	histone H3-K9 methylation	27	1243	494	40900	0.0031	0.15	// TraesCS7D02G219700 // TraesCS5B02G358500 // TraesCS5D02G364800 // TraesCS5A02G179900 // TraesCS4D02G053600 // TraesCS2B02G074200 // TraesCS5A02G356000 // TraesCS5A02G241800 // TraesCS4D02G165700 // TraesCS2D02G059300 // TraesCS1D02G139000 // TraesCS5B02G298700 // TraesCS5D02G306100 // TraesCS5A02G299200 // TraesCS4B02G154300 // TraesCS5B02G239800 // TraesCS7A02G218000 // TraesCS5D02G184500 // …	// TraesCS6B02G189000 // TraesCS5B02G365600 // TraesCS7D02G313600 // TraesCS3D02G230800 // TraesCS2D02G359500 // TraesCS5B02G330200 // TraesCS5D02G085500 // TraesCS4A02G364200 // TraesCS5A02G241800 // TraesCS3D02G314600 // TraesCS3B02G265800 // TraesCS1B02G317200 // TraesCS7A02G386700 // TraesCS1B02G274600 // TraesCS6D02G127200 // TraesCS1D02G002400 // TraesCS6B02G151900 // TraesCS1B02G271100 // …
GO:0015893	P	drug transport	15	1243	218	40900	0.0031	0.15	// TraesCS7D02G230900 // TraesCS7A02G230500 // TraesCS5D02G521600 // TraesCS5B02G522900 // TraesCS3B02G563700 // TraesCS7A02G131600 // TraesCS3D02G506700 // TraesCS6B02G383300 // TraesCS6A02G350400 // TraesCS7B02G196300 // TraesCS4A02G350200 // TraesCS6D02G332800 // TraesCS7B02G032300 // TraesCS3A02G499800 // TraesCS7D02G130800	// TraesCS1D02G030400 // TraesCS2B02G417900 // TraesCS7D02G130700 // TraesCS3A02G499300 // TraesCS1D02G382400 // TraesCS5A02G129300 // TraesCS3D02G506200 // TraesCS1A02G029900 // TraesCS4D02G236000 // TraesCS5B02G562500 // TraesCS2A02G316500 // TraesCS6B02G383300 // TraesCS5A02G015800 // TraesCS7A02G376600 // TraesCS4D02G339000 // TraesCS5A02G512500 // TraesCS2B02G296100 // TraesCS7B02G032100 // …
GO:0006304	P	DNA modification	27	1243	495	40900	0.0032	0.15	// TraesCS5A02G051400 // TraesCS7D02G219700 // TraesCS5B02G358500 // TraesCS5D02G364800 // TraesCS4D02G053600 // TraesCS5A02G356000 // TraesCS5A02G241800 // TraesCS5D02G062400 // TraesCS1D02G139000 // TraesCS5B02G162300 // TraesCS7A02G218000 // TraesCS5D02G169500 // TraesCS2D02G362700 // TraesCS3D02G219500 // TraesCS5B02G239800 // TraesCS3A02G217500 // TraesCS2A02G364700 // TraesCS1A02G130700 // …	// TraesCS6B02G189000 // TraesCS3D02G265800 // TraesCS3D02G230800 // TraesCS2B02G263600 // TraesCS2D02G359500 // TraesCS5B02G330200 // TraesCS3B02G023200 // TraesCS5A02G241800 // TraesCS3D02G314600 // TraesCS1B02G274600 // TraesCS2B02G364900 // TraesCS5A02G318200 // TraesCS7D02G206700 // TraesCS1D02G002400 // TraesCS3D02G245000 // TraesCS6B02G151900 // TraesCS1B02G271100 // TraesCS6B02G183000 // …
GO:0048518	P	positive regulation of biological process	162	1243	4221	40900	0.0032	0.15	// TraesCS1B02G394900 // TraesCS1B02G476500 // TraesCS6D02G107700 // TraesCS1D02G312500 // TraesCS7B02G431500 // TraesCS3B02G366100 // TraesCS5D02G196300 // TraesCS6A02G183800 // TraesCS1D02G125100 // TraesCS2A02G105600 // TraesCS7A02G471000 // TraesCS2D02G204600 // TraesCS3B02G368300 // TraesCS3A02G433300 // TraesCS1D02G411400 // TraesCS2B02G250900 // TraesCS2B02G122500 // TraesCS4B02G340000 // …	// TraesCS6B02G189000 // TraesCS3A02G427600 // TraesCS7D02G308800 // TraesCS2D02G295900 // TraesCS1B02G259700 // TraesCS5B02G084500 // TraesCS1B02G178800 // TraesCS5B02G208500 // TraesCS1A02G034300 // TraesCS2D02G235300 // TraesCS4D02G051000 // TraesCS2A02G335300 // TraesCS1B02G308200 // TraesCS2D02G445000 // TraesCS5B02G183700 // TraesCS4A02G087700 // TraesCS4D02G230200 // TraesCS3A02G388200 // …
GO:1902183	P	regulation of shoot apical meristem development	6	1243	48	40900	0.0033	0.15	// TraesCS1A02G442400 // TraesCS1B02G476500 // TraesCS1D02G450200 // TraesCS3D02G219500 // TraesCS3A02G217500 // TraesCS3B02G247800	// TraesCS6B02G270900 // TraesCS2D02G400200 // TraesCS5D02G380900 // TraesCS7D02G351700 // TraesCS1B02G476500 // TraesCS5B02G373600 // TraesCS2B02G434000 // TraesCS1D02G162600 // TraesCS6A02G178100 // TraesCS3B02G135800 // TraesCS6D02G187100 // TraesCS7B02G259800 // TraesCS1A02G442400 // TraesCS6B02G266200 // TraesCS6B02G206700 // TraesCS2A02G386200 // TraesCS6D02G235900 // TraesCS6A02G254600 // …
GO:0000422	P	mitophagy	6	1243	48	40900	0.0033	0.15	// TraesCS5B02G155700 // TraesCS5D02G163400 // TraesCS1B02G132900 // TraesCS1A02G112700 // TraesCS1D02G114300 // TraesCS5A02G158000	// TraesCS4B02G224200 // TraesCS6A02G238900 // TraesCS2B02G274200 // TraesCS3D02G095500 // TraesCS1B02G132900 // TraesCS1A02G112700 // TraesCS1D02G225600 // TraesCS6D02G335900 // TraesCS2B02G404900 // TraesCS6B02G285600 // TraesCS2A02G352700 // TraesCS4A02G079800 // TraesCS1A02G220200 // TraesCS6A02G169400 // TraesCS3A02G095300 // TraesCS5B02G155700 // TraesCS1A02G224000 // TraesCS4D02G224800 // …
GO:0045824	P	negative regulation of innate immune response	6	1243	48	40900	0.0033	0.15	// TraesCS3A02G204600 // TraesCS3D02G210700 // TraesCS1A02G265000 // TraesCS1B02G275700 // TraesCS3B02G236700 // TraesCS1D02G265200	// TraesCS6A02G277700 // TraesCS6D02G258400 // TraesCS1A02G243700 // TraesCS7A02G257200 // TraesCS7B02G270600 // TraesCS3D02G543400 // TraesCS5D02G536800 // TraesCS3A02G538000 // TraesCS5D02G160100 // TraesCS3B02G176900 // TraesCS3B02G603400 // TraesCS1B02G255100 // TraesCS5B02G153300 // TraesCS6D02G167600 // TraesCS1B02G275700 // TraesCS2A02G280400 // TraesCS1D02G265200 // TraesCS5A02G155100 // …
GO:1902182	P	shoot apical meristem development	6	1243	48	40900	0.0033	0.15	// TraesCS1A02G442400 // TraesCS1B02G476500 // TraesCS1D02G450200 // TraesCS3D02G219500 // TraesCS3A02G217500 // TraesCS3B02G247800	// TraesCS6B02G270900 // TraesCS2D02G400200 // TraesCS5D02G380900 // TraesCS7D02G351700 // TraesCS1B02G476500 // TraesCS5B02G373600 // TraesCS2B02G434000 // TraesCS1D02G162600 // TraesCS6A02G178100 // TraesCS3B02G135800 // TraesCS6D02G187100 // TraesCS7B02G259800 // TraesCS1A02G442400 // TraesCS6B02G266200 // TraesCS6B02G206700 // TraesCS2A02G386200 // TraesCS6D02G235900 // TraesCS6A02G254600 // …
GO:0061726	P	mitochondrion disassembly	6	1243	48	40900	0.0033	0.15	// TraesCS5B02G155700 // TraesCS5D02G163400 // TraesCS1B02G132900 // TraesCS1A02G112700 // TraesCS1D02G114300 // TraesCS5A02G158000	// TraesCS4B02G224200 // TraesCS6A02G238900 // TraesCS2B02G274200 // TraesCS3D02G095500 // TraesCS1B02G132900 // TraesCS1A02G112700 // TraesCS1D02G225600 // TraesCS6D02G335900 // TraesCS2B02G404900 // TraesCS6B02G285600 // TraesCS2A02G352700 // TraesCS4A02G079800 // TraesCS1A02G220200 // TraesCS6A02G169400 // TraesCS3A02G095300 // TraesCS5B02G155700 // TraesCS1A02G224000 // TraesCS4D02G224800 // …
GO:0044804	P	nucleophagy	6	1243	48	40900	0.0033	0.15	// TraesCS5B02G155700 // TraesCS5D02G163400 // TraesCS1B02G132900 // TraesCS1A02G112700 // TraesCS1D02G114300 // TraesCS5A02G158000	// TraesCS4B02G224200 // TraesCS6A02G238900 // TraesCS2B02G274200 // TraesCS3D02G095500 // TraesCS1B02G132900 // TraesCS1A02G112700 // TraesCS1D02G225600 // TraesCS6D02G335900 // TraesCS2B02G404900 // TraesCS6B02G285600 // TraesCS2A02G352700 // TraesCS4A02G079800 // TraesCS1A02G220200 // TraesCS6A02G169400 // TraesCS5B02G155700 // TraesCS1A02G224000 // TraesCS4D02G224800 // TraesCS7A02G208300 // …
GO:0010167	P	response to nitrate	33	1243	644	40900	0.0033	0.15	// TraesCS3B02G415100 // TraesCS7D02G190100 // TraesCS7D02G153100 // TraesCS5A02G508500 // TraesCS3D02G412700 // TraesCS7B02G353100 // TraesCS5B02G265500 // TraesCS2D02G313800 // TraesCS4D02G233000 // TraesCS3D02G245800 // TraesCS2A02G315800 // TraesCS4B02G338600 // TraesCS4B02G231700 // TraesCS5A02G265800 // TraesCS3B02G452100 // TraesCS4D02G335100 // TraesCS5D02G273700 // TraesCS7A02G189000 // …	// TraesCS3B02G300300 // TraesCS1A02G113100 // TraesCS1A02G385500 // TraesCS3D02G339800 // TraesCS4D02G322600 // TraesCS5D02G254600 // TraesCS6A02G216100 // TraesCS7B02G251600 // TraesCS6A02G005800 // TraesCS6A02G005900 // TraesCS4B02G326200 // TraesCS5D02G097600 // TraesCS1B02G133200 // TraesCS7D02G471300 // TraesCS6B02G164400 // TraesCS3B02G377800 // TraesCS6D02G273500 // TraesCS4B02G231700 // …
GO:0098869	P	cellular oxidant detoxification	9	1243	99	40900	0.0033	0.15	// TraesCS5D02G110100 // TraesCS7D02G442200 // TraesCS4D02G041900 // TraesCS4A02G269700 // TraesCS7A02G452900 // TraesCS7B02G353100 // TraesCS4B02G044400 // TraesCS5B02G103300 // TraesCS5A02G097800	// TraesCS3A02G276500 // TraesCS5A02G498000 // TraesCS1B02G327500 // TraesCS4B02G044400 // TraesCS1B02G330400 // TraesCS1B02G214900 // TraesCS6B02G306300 // TraesCS1D02G318800 // TraesCS7B02G066000 // TraesCS7A02G161000 // TraesCS7A02G474200 // TraesCS4D02G042000 // TraesCS3D02G517800 // TraesCS4D02G342600 // TraesCS6D02G048300 // TraesCS1D02G080900 // TraesCS6D02G258600 // TraesCS4B02G325800 // …
GO:0043085	P	positive regulation of catalytic activity	33	1243	645	40900	0.0033	0.15	// TraesCS6B02G412400 // TraesCS5A02G148500 // TraesCS3B02G038800 // TraesCS2D02G271600 // TraesCS6D02G358600 // TraesCS2B02G290500 // TraesCS2A02G272400 // TraesCS6D02G165700 // TraesCS6D02G220500 // TraesCS3D02G035900 // TraesCS5A02G110900 // TraesCS3A02G045300 // TraesCS1D02G184400 // TraesCS7A02G270600 // TraesCS6B02G206400 // TraesCS7D02G271000 // TraesCS2D02G383800 // TraesCS5B02G147100 // …	// TraesCS3D02G158700 // TraesCS4D02G113600 // TraesCS7B02G278200 // TraesCS6B02G314300 // TraesCS5D02G503100 // TraesCS2B02G389500 // TraesCS4D02G051000 // TraesCS1D02G440600 // TraesCS7D02G179900 // TraesCS7A02G270600 // TraesCS3D02G512400 // TraesCS7D02G513500 // TraesCS4D02G194400 // TraesCS4A02G093100 // TraesCS4A02G264000 // TraesCS5B02G113900 // TraesCS5D02G474200 // TraesCS4B02G140200 // …
GO:1990748	P	cellular detoxification	9	1243	99	40900	0.0033	0.15	// TraesCS5D02G110100 // TraesCS7D02G442200 // TraesCS4D02G041900 // TraesCS4A02G269700 // TraesCS7A02G452900 // TraesCS7B02G353100 // TraesCS4B02G044400 // TraesCS5B02G103300 // TraesCS5A02G097800	// TraesCS3A02G276500 // TraesCS5A02G498000 // TraesCS1B02G327500 // TraesCS4B02G044400 // TraesCS1B02G330400 // TraesCS1B02G214900 // TraesCS6B02G306300 // TraesCS1D02G318800 // TraesCS7B02G066000 // TraesCS7A02G161000 // TraesCS7A02G474200 // TraesCS4D02G042000 // TraesCS3D02G517800 // TraesCS4D02G342600 // TraesCS6D02G048300 // TraesCS1D02G080900 // TraesCS6D02G258600 // TraesCS4B02G325800 // …
GO:0006783	P	heme biosynthetic process	9	1243	99	40900	0.0033	0.15	// TraesCS3A02G331000 // TraesCS5D02G055700 // TraesCS3B02G361100 // TraesCS3A02G285700 // TraesCS3B02G319600 // TraesCS5B02G049800 // TraesCS5A02G045700 // TraesCS3D02G324400 // TraesCS3D02G285500	// TraesCS6A02G232600 // TraesCS2B02G580000 // TraesCS6B02G238900 // TraesCS3A02G212900 // TraesCS2B02G447300 // TraesCS5A02G045200 // TraesCS6B02G136500 // TraesCS1A02G083000 // TraesCS4B02G302400 // TraesCS3D02G285500 // TraesCS7B02G158800 // TraesCS6B02G260500 // TraesCS5B02G049800 // TraesCS5B02G049400 // TraesCS2D02G425000 // TraesCS7A02G260800 // TraesCS1A02G057200 // TraesCS1B02G075200 // …
GO:0030029	P	actin filament-based process	30	1243	575	40900	0.0037	0.17	// TraesCS5B02G097900 // TraesCS5B02G269200 // TraesCS5A02G091700 // TraesCS1A02G157500 // TraesCS5D02G103800 // TraesCS5D02G277000 // TraesCS5A02G052700 // TraesCS5B02G064000 // TraesCS1A02G093300 // TraesCS6A02G071900 // TraesCS2B02G224200 // TraesCS7B02G032300 // TraesCS1D02G155200 // TraesCS6B02G096400 // TraesCS1B02G143400 // TraesCS1B02G121600 // TraesCS5A02G269000 // TraesCS3D02G219500 // …	// TraesCS4D02G190300 // TraesCS7D02G130700 // TraesCS5D02G484800 // TraesCS3D02G479100 // TraesCS7A02G268900 // TraesCS5B02G064000 // TraesCS1B02G118200 // TraesCS2B02G209600 // TraesCS3B02G239200 // TraesCS7B02G265500 // TraesCS2A02G436200 // TraesCS6B02G277600 // TraesCS5B02G319600 // TraesCS3A02G236900 // TraesCS1B02G121600 // TraesCS2B02G051000 // TraesCS5B02G484800 // TraesCS4B02G308000 // …
GO:0043413	P	macromolecule glycosylation	33	1243	651	40900	0.0038	0.17	// TraesCS1A02G261000 // TraesCS4D02G196900 // TraesCS6A02G001600 // TraesCS5B02G007800 // TraesCS6A02G277400 // TraesCS7B02G183900 // TraesCS4B02G196600 // TraesCS2D02G218000 // TraesCS7D02G141100 // TraesCS2A02G212100 // TraesCS3A02G154000 // TraesCS5D02G015000 // TraesCS2A02G105500 // TraesCS6B02G006400 // TraesCS7D02G288800 // TraesCS2A02G314600 // TraesCS3D02G161400 // TraesCS1B02G271800 // …	// TraesCS1A02G261000 // TraesCS7D02G313600 // TraesCS4D02G113600 // TraesCS7A02G244100 // TraesCS3A02G421500 // TraesCS3D02G352100 // TraesCS4D02G126400 // TraesCS2D02G180400 // TraesCS3A02G357900 // TraesCS5D02G093700 // TraesCS5D02G182500 // TraesCS3B02G167300 // TraesCS4D02G172100 // TraesCS7D02G141100 // TraesCS6B02G194500 // TraesCS4D02G307300 // TraesCS5D02G324700 // TraesCS1A02G260900 // …
GO:0006486	P	protein glycosylation	33	1243	651	40900	0.0038	0.17	// TraesCS1A02G261000 // TraesCS4D02G196900 // TraesCS6A02G001600 // TraesCS5B02G007800 // TraesCS6A02G277400 // TraesCS7B02G183900 // TraesCS4B02G196600 // TraesCS2D02G218000 // TraesCS7D02G141100 // TraesCS2A02G212100 // TraesCS3A02G154000 // TraesCS5D02G015000 // TraesCS2A02G105500 // TraesCS6B02G006400 // TraesCS7D02G288800 // TraesCS2A02G314600 // TraesCS3D02G161400 // TraesCS1B02G271800 // …	// TraesCS1A02G261000 // TraesCS7D02G313600 // TraesCS4D02G113600 // TraesCS7A02G244100 // TraesCS3A02G421500 // TraesCS3D02G352100 // TraesCS4D02G126400 // TraesCS2D02G180400 // TraesCS3A02G357900 // TraesCS5D02G093700 // TraesCS5D02G182500 // TraesCS3B02G167300 // TraesCS4D02G172100 // TraesCS7D02G141100 // TraesCS6B02G194500 // TraesCS4D02G307300 // TraesCS5D02G324700 // TraesCS1A02G260900 // …
GO:0051173	P	positive regulation of nitrogen compound metabolic process	72	1243	1689	40900	0.0039	0.17	// TraesCS3D02G426700 // TraesCS6B02G412400 // TraesCS2A02G111500 // TraesCS7A02G514800 // TraesCS3A02G350400 // TraesCS5A02G265800 // TraesCS2D02G271600 // TraesCS6D02G358600 // TraesCS3D02G194800 // TraesCS2B02G290500 // TraesCS2B02G004000 // TraesCS2A02G272400 // TraesCS6D02G107700 // TraesCS5A02G113500 // TraesCS3A02G190700 // TraesCS5B02G265500 // TraesCS7B02G431500 // TraesCS3B02G425900 // …	// TraesCS4A02G295700 // TraesCS3A02G427600 // TraesCS7D02G308800 // TraesCS2A02G335300 // TraesCS5B02G084500 // TraesCS1B02G178800 // TraesCS3D02G245500 // TraesCS1B02G308200 // TraesCS5B02G183700 // TraesCS7B02G113400 // TraesCS2A02G105600 // TraesCS1D02G221500 // TraesCS3A02G433300 // TraesCS7D02G505400 // TraesCS3A02G245900 // TraesCS7A02G534500 // TraesCS5B02G195100 // TraesCS2D02G114900 // …
GO:0010093	P	specification of floral organ identity	9	1243	102	40900	0.0041	0.18	// TraesCS2B02G200800 // TraesCS2A02G174300 // TraesCS7B02G158600 // TraesCS5B02G286100 // TraesCS2D02G181400 // TraesCS7A02G260600 // TraesCS5A02G286800 // TraesCS5D02G294500 // TraesCS7D02G261600	// TraesCS2B02G263600 // TraesCS1B02G377100 // TraesCS7D02G520100 // TraesCS1A02G264300 // TraesCS1D02G365100 // TraesCS5B02G163000 // TraesCS3B02G239200 // TraesCS3A02G208900 // TraesCS7D02G380300 // TraesCS2A02G386200 // TraesCS4B02G094600 // TraesCS3D02G423100 // TraesCS5D02G284200 // TraesCS5B02G410600 // TraesCS5B02G486900 // TraesCS2B02G542400 // TraesCS4A02G016600 // TraesCS6A02G259000 // …
GO:0010232	P	vascular transport	9	1243	102	40900	0.0041	0.18	// TraesCS4A02G075900 // TraesCS4D02G233000 // TraesCS5A02G508500 // TraesCS3B02G415100 // TraesCS4B02G338600 // TraesCS4B02G231700 // TraesCS3D02G375500 // TraesCS4D02G335100 // TraesCS3A02G382600	// TraesCS7D02G209200 // TraesCS3B02G415100 // TraesCS1A02G223300 // TraesCS6A02G154400 // TraesCS1B02G212400 // TraesCS3D02G246000 // TraesCS2A02G033500 // TraesCS4B02G338600 // TraesCS4B02G231700 // TraesCS7B02G311400 // TraesCS5D02G045300 // TraesCS6A02G280200 // TraesCS6D02G060200 // TraesCS1D02G147200 // TraesCS1D02G201200 // TraesCS7A02G381700 // TraesCS1B02G288200 // TraesCS3A02G366800 // …
GO:0031047	P	gene silencing by RNA	42	1243	885	40900	0.0041	0.18	// TraesCS7A02G336000 // TraesCS5B02G358500 // TraesCS5D02G364800 // TraesCS6D02G291500 // TraesCS4D02G053600 // TraesCS5A02G113500 // TraesCS2B02G074200 // TraesCS5A02G269300 // TraesCS5A02G356000 // TraesCS5D02G308700 // TraesCS6A02G183800 // TraesCS5B02G119800 // TraesCS2A02G060700 // TraesCS6B02G213100 // TraesCS7D02G343700 // TraesCS2D02G059300 // TraesCS7B02G247600 // TraesCS5B02G162300 // …	// TraesCS7B02G086700 // TraesCS5B02G365600 // TraesCS7D02G308800 // TraesCS7D02G313600 // TraesCS6B02G189000 // TraesCS2B02G263600 // TraesCS2D02G359500 // TraesCS6A02G309200 // TraesCS7B02G150500 // TraesCS1B02G049300 // TraesCS3A02G496300 // TraesCS7D02G352000 // TraesCS2B02G592500 // TraesCS5A02G149400 // TraesCS4B02G188200 // TraesCS4A02G364200 // TraesCS4B02G286100 // TraesCS6B02G206700 // …
GO:0010233	P	phloem transport	9	1243	102	40900	0.0041	0.18	// TraesCS4A02G075900 // TraesCS4D02G233000 // TraesCS5A02G508500 // TraesCS3B02G415100 // TraesCS4B02G338600 // TraesCS4B02G231700 // TraesCS3D02G375500 // TraesCS4D02G335100 // TraesCS3A02G382600	// TraesCS7D02G209200 // TraesCS3B02G415100 // TraesCS1A02G223300 // TraesCS6A02G154400 // TraesCS1B02G212400 // TraesCS3D02G246000 // TraesCS2A02G033500 // TraesCS4B02G338600 // TraesCS4B02G231700 // TraesCS7B02G311400 // TraesCS5D02G045300 // TraesCS6A02G280200 // TraesCS6D02G060200 // TraesCS1D02G147200 // TraesCS1D02G201200 // TraesCS7A02G381700 // TraesCS1B02G288200 // TraesCS3A02G366800 // …
GO:0018205	P	peptidyl-lysine modification	51	1243	1124	40900	0.0042	0.18	// TraesCS1A02G261000 // TraesCS7D02G153100 // TraesCS7A02G514800 // TraesCS7D02G219700 // TraesCS5B02G358500 // TraesCS5D02G364800 // TraesCS5A02G179900 // TraesCS5A02G356000 // TraesCS4D02G053600 // TraesCS6A02G211200 // TraesCS2B02G074200 // TraesCS7B02G431500 // TraesCS1A02G130700 // TraesCS6D02G194300 // TraesCS7D02G505200 // TraesCS5D02G184500 // TraesCS4D02G165700 // TraesCS6D02G269300 // …	// TraesCS6B02G189000 // TraesCS5B02G365600 // TraesCS5B02G185700 // TraesCS7D02G313600 // TraesCS3D02G217800 // TraesCS3D02G230800 // TraesCS2B02G263600 // TraesCS2D02G359500 // TraesCS4A02G298000 // TraesCS5B02G330200 // TraesCS7A02G304400 // TraesCS2B02G131700 // TraesCS5D02G238000 // TraesCS7A02G218000 // TraesCS3D02G245500 // TraesCS7D02G200800 // TraesCS1B02G345100 // TraesCS5D02G085500 // …
GO:0006744	P	ubiquinone biosynthetic process	12	1243	162	40900	0.0043	0.18	// TraesCS2D02G423200 // TraesCS3A02G152700 // TraesCS2A02G425200 // TraesCS2B02G445000 // TraesCS5D02G095700 // TraesCS3D02G160300 // TraesCS5B02G089300 // TraesCS7A02G235000 // TraesCS3B02G179600 // TraesCS7D02G235000 // TraesCS5A02G083200 // TraesCS7B02G133200	// TraesCS5B02G519300 // TraesCS4D02G191300 // TraesCS2B02G539900 // TraesCS4A02G364400 // TraesCS2B02G578300 // TraesCS7B02G439000 // TraesCS5B02G317200 // TraesCS1B02G202400 // TraesCS2D02G589000 // TraesCS2D02G548700 // TraesCS6A02G389100 // TraesCS7B02G133200 // TraesCS1A02G334700 // TraesCS2D02G525500 // TraesCS2A02G187900 // TraesCS7B02G362900 // TraesCS3A02G152700 // TraesCS2B02G583200 // …
GO:0006743	P	ubiquinone metabolic process	12	1243	162	40900	0.0043	0.18	// TraesCS2D02G423200 // TraesCS3A02G152700 // TraesCS2A02G425200 // TraesCS2B02G445000 // TraesCS5D02G095700 // TraesCS3D02G160300 // TraesCS5B02G089300 // TraesCS7A02G235000 // TraesCS3B02G179600 // TraesCS7D02G235000 // TraesCS5A02G083200 // TraesCS7B02G133200	// TraesCS5B02G519300 // TraesCS4D02G191300 // TraesCS2B02G539900 // TraesCS4A02G364400 // TraesCS2B02G578300 // TraesCS7B02G439000 // TraesCS5B02G317200 // TraesCS1B02G202400 // TraesCS2D02G589000 // TraesCS2D02G548700 // TraesCS6A02G389100 // TraesCS7B02G133200 // TraesCS1A02G334700 // TraesCS2D02G525500 // TraesCS2A02G187900 // TraesCS7B02G362900 // TraesCS3A02G152700 // TraesCS2B02G583200 // …
GO:0009555	P	pollen development	72	1243	1695	40900	0.0043	0.18	// TraesCS4D02G293200 // TraesCS3D02G506700 // TraesCS2A02G562800 // TraesCS2D02G031100 // TraesCS7D02G391400 // TraesCS5B02G358500 // TraesCS7B02G258500 // TraesCS4D02G346600 // TraesCS5D02G364800 // TraesCS6A02G111400 // TraesCS6B02G139500 // TraesCS7B02G196300 // TraesCS7B02G211600 // TraesCS5A02G356000 // TraesCS3B02G124100 // TraesCS7B02G032300 // TraesCS1D02G364700 // TraesCS3A02G105500 // …	// TraesCS6B02G189000 // TraesCS3A02G388200 // TraesCS6A02G213700 // TraesCS1B02G049300 // TraesCS5B02G208500 // TraesCS1B02G437700 // TraesCS4D02G174700 // TraesCS5A02G073900 // TraesCS3A02G342300 // TraesCS4B02G086300 // TraesCS5A02G520600 // TraesCS2B02G008100 // TraesCS5D02G405400 // TraesCS7B02G227000 // TraesCS6D02G121900 // TraesCS3A02G172000 // TraesCS6B02G314300 // TraesCS5B02G561500 // …
GO:0010050	P	vegetative phase change	12	1243	162	40900	0.0043	0.18	// TraesCS2D02G362700 // TraesCS2B02G383300 // TraesCS7D02G343700 // TraesCS5B02G358500 // TraesCS7A02G336000 // TraesCS5D02G364800 // TraesCS2A02G364700 // TraesCS7B02G247600 // TraesCS2A02G232400 // TraesCS5A02G356000 // TraesCS2D02G232800 // TraesCS2B02G250900	// TraesCS6B02G189000 // TraesCS7B02G080700 // TraesCS6A02G221400 // TraesCS3B02G327000 // TraesCS3D02G114000 // TraesCS6A02G313700 // TraesCS2B02G167000 // TraesCS2B02G592500 // TraesCS2A02G218900 // TraesCS6A02G178100 // TraesCS4B02G188200 // TraesCS7B02G008400 // TraesCS3B02G273400 // TraesCS1D02G194200 // TraesCS6B02G206700 // TraesCS1A02G175700 // TraesCS3D02G162700 // TraesCS1D02G114400 // …
GO:0019742	P	pentacyclic triterpenoid metabolic process	6	1243	51	40900	0.0044	0.19	// TraesCS6D02G100000 // TraesCS6B02G139500 // TraesCS6A02G111400 // TraesCS7D02G437000 // TraesCS7B02G347000 // TraesCS7A02G447300	// TraesCS5D02G173800 // TraesCS1A02G416000 // TraesCS4B02G221900 // TraesCS1A02G181500 // TraesCS5D02G152500 // TraesCS4B02G122800 // TraesCS4D02G236900 // TraesCS6A02G111400 // TraesCS6D02G099400 // TraesCS6B02G139500 // TraesCS7A02G447300 // TraesCS2D02G356000 // TraesCS3A02G132000 // TraesCS1B02G446300 // TraesCS5B02G138200 // TraesCS2A02G036300 // TraesCS4A02G192500 // TraesCS4D02G336800 // …
GO:0019745	P	pentacyclic triterpenoid biosynthetic process	6	1243	51	40900	0.0044	0.19	// TraesCS6D02G100000 // TraesCS6B02G139500 // TraesCS6A02G111400 // TraesCS7D02G437000 // TraesCS7B02G347000 // TraesCS7A02G447300	// TraesCS5D02G173800 // TraesCS1A02G416000 // TraesCS4B02G221900 // TraesCS1A02G181500 // TraesCS5D02G152500 // TraesCS4B02G122800 // TraesCS4D02G236900 // TraesCS6A02G111400 // TraesCS6D02G099400 // TraesCS6B02G139500 // TraesCS7A02G447300 // TraesCS2D02G356000 // TraesCS3A02G132000 // TraesCS1B02G446300 // TraesCS5B02G138200 // TraesCS2A02G036300 // TraesCS4A02G192500 // TraesCS4D02G336800 // …
GO:0007163	P	establishment or maintenance of cell polarity	6	1243	51	40900	0.0044	0.19	// TraesCS1A02G184600 // TraesCS1B02G192700 // TraesCS2D02G204600 // TraesCS2A02G196600 // TraesCS2B02G224200 // TraesCS1D02G192100	// TraesCS1A02G184600 // TraesCS2D02G050300 // TraesCS2A02G050600 // TraesCS5D02G266300 // TraesCS7A02G257100 // TraesCS1B02G411700 // TraesCS7B02G153100 // TraesCS3A02G010000 // TraesCS7D02G257300 // TraesCS7A02G198100 // TraesCS6B02G210800 // TraesCS5A02G482600 // TraesCS6B02G342500 // TraesCS4D02G039700 // TraesCS3A02G339900 // TraesCS5A02G168200 // TraesCS1B02G192700 // TraesCS3B02G371500 // …
GO:0046246	P	terpene biosynthetic process	6	1243	51	40900	0.0044	0.19	// TraesCS7D02G553300 // TraesCS1A02G265000 // TraesCS7B02G482000 // TraesCS7A02G557300 // TraesCS1B02G275700 // TraesCS1D02G265200	// TraesCS3D02G383600 // TraesCS4B02G300100 // TraesCS7B02G132000 // TraesCS5B02G400000 // TraesCS6D02G223600 // TraesCS6B02G199400 // TraesCS7D02G234200 // TraesCS6D02G160900 // TraesCS6A02G171200 // TraesCS6D02G234200 // TraesCS5A02G356300 // TraesCS3D02G211700 // TraesCS5A02G020900 // TraesCS7A02G233900 // TraesCS5D02G404500 // TraesCS6D02G206900 // TraesCS4A02G004900 // TraesCS7B02G476400 // …
GO:0042754	P	negative regulation of circadian rhythm	6	1243	51	40900	0.0044	0.19	// TraesCS7B02G297700 // TraesCS7D02G391800 // TraesCS7D02G391400 // TraesCS7B02G298200 // TraesCS7A02G396200 // TraesCS7A02G395700	// TraesCS5B02G268600 // TraesCS5D02G276500 // TraesCS5A02G268200 // TraesCS5B02G223700 // TraesCS7D02G391400 // TraesCS5B02G268200 // TraesCS5A02G473600 // TraesCS6B02G175600 // TraesCS5D02G486300 // TraesCS7A02G395700 // TraesCS7B02G298700 // TraesCS5A02G163400 // TraesCS7D02G295400 // TraesCS6B02G420000 // TraesCS5B02G160700 // TraesCS6A02G147300 // TraesCS5A02G271200 // TraesCS7B02G052600 // …
GO:0030150	P	protein import into mitochondrial matrix	6	1243	51	40900	0.0044	0.19	// TraesCS3A02G303400 // TraesCS2D02G221700 // TraesCS3B02G332900 // TraesCS3D02G298400 // TraesCS2B02G241100 // TraesCS2A02G216100	// TraesCS2A02G174700 // TraesCS6B02G435000 // TraesCS1B02G198400 // TraesCS3D02G192000 // TraesCS1D02G335700 // TraesCS5D02G180300 // TraesCS3D02G281200 // TraesCS3B02G332900 // TraesCS2D02G167900 // TraesCS3A02G309700 // TraesCS3D02G298400 // TraesCS2A02G216100 // TraesCS3A02G188600 // TraesCS2D02G182100 // TraesCS4A02G129200 // TraesCS3B02G152700 // TraesCS5A02G176600 // TraesCS1D02G154800 // …
GO:0009101	P	glycoprotein biosynthetic process	33	1243	657	40900	0.0044	0.19	// TraesCS1A02G261000 // TraesCS4D02G196900 // TraesCS6A02G001600 // TraesCS5B02G007800 // TraesCS6A02G277400 // TraesCS7B02G183900 // TraesCS4B02G196600 // TraesCS2D02G218000 // TraesCS7D02G141100 // TraesCS2A02G212100 // TraesCS3A02G154000 // TraesCS5D02G015000 // TraesCS2A02G105500 // TraesCS6B02G006400 // TraesCS7D02G288800 // TraesCS2A02G314600 // TraesCS3D02G161400 // TraesCS1B02G271800 // …	// TraesCS1A02G261000 // TraesCS7D02G313600 // TraesCS4D02G113600 // TraesCS7A02G244100 // TraesCS3A02G421500 // TraesCS3D02G352100 // TraesCS4D02G126400 // TraesCS2D02G180400 // TraesCS3A02G357900 // TraesCS5D02G093700 // TraesCS5D02G182500 // TraesCS3B02G167300 // TraesCS4D02G172100 // TraesCS7D02G141100 // TraesCS6B02G194500 // TraesCS4D02G307300 // TraesCS5D02G324700 // TraesCS1A02G260900 // …
GO:0009606	P	tropism	30	1243	582	40900	0.0044	0.19	// TraesCS4B02G247900 // TraesCS3B02G401600 // TraesCS5A02G157000 // TraesCS2D02G271600 // TraesCS1B02G476500 // TraesCS4A02G057200 // TraesCS2B02G290500 // TraesCS2A02G272400 // TraesCS3B02G283800 // TraesCS3A02G369700 // TraesCS1A02G442400 // TraesCS2D02G105300 // TraesCS2A02G105600 // TraesCS4A02G082700 // TraesCS2D02G031100 // TraesCS3A02G252300 // TraesCS4B02G221300 // TraesCS2B02G122500 // …	// TraesCS4A02G240100 // TraesCS4D02G113600 // TraesCS6A02G308600 // TraesCS1B02G476500 // TraesCS7B02G100200 // TraesCS7B02G251600 // TraesCS4A02G274200 // TraesCS2A02G257200 // TraesCS1B02G208100 // TraesCS6D02G105500 // TraesCS3A02G143500 // TraesCS2A02G105600 // TraesCS3A02G484800 // TraesCS6B02G281300 // TraesCS5A02G380600 // TraesCS4D02G110900 // TraesCS2B02G122500 // TraesCS1D02G437700 // …
GO:0072523	P	purine-containing compound catabolic process	6	1243	51	40900	0.0044	0.19	// TraesCS4A02G020900 // TraesCS2A02G246300 // TraesCS2B02G270600 // TraesCS2D02G248700 // TraesCS4D02G281700 // TraesCS4B02G282700	// TraesCS7B02G383900 // TraesCS5B02G066900 // TraesCS2D02G565300 // TraesCS4A02G020900 // TraesCS1A02G256100 // TraesCS5B02G429600 // TraesCS2D02G248700 // TraesCS5A02G427900 // TraesCS1D02G192900 // TraesCS4D02G281700 // TraesCS5D02G513900 // TraesCS7D02G278400 // TraesCS5B02G513400 // TraesCS4A02G358900 // TraesCS2B02G595300 // TraesCS4A02G358800 // TraesCS7D02G468600 // TraesCS1B02G266800 // …
GO:0006081	P	cellular aldehyde metabolic process	51	1243	1131	40900	0.0047	0.2	// TraesCS3A02G024200 // TraesCS7B02G373000 // TraesCS7D02G275900 // TraesCS4B02G106300 // TraesCS5A02G045700 // TraesCS6D02G220500 // TraesCS5D02G196300 // TraesCS3A02G478800 // TraesCS6D02G208500 // TraesCS1D02G184400 // TraesCS7A02G471000 // TraesCS3B02G020700 // TraesCS2D02G383800 // TraesCS6A02G163700 // TraesCS7A02G276000 // TraesCS5B02G049800 // TraesCS3D02G191100 // TraesCS3D02G324400 // …	// TraesCS4B02G098300 // TraesCS7A02G313100 // TraesCS2D02G071400 // TraesCS5D02G001900 // TraesCS4B02G237600 // TraesCS5A02G487100 // TraesCS1D02G092200 // TraesCS2D02G432600 // TraesCS5B02G084500 // TraesCS4A02G232300 // TraesCS6D02G302200 // TraesCS4B02G263100 // TraesCS3B02G237200 // TraesCS4B02G015800 // TraesCS2D02G069300 // TraesCS4D02G051000 // TraesCS5A02G356300 // TraesCS6A02G150000 // …
GO:0042440	P	pigment metabolic process	54	1243	1212	40900	0.0047	0.2	// TraesCS3B02G040900 // TraesCS5D02G528500 // TraesCS2A02G392100 // TraesCS2D02G031100 // TraesCS7D02G391400 // TraesCS1A02G407600 // TraesCS7D02G275900 // TraesCS4B02G312300 // TraesCS5A02G045700 // TraesCS6D02G220500 // TraesCS6D02G135500 // TraesCS2A02G028800 // TraesCS3A02G302100 // TraesCS4D02G309900 // TraesCS3D02G038000 // TraesCS2B02G410400 // TraesCS7A02G396200 // TraesCS4A02G412100 // …	// TraesCS6A02G232600 // TraesCS2D02G071400 // TraesCS5D02G001900 // TraesCS1A02G298100 // TraesCS6A02G173600 // TraesCS5B02G084500 // TraesCS4A02G232300 // TraesCS4B02G263100 // TraesCS5A02G177700 // TraesCS2A02G287300 // TraesCS3D02G540200 // TraesCS7B02G251600 // TraesCS1A02G255800 // TraesCS2B02G447300 // TraesCS4D02G182600 // TraesCS7B02G191400 // TraesCS1B02G138700 // TraesCS1B02G249000 // …
GO:0008380	P	RNA splicing	45	1243	972	40900	0.0047	0.2	// TraesCS4B02G247900 // TraesCS6B02G412400 // TraesCS4B02G040800 // TraesCS3A02G194000 // TraesCS6A02G230900 // TraesCS5B02G358500 // TraesCS6D02G358600 // TraesCS4A02G057200 // TraesCS5D02G364800 // TraesCS6D02G291500 // TraesCS5A02G356000 // TraesCS3D02G195800 // TraesCS7B02G431500 // TraesCS4A02G273200 // TraesCS5D02G308700 // TraesCS3D02G159300 // TraesCS6A02G374700 // TraesCS7D02G505200 // …	// TraesCS2B02G520500 // TraesCS3A02G521600 // TraesCS5B02G216800 // TraesCS6B02G269200 // TraesCS2B02G346500 // TraesCS7B02G150500 // TraesCS3A02G178000 // TraesCS7A02G304400 // TraesCS4D02G205200 // TraesCS5B02G368400 // TraesCS7A02G250000 // TraesCS6B02G128900 // TraesCS2B02G592500 // TraesCS4A02G088700 // TraesCS6B02G172500 // TraesCS4B02G133600 // TraesCS2D02G350800 // TraesCS4D02G113600 // …
GO:0032269	P	negative regulation of cellular protein metabolic process	36	1243	738	40900	0.0048	0.2	// TraesCS3B02G205900 // TraesCS4A02G261000 // TraesCS5B02G358500 // TraesCS5D02G364800 // TraesCS4D02G053600 // TraesCS5A02G269300 // TraesCS5A02G356000 // TraesCS5B02G265500 // TraesCS6A02G183800 // TraesCS3D02G181900 // TraesCS4D02G165700 // TraesCS6B02G213100 // TraesCS5A02G265800 // TraesCS1B02G275700 // TraesCS7B02G247600 // TraesCS5D02G273700 // TraesCS1D02G265200 // TraesCS2D02G362700 // …	// TraesCS3D02G094200 // TraesCS1A02G234200 // TraesCS7D02G308800 // TraesCS5D02G247100 // TraesCS6B02G189000 // TraesCS2B02G263600 // TraesCS6A02G309200 // TraesCS7B02G150500 // TraesCS4B02G286100 // TraesCS3A02G496300 // TraesCS5D02G498300 // TraesCS2B02G592500 // TraesCS5A02G149400 // TraesCS7B02G006000 // TraesCS4B02G188200 // TraesCS3B02G215400 // TraesCS6B02G206700 // TraesCS3D02G418000 // …
GO:0071702	P	organic substance transport	183	1243	4885	40900	0.0048	0.2	// TraesCS1A02G261000 // TraesCS3B02G415100 // TraesCS5B02G245100 // TraesCS5B02G097900 // TraesCS1D02G269500 // TraesCS1B02G132900 // TraesCS1B02G394900 // TraesCS1A02G181600 // TraesCS2A02G155500 // TraesCS1D02G221100 // TraesCS1D02G312500 // TraesCS3A02G369700 // TraesCS3B02G401600 // TraesCS5B02G155700 // TraesCS7A02G370000 // TraesCS2A02G185700 // TraesCS7A02G270600 // TraesCS1D02G072700 // …	// TraesCS5B02G418600 // TraesCS3A02G427600 // TraesCS2D02G295900 // TraesCS1D02G089300 // TraesCS1D02G335700 // TraesCS3D02G415400 // TraesCS7D02G383900 // TraesCS6B02G314300 // TraesCS3A02G421500 // TraesCS6B02G273900 // TraesCS2A02G287300 // TraesCS3B02G300300 // TraesCS1B02G308200 // TraesCS4A02G123800 // TraesCS4A02G002400 // TraesCS4B02G097100 // TraesCS5B02G119900 // TraesCS1A02G220200 // …
GO:0042168	P	heme metabolic process	9	1243	105	40900	0.0049	0.2	// TraesCS3A02G331000 // TraesCS5D02G055700 // TraesCS3B02G361100 // TraesCS3A02G285700 // TraesCS3B02G319600 // TraesCS5B02G049800 // TraesCS5A02G045700 // TraesCS3D02G324400 // TraesCS3D02G285500	// TraesCS6A02G232600 // TraesCS2B02G580000 // TraesCS6B02G238900 // TraesCS3A02G212900 // TraesCS2B02G447300 // TraesCS5A02G045200 // TraesCS6B02G136500 // TraesCS1A02G083000 // TraesCS4B02G302400 // TraesCS3D02G285500 // TraesCS7B02G158800 // TraesCS4B02G131800 // TraesCS6B02G260500 // TraesCS5B02G049800 // TraesCS5B02G049400 // TraesCS2D02G425000 // TraesCS7A02G260800 // TraesCS1A02G057200 // …
GO:0034220	P	ion transmembrane transport	78	1243	1873	40900	0.0049	0.2	// TraesCS3B02G040900 // TraesCS3B02G415100 // TraesCS4B02G040800 // TraesCS1D02G269500 // TraesCS5A02G157000 // TraesCS2D02G271600 // TraesCS2A02G376200 // TraesCS5A02G508500 // TraesCS2B02G290500 // TraesCS1D02G221100 // TraesCS1B02G232900 // TraesCS2A02G272400 // TraesCS1A02G219500 // TraesCS1D02G269700 // TraesCS7B02G196300 // TraesCS7A02G131600 // TraesCS4A02G273200 // TraesCS2D02G313800 // …	// TraesCS2D02G295900 // TraesCS2D02G229600 // TraesCS2B02G013600 // TraesCS4D02G051000 // TraesCS7B02G393900 // TraesCS1A02G425000 // TraesCS6B02G322300 // TraesCS1A02G352700 // TraesCS5A02G308700 // TraesCS4B02G086300 // TraesCS4B02G264100 // TraesCS5A02G366700 // TraesCS2B02G123700 // TraesCS4A02G264000 // TraesCS7B02G150600 // TraesCS2A02G359100 // TraesCS7D02G328400 // TraesCS3A02G515300 // …
GO:0009636	P	response to toxic substance	27	1243	512	40900	0.0049	0.2	// TraesCS4A02G269700 // TraesCS7D02G153100 // TraesCS4D02G041900 // TraesCS6B02G383300 // TraesCS6A02G350400 // TraesCS7B02G196300 // TraesCS5D02G110100 // TraesCS7B02G353100 // TraesCS4B02G044400 // TraesCS7A02G230500 // TraesCS1D02G072700 // TraesCS7B02G032300 // TraesCS3D02G506700 // TraesCS7A02G151200 // TraesCS6D02G332800 // TraesCS7D02G442200 // TraesCS3A02G499800 // TraesCS5A02G097800 // …	// TraesCS1D02G030400 // TraesCS3D02G288100 // TraesCS6A02G173600 // TraesCS7D02G130700 // TraesCS5A02G516900 // TraesCS1B02G327500 // TraesCS5D02G504800 // TraesCS6A02G005900 // TraesCS1B02G214900 // TraesCS6A02G398100 // TraesCS1B02G356600 // TraesCS3D02G341400 // TraesCS3A02G437500 // TraesCS3D02G227600 // TraesCS5A02G394500 // TraesCS6A02G005700 // TraesCS4A02G008400 // TraesCS7D02G405000 // …
GO:0048767	P	root hair elongation	30	1243	587	40900	0.005	0.2	// TraesCS3B02G401600 // TraesCS7D02G153100 // TraesCS2A02G224600 // TraesCS7D02G162500 // TraesCS1A02G181600 // TraesCS7B02G196300 // TraesCS3A02G369700 // TraesCS2D02G313800 // TraesCS2D02G105300 // TraesCS2A02G315800 // TraesCS2A02G105600 // TraesCS7A02G230500 // TraesCS7B02G032300 // TraesCS3D02G506700 // TraesCS7A02G151200 // TraesCS2B02G122500 // TraesCS3D02G362700 // TraesCS1B02G199200 // …	// TraesCS2A02G172100 // TraesCS4D02G065600 // TraesCS7D02G130700 // TraesCS7D02G162500 // TraesCS1A02G181600 // TraesCS1D02G030400 // TraesCS3B02G235100 // TraesCS2D02G105500 // TraesCS4A02G274200 // TraesCS6A02G005900 // TraesCS2B02G296100 // TraesCS1A02G091300 // TraesCS6B02G316000 // TraesCS2A02G105600 // TraesCS2D02G018000 // TraesCS2A02G175100 // TraesCS3B02G359500 // TraesCS3D02G227600 // …
GO:0035821	P	modification of morphology or physiology of other organism	18	1243	297	40900	0.005	0.2	// TraesCS2D02G362700 // TraesCS6A02G236800 // TraesCS6D02G219400 // TraesCS2B02G383300 // TraesCS7D02G343700 // TraesCS5B02G358500 // TraesCS7A02G336000 // TraesCS1A02G265000 // TraesCS3D02G219500 // TraesCS5A02G356000 // TraesCS1B02G275700 // TraesCS7B02G247600 // TraesCS5D02G364800 // TraesCS6B02G265300 // TraesCS3A02G217500 // TraesCS1D02G265200 // TraesCS2A02G364700 // TraesCS3B02G247800	// TraesCS6B02G189000 // TraesCS3B02G387800 // TraesCS6A02G221400 // TraesCS2B02G263600 // TraesCS1A02G050600 // TraesCS4B02G286100 // TraesCS3D02G114000 // TraesCS7D02G160300 // TraesCS2B02G167000 // TraesCS2B02G592500 // TraesCS7A02G376600 // TraesCS3D02G366500 // TraesCS7D02G106000 // TraesCS1D02G107200 // TraesCS3B02G309000 // TraesCS3D02G162700 // TraesCS7B02G008400 // TraesCS1D02G194200 // …
GO:0019748	P	secondary metabolic process	96	1243	2383	40900	0.0052	0.21	// TraesCS4A02G020900 // TraesCS5B02G097900 // TraesCS1B02G394900 // TraesCS4D02G281700 // TraesCS3B02G366100 // TraesCS3A02G302300 // TraesCS3B02G334500 // TraesCS3A02G152700 // TraesCS3B02G334300 // TraesCS3D02G249100 // TraesCS5A02G148700 // TraesCS7A02G395700 // TraesCS5A02G091700 // TraesCS5D02G302600 // TraesCS5D02G144200 // TraesCS7D02G230900 // TraesCS2D02G423200 // TraesCS7B02G341200 // …	// TraesCS6A02G232600 // TraesCS3B02G300300 // TraesCS6A02G213700 // TraesCS2B02G214000 // TraesCS1B02G292600 // TraesCS7B02G251600 // TraesCS1B02G308200 // TraesCS7B02G404300 // TraesCS5B02G408100 // TraesCS4A02G364700 // TraesCS2D02G506600 // TraesCS5A02G308700 // TraesCS4B02G086300 // TraesCS3D02G246500 // TraesCS4B02G264100 // TraesCS6D02G244000 // TraesCS7D02G513500 // TraesCS4D02G194400 // …
GO:0015849	P	organic acid transport	21	1243	369	40900	0.0053	0.21	// TraesCS2D02G267400 // TraesCS7D02G213900 // TraesCS5B02G095400 // TraesCS6D02G265600 // TraesCS5D02G101500 // TraesCS4B02G226500 // TraesCS1D02G072700 // TraesCS7B02G119000 // TraesCS2B02G287200 // TraesCS1A02G070200 // TraesCS6B02G314000 // TraesCS1B02G088600 // TraesCS6A02G285200 // TraesCS4D02G227200 // TraesCS7A02G356600 // TraesCS2A02G268400 // TraesCS5A02G089400 // TraesCS7B02G271200 // …	// TraesCS4D02G249100 // TraesCS6D02G331400 // TraesCS3B02G420700 // TraesCS5A02G512500 // TraesCS5A02G435800 // TraesCS5A02G308700 // TraesCS5D02G031800 // TraesCS3A02G388100 // TraesCS4B02G013800 // TraesCS7B02G213000 // TraesCS7D02G507300 // TraesCS7D02G213900 // TraesCS3A02G161300 // TraesCS3B02G531700 // TraesCS5A02G126900 // TraesCS6A02G170700 // TraesCS6B02G360900 // TraesCS6D02G195300 // …
GO:0044550	P	secondary metabolite biosynthetic process	60	1243	1382	40900	0.0053	0.21	// TraesCS1A02G036700 // TraesCS4D02G281700 // TraesCS4A02G020900 // TraesCS5A02G269300 // TraesCS7D02G391400 // TraesCS2D02G271600 // TraesCS3D02G160300 // TraesCS2B02G290500 // TraesCS2D02G381300 // TraesCS2A02G272400 // TraesCS3D02G412700 // TraesCS7B02G196300 // TraesCS5B02G265500 // TraesCS5A02G045700 // TraesCS2A02G384600 // TraesCS7D02G391800 // TraesCS1D02G184400 // TraesCS3D02G506700 // …	// TraesCS6A02G232600 // TraesCS6A02G213700 // TraesCS2B02G214000 // TraesCS7B02G251600 // TraesCS1B02G308200 // TraesCS5B02G408100 // TraesCS4A02G339500 // TraesCS5A02G308700 // TraesCS4B02G264100 // TraesCS7D02G513500 // TraesCS5B02G287300 // TraesCS5A02G015000 // TraesCS5D02G218100 // TraesCS3D02G149000 // TraesCS5B02G318200 // TraesCS3B02G197600 // TraesCS3A02G208800 // TraesCS7A02G492800 // …
GO:0046189	P	phenol-containing compound biosynthetic process	12	1243	167	40900	0.0054	0.22	// TraesCS1A02G036700 // TraesCS7D02G230900 // TraesCS1D02G038300 // TraesCS7A02G230500 // TraesCS3B02G563700 // TraesCS7A02G131600 // TraesCS3D02G506700 // TraesCS7B02G196300 // TraesCS1B02G047400 // TraesCS7B02G032300 // TraesCS3A02G499800 // TraesCS7D02G130800	// TraesCS1D02G030400 // TraesCS1D02G141700 // TraesCS2B02G215000 // TraesCS5A02G495500 // TraesCS1A02G029900 // TraesCS5B02G161900 // TraesCS3B02G484300 // TraesCS4B02G045500 // TraesCS2B02G296100 // TraesCS7B02G032100 // TraesCS4B02G213800 // TraesCS4A02G339500 // TraesCS3D02G506700 // TraesCS5A02G050300 // TraesCS6D02G273500 // TraesCS6A02G270000 // TraesCS7D02G130700 // TraesCS3D02G227600 // …
GO:0018958	P	phenol-containing compound metabolic process	12	1243	167	40900	0.0054	0.22	// TraesCS1A02G036700 // TraesCS7D02G230900 // TraesCS1D02G038300 // TraesCS7A02G230500 // TraesCS3B02G563700 // TraesCS7A02G131600 // TraesCS3D02G506700 // TraesCS7B02G196300 // TraesCS1B02G047400 // TraesCS7B02G032300 // TraesCS3A02G499800 // TraesCS7D02G130800	// TraesCS1D02G030400 // TraesCS1D02G141700 // TraesCS2B02G215000 // TraesCS5A02G495500 // TraesCS1A02G029900 // TraesCS5B02G161900 // TraesCS3B02G484300 // TraesCS4B02G045500 // TraesCS2B02G296100 // TraesCS7B02G032100 // TraesCS4B02G213800 // TraesCS4A02G339500 // TraesCS3D02G506700 // TraesCS5A02G050300 // TraesCS6D02G273500 // TraesCS6A02G270000 // TraesCS7D02G130700 // TraesCS3D02G227600 // …
GO:0098542	P	defense response to other organism	155	1243	4084	40900	0.0055	0.22	// TraesCS2B02G568000 // TraesCS3B02G415100 // TraesCS1B02G132900 // TraesCS1B02G394900 // TraesCS2A02G155500 // TraesCS3B02G366100 // TraesCS5D02G196300 // TraesCS7A02G370000 // TraesCS5A02G241800 // TraesCS7A02G270600 // TraesCS7D02G271000 // TraesCS4B02G338600 // TraesCS4B02G231700 // TraesCS3A02G433300 // TraesCS1D02G411400 // TraesCS3A02G302300 // TraesCS3B02G334500 // TraesCS1D02G265200 // …	// TraesCS6B02G189000 // TraesCS2A02G386100 // TraesCS6A02G213700 // TraesCS2B02G263600 // TraesCS3B02G335400 // TraesCS1D02G414900 // TraesCS1A02G034300 // TraesCS7D02G352000 // TraesCS5B02G203400 // TraesCS2D02G262400 // TraesCS1B02G308200 // TraesCS2B02G592500 // TraesCS5B02G183700 // TraesCS3D02G327400 // TraesCS2B02G591000 // TraesCS4B02G130000 // TraesCS2B02G267500 // TraesCS7D02G471300 // …
GO:0006749	P	glutathione metabolic process	12	1243	168	40900	0.0057	0.23	// TraesCS3D02G299700 // TraesCS3A02G302100 // TraesCS7A02G442500 // TraesCS3B02G334300 // TraesCS7B02G341200 // TraesCS3A02G302300 // TraesCS7D02G431500 // TraesCS2A02G310900 // TraesCS3B02G334500 // TraesCS2D02G309000 // TraesCS3D02G299900 // TraesCS2B02G327800	// TraesCS5B02G426300 // TraesCS5A02G051800 // TraesCS2B02G244100 // TraesCS5D02G309700 // TraesCS5D02G432600 // TraesCS7B02G266300 // TraesCS2D02G262400 // TraesCS5B02G303100 // TraesCS2D02G504900 // TraesCS2A02G306100 // TraesCS1D02G207400 // TraesCS1B02G194200 // TraesCS6A02G149700 // TraesCS3A02G437500 // TraesCS5B02G302300 // TraesCS3A02G302300 // TraesCS2A02G218700 // TraesCS3B02G334500 // …
GO:0006928	P	movement of cell or subcellular component	21	1243	372	40900	0.0058	0.23	// TraesCS7B02G071700 // TraesCS1D02G130800 // TraesCS7B02G032300 // TraesCS5B02G097900 // TraesCS7A02G167100 // TraesCS2B02G290500 // TraesCS5A02G269000 // TraesCS2D02G204600 // TraesCS5A02G091700 // TraesCS7D02G167700 // TraesCS2A02G272400 // TraesCS5D02G103800 // TraesCS2B02G224200 // TraesCS7D02G130800 // TraesCS7A02G131600 // TraesCS2D02G271600 // TraesCS5B02G269200 // TraesCS2A02G196600 // …	// TraesCS2A02G335300 // TraesCS7D02G130700 // TraesCS3D02G479100 // TraesCS4A02G296600 // TraesCS6D02G177300 // TraesCS3B02G239200 // TraesCS2D02G329600 // TraesCS1D02G091300 // TraesCS5D02G405400 // TraesCS1D02G248600 // TraesCS4D02G188000 // TraesCS3B02G419300 // TraesCS6A02G334900 // TraesCS3D02G328300 // TraesCS5D02G475900 // TraesCS5D02G162500 // TraesCS5B02G317600 // TraesCS7D02G176200 // …
GO:0050777	P	negative regulation of immune response	6	1243	54	40900	0.0059	0.23	// TraesCS3A02G204600 // TraesCS3D02G210700 // TraesCS1A02G265000 // TraesCS1B02G275700 // TraesCS3B02G236700 // TraesCS1D02G265200	// TraesCS6A02G277700 // TraesCS6D02G258400 // TraesCS1A02G243700 // TraesCS7A02G257200 // TraesCS7B02G270600 // TraesCS2B02G304400 // TraesCS5D02G536800 // TraesCS3A02G538000 // TraesCS5D02G160100 // TraesCS3B02G176900 // TraesCS3B02G603400 // TraesCS4A02G182900 // TraesCS1B02G275700 // TraesCS5B02G153300 // TraesCS6D02G167600 // TraesCS1B02G255100 // TraesCS2A02G280400 // TraesCS5A02G443100 // …
GO:0006357	P	regulation of transcription from RNA polymerase II promoter	30	1243	594	40900	0.0058	0.23	// TraesCS3D02G426700 // TraesCS7D02G153100 // TraesCS7A02G514800 // TraesCS1B02G216500 // TraesCS1A02G202300 // TraesCS1A02G002700 // TraesCS7B02G431500 // TraesCS7D02G505200 // TraesCS1D02G125100 // TraesCS3A02G433300 // TraesCS5B02G286100 // TraesCS3B02G469100 // TraesCS7A02G151200 // TraesCS2A02G229600 // TraesCS2B02G200800 // TraesCS1D02G205700 // TraesCS1B02G002000 // TraesCS1A02G128900 // …	// TraesCS7D02G231100 // TraesCS7B02G323600 // TraesCS4D02G113600 // TraesCS4B02G065300 // TraesCS2B02G390500 // TraesCS2D02G011700 // TraesCS3B02G126800 // TraesCS6A02G005900 // TraesCS2D02G484600 // TraesCS3D02G217800 // TraesCS7A02G156800 // TraesCS4A02G249400 // TraesCS2B02G344000 // TraesCS1D02G106100 // TraesCS7D02G505400 // TraesCS5B02G445900 // TraesCS7D02G300100 // TraesCS6B02G112700 // …
GO:0030490	P	maturation of SSU-rRNA	9	1243	108	40900	0.0059	0.23	// TraesCS7A02G344700 // TraesCS4D02G264400 // TraesCS4B02G264400 // TraesCS4A02G043700 // TraesCS6A02G211200 // TraesCS7B02G238400 // TraesCS7D02G334800 // TraesCS6D02G194300 // TraesCS6B02G240700	// TraesCS3D02G248900 // TraesCS7A02G117600 // TraesCS5B02G141700 // TraesCS2B02G293800 // TraesCS2B02G282300 // TraesCS7D02G113200 // TraesCS4D02G069800 // TraesCS2D02G446600 // TraesCS7B02G271400 // TraesCS2A02G447700 // TraesCS2A02G115100 // TraesCS7A02G356300 // TraesCS4B02G264400 // TraesCS4B02G070900 // TraesCS5B02G283900 // TraesCS4D02G268600 // TraesCS5B02G534400 // TraesCS7D02G334800 // …
GO:0009903	P	chloroplast avoidance movement	6	1243	54	40900	0.0059	0.23	// TraesCS5A02G157000 // TraesCS2D02G271600 // TraesCS2B02G290500 // TraesCS2A02G272400 // TraesCS5D02G162400 // TraesCS5B02G155200	// TraesCS4B02G261900 // TraesCS7A02G348800 // TraesCS4A02G188200 // TraesCS7B02G263500 // TraesCS2A02G166400 // TraesCS5B02G237000 // TraesCS5D02G245400 // TraesCS5A02G157000 // TraesCS2D02G271600 // TraesCS1D02G204800 // TraesCS5B02G103500 // TraesCS2B02G290500 // TraesCS5D02G110400 // TraesCS2A02G272400 // TraesCS6B02G213200 // TraesCS6D02G171400 // TraesCS1A02G248800 // TraesCS7D02G358600 // …
GO:0060151	P	peroxisome localization	6	1243	54	40900	0.0059	0.23	// TraesCS5B02G269200 // TraesCS5A02G269000 // TraesCS1D02G130800 // TraesCS5D02G277000 // TraesCS1A02G123600 // TraesCS1B02G143400	// TraesCS3A02G209500 // TraesCS6B02G403400 // TraesCS5B02G269200 // TraesCS6A02G336500 // TraesCS4D02G127600 // TraesCS5D02G277000 // TraesCS7A02G376600 // TraesCS6D02G263000 // TraesCS5D02G142800 // TraesCS4B02G132800 // TraesCS5B02G135100 // TraesCS3D02G212400 // TraesCS5A02G136100 // TraesCS2B02G098500 // TraesCS2A02G084000 // TraesCS4A02G313500 // TraesCS4B02G195200 // TraesCS5A02G057100 // …
GO:0051645	P	Golgi localization	6	1243	54	40900	0.0059	0.23	// TraesCS5B02G269200 // TraesCS5A02G269000 // TraesCS1D02G130800 // TraesCS5D02G277000 // TraesCS1A02G123600 // TraesCS1B02G143400	// TraesCS3A02G209500 // TraesCS6B02G403400 // TraesCS5B02G269200 // TraesCS6A02G336500 // TraesCS4D02G127600 // TraesCS5D02G277000 // TraesCS7A02G376600 // TraesCS6D02G263000 // TraesCS5D02G142800 // TraesCS4B02G132800 // TraesCS5B02G135100 // TraesCS3D02G212400 // TraesCS5A02G136100 // TraesCS2B02G098500 // TraesCS2A02G084000 // TraesCS4A02G313500 // TraesCS4B02G195200 // TraesCS5A02G057100 // …
GO:0010075	P	regulation of meristem growth	35	1243	723	40900	0.006	0.23	// TraesCS2D02G423200 // TraesCS2A02G224600 // TraesCS4B02G226500 // TraesCS4A02G225100 // TraesCS1A02G157500 // TraesCS3B02G366100 // TraesCS6D02G135500 // TraesCS2D02G105300 // TraesCS2D02G230800 // TraesCS4B02G091100 // TraesCS3B02G217500 // TraesCS1A02G101200 // TraesCS1D02G155200 // TraesCS2B02G122500 // TraesCS5A02G089400 // TraesCS6B02G174400 // TraesCS5B02G095400 // TraesCS6A02G146200 // …	// TraesCS1D02G092200 // TraesCS2B02G138400 // TraesCS6B02G051800 // TraesCS5D02G067700 // TraesCS3A02G509100 // TraesCS2D02G233800 // TraesCS4D02G170900 // TraesCS2A02G251000 // TraesCS4A02G230500 // TraesCS4B02G280900 // TraesCS2A02G105600 // TraesCS2B02G222700 // TraesCS7D02G295000 // TraesCS2D02G395000 // TraesCS5D02G417400 // TraesCS5A02G494500 // TraesCS2B02G123700 // TraesCS2B02G122500 // …
GO:0009100	P	glycoprotein metabolic process	33	1243	672	40900	0.006	0.23	// TraesCS1A02G261000 // TraesCS4D02G196900 // TraesCS6A02G001600 // TraesCS5B02G007800 // TraesCS6A02G277400 // TraesCS7B02G183900 // TraesCS4B02G196600 // TraesCS2D02G218000 // TraesCS7D02G141100 // TraesCS2A02G212100 // TraesCS3A02G154000 // TraesCS5D02G015000 // TraesCS2A02G105500 // TraesCS6B02G006400 // TraesCS7D02G288800 // TraesCS2A02G314600 // TraesCS3D02G161400 // TraesCS1B02G271800 // …	// TraesCS1A02G261000 // TraesCS7D02G313600 // TraesCS4D02G113600 // TraesCS7A02G244100 // TraesCS3A02G421500 // TraesCS3D02G352100 // TraesCS4D02G126400 // TraesCS2D02G180400 // TraesCS3A02G357900 // TraesCS5D02G093700 // TraesCS5D02G182500 // TraesCS3B02G167300 // TraesCS4D02G172100 // TraesCS7D02G141100 // TraesCS6B02G194500 // TraesCS4D02G307300 // TraesCS5D02G324700 // TraesCS1A02G260900 // …
GO:0044271	P	cellular nitrogen compound biosynthetic process	357	1243	10101	40900	0.0063	0.24	// TraesCS2A02G269100 // TraesCS4D02G341700 // TraesCS4A02G023000 // TraesCS6D02G107700 // TraesCS2B02G146000 // TraesCS5A02G241800 // TraesCS2A02G105600 // TraesCS3A02G433300 // TraesCS3A02G303400 // TraesCS2B02G122500 // TraesCS1B02G047400 // TraesCS2A02G232400 // TraesCS6B02G319800 // TraesCS5A02G110900 // TraesCS3A02G152700 // TraesCS1A02G128900 // TraesCS3A02G187900 // TraesCS3D02G249100 // …	// TraesCS6B02G189000 // TraesCS7B02G323600 // TraesCS7D02G308800 // TraesCS2A02G335300 // TraesCS4B02G274200 // TraesCS3D02G230800 // TraesCS3A02G427600 // TraesCS5B02G208500 // TraesCS1B02G437700 // TraesCS2B02G592500 // TraesCS2B02G447300 // TraesCS7B02G393900 // TraesCS1A02G425000 // TraesCS2A02G105600 // TraesCS2B02G091600 // TraesCS1D02G221500 // TraesCS1A02G205100 // TraesCS7A02G233700 // …
GO:0006342	P	chromatin silencing	36	1243	752	40900	0.0064	0.24	// TraesCS5A02G299200 // TraesCS7D02G219700 // TraesCS7A02G336000 // TraesCS5B02G358500 // TraesCS5D02G364800 // TraesCS4D02G053600 // TraesCS5A02G113500 // TraesCS2B02G074200 // TraesCS5A02G356000 // TraesCS5D02G308700 // TraesCS5A02G241800 // TraesCS5B02G119800 // TraesCS2D02G059300 // TraesCS7B02G247600 // TraesCS5B02G298700 // TraesCS7A02G218000 // TraesCS5B02G302000 // TraesCS5D02G169500 // …	// TraesCS6B02G189000 // TraesCS5B02G365600 // TraesCS3B02G429700 // TraesCS7D02G313600 // TraesCS3D02G230800 // TraesCS2B02G263600 // TraesCS2D02G359500 // TraesCS1A02G162200 // TraesCS3B02G023200 // TraesCS5D02G085500 // TraesCS4A02G364200 // TraesCS5A02G241800 // TraesCS5B02G470500 // TraesCS2B02G222700 // TraesCS1B02G317200 // TraesCS7A02G386700 // TraesCS1D02G315600 // TraesCS5B02G211100 // …
GO:0006355	P	regulation of transcription, DNA-templated	228	1243	6254	40900	0.0065	0.25	// TraesCS5A02G065300 // TraesCS5B02G285400 // TraesCS2A02G387000 // TraesCS4D02G341700 // TraesCS5B02G072100 // TraesCS2D02G284700 // TraesCS4A02G023000 // TraesCS6D02G107700 // TraesCS5D02G269000 // TraesCS7B02G211600 // TraesCS7B02G431500 // TraesCS5A02G286800 // TraesCS7A02G514800 // TraesCS2B02G146000 // TraesCS5A02G241800 // TraesCS1A02G049300 // TraesCS2A02G105600 // TraesCS2D02G125000 // …	// TraesCS6B02G189000 // TraesCS7B02G323600 // TraesCS7D02G308800 // TraesCS3D02G230800 // TraesCS5B02G208500 // TraesCS4D02G056900 // TraesCS7B02G393900 // TraesCS1A02G425000 // TraesCS2A02G105600 // TraesCS1D02G221500 // TraesCS1D02G106100 // TraesCS7B02G107100 // TraesCS1B02G326900 // TraesCS2D02G114900 // TraesCS2B02G051000 // TraesCS4D02G187100 // TraesCS6D02G096000 // TraesCS2A02G159700 // …
GO:0015807	P	L-amino acid transport	6	1243	55	40900	0.0065	0.25	// TraesCS2D02G359200 // TraesCS2B02G379600 // TraesCS2A02G360500 // TraesCS7A02G356600 // TraesCS7B02G271200 // TraesCS7D02G366200	// TraesCS2A02G268200 // TraesCS6B02G386500 // TraesCS2A02G360500 // TraesCS5D02G134500 // TraesCS3D02G325400 // TraesCS6A02G330100 // TraesCS3A02G331900 // TraesCS7D02G170200 // TraesCS7D02G189000 // TraesCS5D02G256100 // TraesCS7A02G285000 // TraesCS5A02G025400 // TraesCS7B02G199700 // TraesCS7B02G093200 // TraesCS3B02G362000 // TraesCS3B02G247500 // TraesCS6A02G353800 // TraesCS5D02G031800 // …
GO:0010557	P	positive regulation of macromolecule biosynthetic process	69	1243	1644	40900	0.0064	0.25	// TraesCS3D02G426700 // TraesCS2A02G111500 // TraesCS7A02G514800 // TraesCS3A02G350400 // TraesCS5A02G265800 // TraesCS2D02G271600 // TraesCS3D02G194800 // TraesCS2B02G290500 // TraesCS2B02G004000 // TraesCS2A02G272400 // TraesCS6D02G107700 // TraesCS5A02G113500 // TraesCS3A02G190700 // TraesCS5B02G265500 // TraesCS7B02G431500 // TraesCS3B02G425900 // TraesCS2D02G014800 // TraesCS7D02G505200 // …	// TraesCS4A02G295700 // TraesCS3A02G427600 // TraesCS7D02G308800 // TraesCS2A02G335300 // TraesCS5B02G084500 // TraesCS1B02G178800 // TraesCS3D02G245500 // TraesCS1B02G308200 // TraesCS5B02G183700 // TraesCS7B02G113400 // TraesCS2A02G105600 // TraesCS1D02G221500 // TraesCS3A02G433300 // TraesCS7D02G505400 // TraesCS3A02G245900 // TraesCS7A02G534500 // TraesCS5B02G195100 // TraesCS2D02G114900 // …
GO:0070838	P	divalent metal ion transport	36	1243	753	40900	0.0065	0.25	// TraesCS3B02G040900 // TraesCS5A02G269300 // TraesCS7A02G375700 // TraesCS3A02G252300 // TraesCS7B02G196300 // TraesCS5B02G265500 // TraesCS1D02G312500 // TraesCS2D02G218000 // TraesCS7B02G277300 // TraesCS3D02G506700 // TraesCS7A02G230500 // TraesCS2A02G212100 // TraesCS3D02G373700 // TraesCS3D02G038000 // TraesCS3B02G283800 // TraesCS7B02G032300 // TraesCS5A02G265800 // TraesCS5D02G273700 // …	// TraesCS1D02G030400 // TraesCS3D02G234100 // TraesCS7A02G549400 // TraesCS4D02G322600 // TraesCS7D02G130700 // TraesCS1D02G449200 // TraesCS4A02G298900 // TraesCS5D02G177200 // TraesCS4A02G050500 // TraesCS4A02G253500 // TraesCS1A02G390300 // TraesCS2A02G257200 // TraesCS3A02G210000 // TraesCS2B02G296100 // TraesCS7B02G329800 // TraesCS7B02G392600 // TraesCS4B02G129900 // TraesCS1D02G335900 // …
GO:0065009	P	regulation of molecular function	69	1243	1645	40900	0.0065	0.25	// TraesCS1A02G261000 // TraesCS6B02G412400 // TraesCS5A02G148500 // TraesCS7D02G153100 // TraesCS3B02G038800 // TraesCS5D02G528500 // TraesCS5A02G157000 // TraesCS2D02G271600 // TraesCS5D02G048100 // TraesCS1A02G407600 // TraesCS2B02G290500 // TraesCS3B02G206100 // TraesCS2A02G272400 // TraesCS6D02G165700 // TraesCS5B02G265500 // TraesCS2D02G313800 // TraesCS3B02G366100 // TraesCS3D02G035900 // …	// TraesCS1A02G382900 // TraesCS1A02G261000 // TraesCS5D02G247100 // TraesCS2D02G229600 // TraesCS2B02G389500 // TraesCS4D02G051000 // TraesCS6D02G332100 // TraesCS4A02G087700 // TraesCS7D02G227000 // TraesCS2A02G303100 // TraesCS4A02G341600 // TraesCS4B02G086300 // TraesCS7A02G233700 // TraesCS7D02G513500 // TraesCS4D02G194400 // TraesCS7A02G540400 // TraesCS4A02G264000 // TraesCS5A02G540400 // …
GO:0031048	P	chromatin silencing by small RNA	18	1243	306	40900	0.0067	0.25	// TraesCS5A02G165900 // TraesCS5B02G119800 // TraesCS4B02G053600 // TraesCS5A02G299300 // TraesCS5B02G358500 // TraesCS4A02G261000 // TraesCS5D02G364800 // TraesCS5B02G302000 // TraesCS4D02G053600 // TraesCS2D02G059300 // TraesCS5A02G113500 // TraesCS2B02G074200 // TraesCS5B02G162300 // TraesCS5A02G356000 // TraesCS5D02G308700 // TraesCS2A02G060700 // TraesCS5D02G169500 // TraesCS5D02G128700	// TraesCS6B02G189000 // TraesCS5B02G365600 // TraesCS7D02G313600 // TraesCS6A02G221400 // TraesCS7D02G204000 // TraesCS3B02G357400 // TraesCS2D02G161700 // TraesCS4A02G364200 // TraesCS1D02G098700 // TraesCS6B02G036900 // TraesCS5B02G165000 // TraesCS1B02G342400 // TraesCS6D02G278500 // TraesCS5D02G040800 // TraesCS6B02G259800 // TraesCS2A02G173600 // TraesCS1D02G255600 // TraesCS1A02G247500 // …
GO:0045814	P	negative regulation of gene expression, epigenetic	36	1243	755	40900	0.0068	0.25	// TraesCS5A02G299200 // TraesCS7D02G219700 // TraesCS7A02G336000 // TraesCS5B02G358500 // TraesCS5D02G364800 // TraesCS4D02G053600 // TraesCS5A02G113500 // TraesCS2B02G074200 // TraesCS5A02G356000 // TraesCS5D02G308700 // TraesCS5A02G241800 // TraesCS5B02G119800 // TraesCS2D02G059300 // TraesCS7B02G247600 // TraesCS5B02G298700 // TraesCS7A02G218000 // TraesCS5B02G302000 // TraesCS5D02G169500 // …	// TraesCS6B02G189000 // TraesCS5B02G365600 // TraesCS3B02G429700 // TraesCS7D02G313600 // TraesCS3D02G230800 // TraesCS2B02G263600 // TraesCS2D02G359500 // TraesCS1A02G162200 // TraesCS3B02G023200 // TraesCS5D02G085500 // TraesCS4A02G364200 // TraesCS5A02G241800 // TraesCS5B02G470500 // TraesCS2B02G222700 // TraesCS1B02G317200 // TraesCS7A02G386700 // TraesCS1D02G315600 // TraesCS5B02G211100 // …
GO:0018193	P	peptidyl-amino acid modification	69	1243	1649	40900	0.0069	0.26	// TraesCS1A02G261000 // TraesCS4A02G139300 // TraesCS7D02G153100 // TraesCS7A02G514800 // TraesCS3A02G207000 // TraesCS7D02G219700 // TraesCS5B02G358500 // TraesCS2D02G312800 // TraesCS5D02G364800 // TraesCS5A02G179900 // TraesCS5A02G356000 // TraesCS4D02G053600 // TraesCS6A02G211200 // TraesCS2B02G074200 // TraesCS7B02G431500 // TraesCS1A02G130700 // TraesCS6D02G194300 // TraesCS7D02G505200 // …	// TraesCS6B02G189000 // TraesCS4A02G295700 // TraesCS3D02G230800 // TraesCS2B02G263600 // TraesCS3A02G239200 // TraesCS3B02G342600 // TraesCS7A02G304400 // TraesCS6B02G208900 // TraesCS3D02G245500 // TraesCS5B02G532900 // TraesCS2D02G009700 // TraesCS5A02G197700 // TraesCS5D02G031600 // TraesCS7B02G124100 // TraesCS2B02G425100 // TraesCS7D02G505400 // TraesCS3A02G245900 // TraesCS2D02G114900 // …
GO:0009064	P	glutamine family amino acid metabolic process	15	1243	239	40900	0.0071	0.27	// TraesCS7B02G246800 // TraesCS2B02G347800 // TraesCS2A02G315800 // TraesCS1B02G376800 // TraesCS2D02G328900 // TraesCS7B02G110100 // TraesCS7A02G334200 // TraesCS7D02G341900 // TraesCS1A02G360300 // TraesCS2A02G334600 // TraesCS7D02G206200 // TraesCS2B02G334000 // TraesCS7A02G202900 // TraesCS2D02G313800 // TraesCS1D02G364700	// TraesCS2D02G484600 // TraesCS2D02G412000 // TraesCS5B02G105700 // TraesCS4B02G185000 // TraesCS5D02G256100 // TraesCS6B02G299700 // TraesCS6A02G250600 // TraesCS4D02G289800 // TraesCS7B02G199700 // TraesCS3A02G236700 // TraesCS2D02G326400 // TraesCS7D02G283000 // TraesCS1B02G223300 // TraesCS2A02G334600 // TraesCS4D02G047400 // TraesCS2B02G152900 // TraesCS6A02G149700 // TraesCS3B02G179100 // …
GO:0016197	P	endosomal transport	12	1243	174	40900	0.0075	0.28	// TraesCS5A02G041100 // TraesCS1A02G261000 // TraesCS1D02G261000 // TraesCS5B02G042400 // TraesCS2D02G071500 // TraesCS5D02G048100 // TraesCS3B02G283800 // TraesCS3A02G252300 // TraesCS2B02G086800 // TraesCS2A02G072500 // TraesCS1B02G271800 // TraesCS3D02G252800	// TraesCS1A02G261000 // TraesCS5A02G221200 // TraesCS6D02G343100 // TraesCS5A02G259200 // TraesCS1B02G307500 // TraesCS3A02G390900 // TraesCS3B02G407400 // TraesCS5D02G065700 // TraesCS1B02G208100 // TraesCS2D02G203300 // TraesCS7D02G254400 // TraesCS3D02G341400 // TraesCS5B02G387800 // TraesCS5B02G257900 // TraesCS2B02G223000 // TraesCS1A02G260900 // TraesCS2A02G236600 // TraesCS5D02G455000 // …
GO:0006479	P	protein methylation	39	1243	839	40900	0.0075	0.28	// TraesCS7D02G219700 // TraesCS5B02G358500 // TraesCS5D02G364800 // TraesCS5A02G179900 // TraesCS4D02G053600 // TraesCS6A02G211200 // TraesCS2B02G074200 // TraesCS5A02G356000 // TraesCS1A02G130700 // TraesCS6D02G194300 // TraesCS5D02G184500 // TraesCS4D02G165700 // TraesCS6D02G269300 // TraesCS3A02G344100 // TraesCS2D02G059300 // TraesCS1D02G139000 // TraesCS5B02G298700 // TraesCS7A02G218000 // …	// TraesCS6B02G189000 // TraesCS5B02G365600 // TraesCS7D02G313600 // TraesCS3D02G230800 // TraesCS2B02G263600 // TraesCS2D02G359500 // TraesCS5B02G330200 // TraesCS5D02G085500 // TraesCS4A02G364200 // TraesCS2B02G425100 // TraesCS5A02G165200 // TraesCS5A02G241800 // TraesCS3D02G314600 // TraesCS3B02G265800 // TraesCS5B02G061900 // TraesCS1B02G317200 // TraesCS7A02G386700 // TraesCS1D02G315600 // …
GO:0008213	P	protein alkylation	39	1243	839	40900	0.0075	0.28	// TraesCS7D02G219700 // TraesCS5B02G358500 // TraesCS5D02G364800 // TraesCS5A02G179900 // TraesCS4D02G053600 // TraesCS6A02G211200 // TraesCS2B02G074200 // TraesCS5A02G356000 // TraesCS1A02G130700 // TraesCS6D02G194300 // TraesCS5D02G184500 // TraesCS4D02G165700 // TraesCS6D02G269300 // TraesCS3A02G344100 // TraesCS2D02G059300 // TraesCS1D02G139000 // TraesCS5B02G298700 // TraesCS7A02G218000 // …	// TraesCS6B02G189000 // TraesCS5B02G365600 // TraesCS7D02G313600 // TraesCS3D02G230800 // TraesCS2B02G263600 // TraesCS2D02G359500 // TraesCS5B02G330200 // TraesCS5D02G085500 // TraesCS4A02G364200 // TraesCS2B02G425100 // TraesCS5A02G165200 // TraesCS5A02G241800 // TraesCS3D02G314600 // TraesCS3B02G265800 // TraesCS5B02G061900 // TraesCS1B02G317200 // TraesCS7A02G386700 // TraesCS1D02G315600 // …
GO:0044711	P	single-organism biosynthetic process	309	1243	8701	40900	0.0076	0.28	// TraesCS5D02G528500 // TraesCS5B02G285400 // TraesCS2A02G269100 // TraesCS4A02G020900 // TraesCS3D02G022100 // TraesCS7B02G119300 // TraesCS2B02G410400 // TraesCS1B02G394900 // TraesCS7D02G391800 // TraesCS4B02G091100 // TraesCS6A02G111400 // TraesCS4D02G281700 // TraesCS4B02G044400 // TraesCS6B02G123000 // TraesCS3B02G366100 // TraesCS4B02G224500 // TraesCS3D02G328400 // TraesCS7D02G141100 // …	// TraesCS2A02G501900 // TraesCS5B02G418600 // TraesCS6A02G213700 // TraesCS5B02G208500 // TraesCS4D02G363300 // TraesCS2B02G447300 // TraesCS7B02G393900 // TraesCS2B02G307300 // TraesCS4A02G230000 // TraesCS3B02G158500 // TraesCS2A02G105600 // TraesCS5A02G308700 // TraesCS4B02G196700 // TraesCS7A02G202600 // TraesCS7A02G233700 // TraesCS1B02G326900 // TraesCS1B02G255000 // TraesCS2D02G114900 // …
GO:0032543	P	mitochondrial translation	6	1243	57	40900	0.0077	0.28	// TraesCS2D02G346400 // TraesCS2D02G383800 // TraesCS2B02G366500 // TraesCS2A02G387000 // TraesCS2B02G404600 // TraesCS2A02G348100	// TraesCS4B02G263100 // TraesCS2D02G261300 // TraesCS5A02G093200 // TraesCS2B02G366500 // TraesCS7D02G344300 // TraesCS6D02G193000 // TraesCS6B02G367200 // TraesCS7A02G336600 // TraesCS7B02G194800 // TraesCS2B02G189200 // TraesCS6A02G336800 // TraesCS7D02G229600 // TraesCS3A02G023800 // TraesCS4B02G223900 // TraesCS5D02G380100 // TraesCS7B02G239700 // TraesCS2D02G383800 // TraesCS2D02G521500 // …
GO:0022411	P	cellular component disassembly	15	1243	242	40900	0.008	0.29	// TraesCS5B02G155700 // TraesCS2D02G346400 // TraesCS5A02G265800 // TraesCS1B02G132900 // TraesCS1A02G112700 // TraesCS1D02G114300 // TraesCS5A02G158000 // TraesCS2D02G383800 // TraesCS2B02G366500 // TraesCS5D02G273700 // TraesCS5B02G265500 // TraesCS2A02G387000 // TraesCS2B02G404600 // TraesCS2A02G348100 // TraesCS5D02G163400	// TraesCS5B02G412300 // TraesCS3D02G095500 // TraesCS5A02G158000 // TraesCS4A02G273100 // TraesCS1A02G183100 // TraesCS5A02G349500 // TraesCS4A02G079800 // TraesCS1A02G220200 // TraesCS5B02G155700 // TraesCS2A02G499400 // TraesCS3D02G254100 // TraesCS4D02G294100 // TraesCS7B02G265500 // TraesCS2B02G091600 // TraesCS3A02G407800 // TraesCS4D02G363100 // TraesCS2B02G380500 // TraesCS6B02G277600 // …
GO:1903506	P	regulation of nucleic acid-templated transcription	228	1243	6293	40900	0.0082	0.3	// TraesCS5A02G065300 // TraesCS5B02G285400 // TraesCS2A02G387000 // TraesCS4D02G341700 // TraesCS5B02G072100 // TraesCS2D02G284700 // TraesCS4A02G023000 // TraesCS6D02G107700 // TraesCS5D02G269000 // TraesCS7B02G211600 // TraesCS7B02G431500 // TraesCS5A02G286800 // TraesCS7A02G514800 // TraesCS2B02G146000 // TraesCS5A02G241800 // TraesCS1A02G049300 // TraesCS2A02G105600 // TraesCS2D02G125000 // …	// TraesCS6B02G189000 // TraesCS7B02G323600 // TraesCS7D02G308800 // TraesCS3D02G230800 // TraesCS5B02G208500 // TraesCS4D02G056900 // TraesCS7B02G393900 // TraesCS1A02G425000 // TraesCS2A02G105600 // TraesCS1D02G221500 // TraesCS1D02G106100 // TraesCS7B02G107100 // TraesCS1B02G326900 // TraesCS2D02G114900 // TraesCS2B02G051000 // TraesCS4D02G187100 // TraesCS6D02G096000 // TraesCS2A02G159700 // …
GO:2001141	P	regulation of RNA biosynthetic process	228	1243	6293	40900	0.0082	0.3	// TraesCS5A02G065300 // TraesCS5B02G285400 // TraesCS2A02G387000 // TraesCS4D02G341700 // TraesCS5B02G072100 // TraesCS2D02G284700 // TraesCS4A02G023000 // TraesCS6D02G107700 // TraesCS5D02G269000 // TraesCS7B02G211600 // TraesCS7B02G431500 // TraesCS5A02G286800 // TraesCS7A02G514800 // TraesCS2B02G146000 // TraesCS5A02G241800 // TraesCS1A02G049300 // TraesCS2A02G105600 // TraesCS2D02G125000 // …	// TraesCS6B02G189000 // TraesCS7B02G323600 // TraesCS7D02G308800 // TraesCS3D02G230800 // TraesCS5B02G208500 // TraesCS4D02G056900 // TraesCS7B02G393900 // TraesCS1A02G425000 // TraesCS2A02G105600 // TraesCS1D02G221500 // TraesCS1D02G106100 // TraesCS7B02G107100 // TraesCS1B02G326900 // TraesCS2D02G114900 // TraesCS2B02G051000 // TraesCS4D02G187100 // TraesCS6D02G096000 // TraesCS2A02G159700 // …
GO:0009817	P	defense response to fungus, incompatible interaction	17	1243	290	40900	0.0085	0.31	// TraesCS3D02G299900 // TraesCS4A02G238600 // TraesCS3D02G299700 // TraesCS2D02G346400 // TraesCS4B02G076200 // TraesCS3A02G302100 // TraesCS3B02G334300 // TraesCS4D02G074800 // TraesCS1A02G101200 // TraesCS5A02G265800 // TraesCS2B02G366500 // TraesCS5D02G273700 // TraesCS3A02G302300 // TraesCS5B02G265500 // TraesCS3B02G334500 // TraesCS1B02G112000 // TraesCS2A02G348100	// TraesCS3B02G387800 // TraesCS3A02G481500 // TraesCS1B02G033200 // TraesCS6A02G190700 // TraesCS3D02G475200 // TraesCS6D02G148900 // TraesCS1D02G100800 // TraesCS3D02G476600 // TraesCS2D02G231900 // TraesCS1B02G120000 // TraesCS5B02G381300 // TraesCS7A02G557700 // TraesCS2B02G311200 // TraesCS1B02G338500 // TraesCS4D02G295100 // TraesCS1B02G249000 // TraesCS2A02G362300 // TraesCS3D02G348800 // …
GO:0006569	P	tryptophan catabolic process	18	1243	315	40900	0.0089	0.32	// TraesCS5A02G169500 // TraesCS4D02G225100 // TraesCS2D02G423200 // TraesCS4A02G020900 // TraesCS4D02G281700 // TraesCS3A02G152700 // TraesCS5D02G173900 // TraesCS2A02G425200 // TraesCS2B02G445000 // TraesCS3D02G160300 // TraesCS4B02G282700 // TraesCS5A02G265800 // TraesCS5B02G166300 // TraesCS3B02G179600 // TraesCS5D02G273700 // TraesCS5B02G265500 // TraesCS4A02G079500 // TraesCS4B02G224500	// TraesCS5B02G426300 // TraesCS4B02G237600 // TraesCS1D02G217600 // TraesCS4A02G020900 // TraesCS6D02G085100 // TraesCS6A02G113100 // TraesCS6D02G163600 // TraesCS6B02G284000 // TraesCS5D02G432600 // TraesCS2B02G389500 // TraesCS6A02G386600 // TraesCS2A02G109600 // TraesCS7A02G343500 // TraesCS4D02G281700 // TraesCS1A02G113100 // TraesCS2B02G578300 // TraesCS3A02G331800 // TraesCS7B02G439000 // …
GO:0009646	P	response to absence of light	15	1243	245	40900	0.0089	0.32	// TraesCS7B02G297700 // TraesCS7D02G230900 // TraesCS7D02G391800 // TraesCS3D02G506700 // TraesCS7D02G391400 // TraesCS7B02G298200 // TraesCS3B02G563700 // TraesCS7B02G032300 // TraesCS7A02G230500 // TraesCS7A02G396200 // TraesCS7B02G196300 // TraesCS7A02G395700 // TraesCS3A02G499800 // TraesCS7A02G131600 // TraesCS7D02G130800	// TraesCS6D02G222600 // TraesCS2D02G173300 // TraesCS4B02G283700 // TraesCS2A02G426100 // TraesCS4A02G140500 // TraesCS2B02G296000 // TraesCS5A02G321300 // TraesCS1A02G029900 // TraesCS4D02G236000 // TraesCS7A02G395700 // TraesCS4A02G019900 // TraesCS6A02G381100 // TraesCS4B02G304300 // TraesCS3A02G038300 // TraesCS7B02G032100 // TraesCS6B02G420000 // TraesCS5B02G547200 // TraesCS5A02G271200 // …
GO:0046218	P	indolalkylamine catabolic process	18	1243	315	40900	0.0089	0.32	// TraesCS5A02G169500 // TraesCS4D02G225100 // TraesCS2D02G423200 // TraesCS4A02G020900 // TraesCS4D02G281700 // TraesCS3A02G152700 // TraesCS5D02G173900 // TraesCS2A02G425200 // TraesCS2B02G445000 // TraesCS3D02G160300 // TraesCS4B02G282700 // TraesCS5A02G265800 // TraesCS5B02G166300 // TraesCS3B02G179600 // TraesCS5D02G273700 // TraesCS5B02G265500 // TraesCS4A02G079500 // TraesCS4B02G224500	// TraesCS5B02G426300 // TraesCS4B02G237600 // TraesCS1D02G217600 // TraesCS4A02G020900 // TraesCS6D02G085100 // TraesCS6A02G113100 // TraesCS6D02G163600 // TraesCS6B02G284000 // TraesCS5D02G432600 // TraesCS2B02G389500 // TraesCS6A02G386600 // TraesCS2A02G109600 // TraesCS7A02G343500 // TraesCS4D02G281700 // TraesCS1A02G113100 // TraesCS2B02G578300 // TraesCS3A02G331800 // TraesCS7B02G439000 // …
GO:1901699	P	cellular response to nitrogen compound	27	1243	537	40900	0.009	0.32	// TraesCS5B02G358500 // TraesCS7B02G119000 // TraesCS5D02G364800 // TraesCS5A02G356000 // TraesCS6B02G213100 // TraesCS6A02G183800 // TraesCS7A02G212200 // TraesCS7B02G247600 // TraesCS5B02G162300 // TraesCS5D02G182700 // TraesCS5D02G169500 // TraesCS2D02G362700 // TraesCS7D02G213900 // TraesCS7D02G343700 // TraesCS3D02G219500 // TraesCS4B02G314100 // TraesCS3A02G217500 // TraesCS4D02G311300 // …	// TraesCS7B02G086700 // TraesCS6B02G189000 // TraesCS7D02G308800 // TraesCS2B02G263600 // TraesCS6A02G309200 // TraesCS7B02G150500 // TraesCS1B02G049300 // TraesCS3A02G496300 // TraesCS5D02G209900 // TraesCS1A02G390300 // TraesCS2B02G592500 // TraesCS5A02G149400 // TraesCS4B02G188200 // TraesCS1D02G047100 // TraesCS1A02G305200 // TraesCS6B02G206700 // TraesCS7D02G341400 // TraesCS2A02G033500 // …
GO:0006525	P	arginine metabolic process	6	1243	59	40900	0.009	0.33	// TraesCS2B02G347800 // TraesCS2D02G328900 // TraesCS7B02G110100 // TraesCS2A02G334600 // TraesCS7D02G206200 // TraesCS7A02G202900	// TraesCS5A02G156200 // TraesCS1A02G076100 // TraesCS5D02G161500 // TraesCS4B02G204000 // TraesCS6D02G251000 // TraesCS5B02G376900 // TraesCS2D02G412000 // TraesCS5A02G024500 // TraesCS4B02G185000 // TraesCS7D02G206200 // TraesCS4D02G186300 // TraesCS6B02G299700 // TraesCS6A02G250600 // TraesCS6A02G263900 // TraesCS2B02G433900 // TraesCS1A02G072200 // TraesCS5B02G022300 // TraesCS4D02G286900 // …
GO:0048469	P	cell maturation	42	1243	931	40900	0.0092	0.33	// TraesCS3B02G401600 // TraesCS7D02G153100 // TraesCS2A02G224600 // TraesCS7D02G162500 // TraesCS1A02G181600 // TraesCS1A02G157500 // TraesCS7B02G303300 // TraesCS7B02G196300 // TraesCS3A02G369700 // TraesCS2D02G313800 // TraesCS2D02G105300 // TraesCS2A02G315800 // TraesCS2A02G105600 // TraesCS7A02G230500 // TraesCS7B02G032300 // TraesCS3A02G270500 // TraesCS3D02G506700 // TraesCS1D02G155200 // …	// TraesCS2A02G401200 // TraesCS2A02G172100 // TraesCS6B02G242700 // TraesCS7D02G130700 // TraesCS5D02G484800 // TraesCS1A02G181600 // TraesCS1D02G030400 // TraesCS3B02G235100 // TraesCS7B02G251600 // TraesCS4A02G274200 // TraesCS4D02G079500 // TraesCS1B02G118200 // TraesCS2B02G296100 // TraesCS1A02G091300 // TraesCS6B02G316000 // TraesCS1D02G129000 // TraesCS2A02G105600 // TraesCS1D02G155200 // …
GO:0048765	P	root hair cell differentiation	42	1243	931	40900	0.0092	0.33	// TraesCS3B02G401600 // TraesCS7D02G153100 // TraesCS2A02G224600 // TraesCS7D02G162500 // TraesCS1A02G181600 // TraesCS1A02G157500 // TraesCS7B02G303300 // TraesCS7B02G196300 // TraesCS3A02G369700 // TraesCS2D02G313800 // TraesCS2D02G105300 // TraesCS2A02G315800 // TraesCS2A02G105600 // TraesCS7A02G230500 // TraesCS7B02G032300 // TraesCS3A02G270500 // TraesCS3D02G506700 // TraesCS1D02G155200 // …	// TraesCS2A02G401200 // TraesCS2A02G172100 // TraesCS6B02G242700 // TraesCS7D02G130700 // TraesCS5D02G484800 // TraesCS1A02G181600 // TraesCS1D02G030400 // TraesCS3B02G235100 // TraesCS7B02G251600 // TraesCS4A02G274200 // TraesCS4D02G079500 // TraesCS1B02G118200 // TraesCS2B02G296100 // TraesCS1A02G091300 // TraesCS6B02G316000 // TraesCS1D02G129000 // TraesCS2A02G105600 // TraesCS1D02G155200 // …
GO:0048764	P	trichoblast maturation	42	1243	931	40900	0.0092	0.33	// TraesCS3B02G401600 // TraesCS7D02G153100 // TraesCS2A02G224600 // TraesCS7D02G162500 // TraesCS1A02G181600 // TraesCS1A02G157500 // TraesCS7B02G303300 // TraesCS7B02G196300 // TraesCS3A02G369700 // TraesCS2D02G313800 // TraesCS2D02G105300 // TraesCS2A02G315800 // TraesCS2A02G105600 // TraesCS7A02G230500 // TraesCS7B02G032300 // TraesCS3A02G270500 // TraesCS3D02G506700 // TraesCS1D02G155200 // …	// TraesCS2A02G401200 // TraesCS2A02G172100 // TraesCS6B02G242700 // TraesCS7D02G130700 // TraesCS5D02G484800 // TraesCS1A02G181600 // TraesCS1D02G030400 // TraesCS3B02G235100 // TraesCS7B02G251600 // TraesCS4A02G274200 // TraesCS4D02G079500 // TraesCS1B02G118200 // TraesCS2B02G296100 // TraesCS1A02G091300 // TraesCS6B02G316000 // TraesCS1D02G129000 // TraesCS2A02G105600 // TraesCS1D02G155200 // …
GO:0098754	P	detoxification	12	1243	180	40900	0.0096	0.34	// TraesCS5D02G110100 // TraesCS7D02G442200 // TraesCS7D02G153100 // TraesCS4D02G041900 // TraesCS4A02G269700 // TraesCS7B02G055200 // TraesCS7A02G452900 // TraesCS7A02G151200 // TraesCS7B02G353100 // TraesCS4B02G044400 // TraesCS5A02G097800 // TraesCS5B02G103300	// TraesCS3D02G288100 // TraesCS3A02G276500 // TraesCS6B02G336000 // TraesCS5A02G498000 // TraesCS5B02G504000 // TraesCS1B02G327500 // TraesCS1A02G105600 // TraesCS5D02G504800 // TraesCS1A02G071800 // TraesCS4B02G044400 // TraesCS1B02G330400 // TraesCS1B02G214900 // TraesCS5B02G163000 // TraesCS6B02G304600 // TraesCS2D02G407800 // TraesCS5A02G309700 // TraesCS6B02G306300 // TraesCS1D02G318800 // …
GO:0046885	P	regulation of hormone biosynthetic process	9	1243	117	40900	0.0098	0.34	// TraesCS7B02G297700 // TraesCS7D02G391800 // TraesCS7D02G391400 // TraesCS7A02G403900 // TraesCS7B02G298200 // TraesCS7B02G303300 // TraesCS7A02G396200 // TraesCS7A02G395700 // TraesCS7D02G397300	// TraesCS5A02G268200 // TraesCS7D02G257000 // TraesCS3A02G276500 // TraesCS5D02G240600 // TraesCS3B02G141600 // TraesCS5B02G268700 // TraesCS5D02G364900 // TraesCS6B02G420000 // TraesCS5B02G547200 // TraesCS2A02G456600 // TraesCS2D02G461700 // TraesCS5A02G271200 // TraesCS2D02G326400 // TraesCS2D02G456900 // TraesCS7B02G152800 // TraesCS4A02G074700 // TraesCS5B02G486500 // TraesCS5A02G268600 // …
GO:0048830	P	adventitious root development	9	1243	117	40900	0.0098	0.34	// TraesCS2B02G200800 // TraesCS2D02G423200 // TraesCS2A02G174300 // TraesCS2B02G445000 // TraesCS2A02G425200 // TraesCS3A02G152700 // TraesCS3D02G160300 // TraesCS3B02G179600 // TraesCS2D02G181400	// TraesCS6A02G308600 // TraesCS2B02G578300 // TraesCS7B02G439000 // TraesCS2B02G397300 // TraesCS5B02G317200 // TraesCS1B02G202400 // TraesCS7A02G270700 // TraesCS2D02G548700 // TraesCS3A02G152700 // TraesCS1B02G089000 // TraesCS5B02G318200 // TraesCS7B02G169500 // TraesCS6B02G194400 // TraesCS2B02G201900 // TraesCS1A02G047300 // TraesCS2D02G423200 // TraesCS5B02G060300 // TraesCS2D02G337800 // …
GO:1990542	P	mitochondrial transmembrane transport	9	1243	117	40900	0.0098	0.34	// TraesCS3A02G303400 // TraesCS2D02G221700 // TraesCS1A02G181600 // TraesCS3B02G332900 // TraesCS1B02G199200 // TraesCS1D02G184900 // TraesCS3D02G298400 // TraesCS2B02G241100 // TraesCS2A02G216100	// TraesCS1D02G335700 // TraesCS1A02G181600 // TraesCS3B02G467700 // TraesCS4B02G307000 // TraesCS1D02G195500 // TraesCS4D02G351400 // TraesCS2D02G182100 // TraesCS1D02G154800 // TraesCS1B02G173400 // TraesCS2B02G201200 // TraesCS5A02G527000 // TraesCS1B02G199200 // TraesCS1A02G191900 // TraesCS1D02G365800 // TraesCS1B02G378000 // TraesCS1D02G154900 // TraesCS3A02G199800 // TraesCS3D02G192000 // …
GO:0031058	P	positive regulation of histone modification	6	1243	60	40900	0.0098	0.34	// TraesCS4B02G053600 // TraesCS4A02G261000 // TraesCS7D02G219700 // TraesCS4D02G053600 // TraesCS7B02G125000 // TraesCS7A02G218000	// TraesCS6A02G277700 // TraesCS3D02G217800 // TraesCS2A02G140400 // TraesCS2B02G015500 // TraesCS7D02G219700 // TraesCS6D02G258400 // TraesCS2B02G164300 // TraesCS5A02G390300 // TraesCS4D02G053600 // TraesCS2D02G156700 // TraesCS1B02G108200 // TraesCS2D02G381600 // TraesCS4A02G165700 // TraesCS2D02G143100 // TraesCS2D02G365000 // TraesCS1B02G256700 // TraesCS6A02G176200 // TraesCS2B02G401900 // …
GO:0051646	P	mitochondrion localization	6	1243	60	40900	0.0098	0.34	// TraesCS5B02G269200 // TraesCS5A02G269000 // TraesCS1D02G130800 // TraesCS5D02G277000 // TraesCS1A02G123600 // TraesCS1B02G143400	// TraesCS3A02G209500 // TraesCS6B02G403400 // TraesCS5B02G376900 // TraesCS6A02G280800 // TraesCS6A02G336500 // TraesCS4D02G127600 // TraesCS5D02G277000 // TraesCS7A02G376600 // TraesCS6D02G263000 // TraesCS5D02G142800 // TraesCS4B02G132800 // TraesCS5B02G135100 // TraesCS3D02G212400 // TraesCS5A02G136100 // TraesCS6B02G309600 // TraesCS2A02G084000 // TraesCS4A02G313500 // TraesCS4B02G195200 // …
GO:0090567	P	reproductive shoot system development	123	1243	3228	40900	0.01	0.35	// TraesCS2A02G387000 // TraesCS3A02G369700 // TraesCS3B02G366100 // TraesCS6A02G183800 // TraesCS2A02G105600 // TraesCS7A02G151200 // TraesCS2B02G122500 // TraesCS7A02G218000 // TraesCS2A02G232400 // TraesCS2D02G362700 // TraesCS6B02G319800 // TraesCS3A02G152700 // TraesCS3D02G219500 // TraesCS7D02G334800 // TraesCS3A02G217500 // TraesCS2A02G364700 // TraesCS2B02G535800 // TraesCS4A02G238600 // …	// TraesCS6B02G189000 // TraesCS2A02G401200 // TraesCS3B02G300300 // TraesCS6A02G213700 // TraesCS2B02G263600 // TraesCS1B02G178800 // TraesCS1B02G437700 // TraesCS2D02G403500 // TraesCS2A02G105600 // TraesCS3D02G382400 // TraesCS4B02G086300 // TraesCS3D02G246500 // TraesCS7B02G291900 // TraesCS2B02G425100 // TraesCS3B02G003800 // TraesCS6B02G246300 // TraesCS2D02G114900 // TraesCS5A02G420600 // …
GO:0010817	P	regulation of hormone levels	66	1243	1598	40900	0.01	0.36	// TraesCS5D02G254300 // TraesCS5B02G245100 // TraesCS4A02G020900 // TraesCS4D02G281700 // TraesCS3B02G401600 // TraesCS2A02G224600 // TraesCS7D02G391400 // TraesCS2D02G375600 // TraesCS3D02G160300 // TraesCS2A02G299300 // TraesCS2D02G248700 // TraesCS5D02G471100 // TraesCS2A02G246300 // TraesCS7B02G303300 // TraesCS5B02G166300 // TraesCS7B02G353100 // TraesCS4B02G040800 // TraesCS3A02G369700 // …	// TraesCS4A02G240100 // TraesCS2B02G013600 // TraesCS2B02G389500 // TraesCS7B02G251600 // TraesCS1B02G133200 // TraesCS2A02G105600 // TraesCS5D02G387700 // TraesCS4B02G264100 // TraesCS5B02G287300 // TraesCS2B02G425100 // TraesCS7B02G306300 // TraesCS5B02G318200 // TraesCS3B02G197600 // TraesCS5D02G177200 // TraesCS4B02G018700 // TraesCS4D02G082700 // TraesCS7A02G492800 // TraesCS3D02G388000 // …
GO:0035195	P	gene silencing by miRNA	21	1243	393	40900	0.01	0.36	// TraesCS2D02G362700 // TraesCS4A02G413400 // TraesCS6A02G183800 // TraesCS5D02G364800 // TraesCS2B02G383300 // TraesCS5D02G277500 // TraesCS5B02G358500 // TraesCS7A02G336000 // TraesCS3D02G219500 // TraesCS6B02G213100 // TraesCS7D02G343700 // TraesCS7B02G247600 // TraesCS5B02G269600 // TraesCS5A02G269300 // TraesCS4B02G314100 // TraesCS5A02G356000 // TraesCS6D02G171300 // TraesCS3A02G217500 // …	// TraesCS7B02G086700 // TraesCS6B02G189000 // TraesCS7D02G308800 // TraesCS2B02G263600 // TraesCS6A02G309200 // TraesCS7B02G150500 // TraesCS1B02G049300 // TraesCS3A02G496300 // TraesCS2B02G592500 // TraesCS5A02G149400 // TraesCS4B02G188200 // TraesCS6B02G206700 // TraesCS7D02G341400 // TraesCS3B02G396000 // TraesCS7D02G206700 // TraesCS3A02G116800 // TraesCS7B02G245400 // TraesCS4B02G066800 // …
GO:0016571	P	histone methylation	36	1243	779	40900	0.011	0.37	// TraesCS7D02G219700 // TraesCS5B02G358500 // TraesCS5D02G364800 // TraesCS5A02G179900 // TraesCS4D02G053600 // TraesCS6A02G211200 // TraesCS2B02G074200 // TraesCS5A02G356000 // TraesCS6D02G194300 // TraesCS5D02G184500 // TraesCS4D02G165700 // TraesCS6D02G269300 // TraesCS3A02G344100 // TraesCS2D02G059300 // TraesCS1D02G139000 // TraesCS5B02G298700 // TraesCS1A02G130700 // TraesCS5A02G299200 // …	// TraesCS6B02G189000 // TraesCS5B02G365600 // TraesCS7D02G313600 // TraesCS3D02G230800 // TraesCS2B02G263600 // TraesCS2D02G359500 // TraesCS5B02G330200 // TraesCS5D02G085500 // TraesCS4A02G364200 // TraesCS2B02G425100 // TraesCS5A02G165200 // TraesCS5A02G241800 // TraesCS3D02G314600 // TraesCS3B02G265800 // TraesCS5B02G061900 // TraesCS1B02G317200 // TraesCS7A02G386700 // TraesCS5B02G406300 // …
GO:0006346	P	methylation-dependent chromatin silencing	18	1243	321	40900	0.011	0.37	// TraesCS5A02G241800 // TraesCS5D02G248300 // TraesCS4B02G053600 // TraesCS7A02G336000 // TraesCS5B02G358500 // TraesCS4A02G261000 // TraesCS3D02G219500 // TraesCS5B02G239800 // TraesCS4D02G053600 // TraesCS2D02G059300 // TraesCS7D02G343700 // TraesCS5D02G364800 // TraesCS5A02G356000 // TraesCS7B02G247600 // TraesCS3A02G217500 // TraesCS2A02G060700 // TraesCS3B02G247800 // TraesCS2B02G074200	// TraesCS6B02G189000 // TraesCS5B02G365600 // TraesCS5A02G460700 // TraesCS7D02G313600 // TraesCS6A02G221400 // TraesCS7D02G204000 // TraesCS4A02G364200 // TraesCS6D02G302200 // TraesCS4B02G042200 // TraesCS5D02G044700 // TraesCS7D02G148900 // TraesCS6D02G278500 // TraesCS5D02G040800 // TraesCS2B02G167000 // TraesCS2B02G279000 // TraesCS1B02G221400 // TraesCS1D02G255600 // TraesCS1A02G247500 // …
GO:0090501	P	RNA phosphodiester bond hydrolysis	18	1243	321	40900	0.011	0.37	// TraesCS2D02G362700 // TraesCS6A02G374700 // TraesCS6A02G183800 // TraesCS2B02G383300 // TraesCS6D02G358600 // TraesCS2A02G507800 // TraesCS2B02G074500 // TraesCS5D02G064900 // TraesCS6B02G412400 // TraesCS2D02G060100 // TraesCS5A02G053500 // TraesCS2D02G508400 // TraesCS6D02G171300 // TraesCS6B02G213100 // TraesCS5B02G062700 // TraesCS2A02G061100 // TraesCS2A02G364700 // TraesCS2B02G535800	// TraesCS7A02G479900 // TraesCS2A02G222600 // TraesCS3A02G103600 // TraesCS2B02G263600 // TraesCS5D02G090500 // TraesCS4B02G187900 // TraesCS3D02G164000 // TraesCS7B02G206000 // TraesCS5D02G092600 // TraesCS5B02G512900 // TraesCS7D02G290300 // TraesCS2D02G451900 // TraesCS5A02G149400 // TraesCS2D02G508400 // TraesCS2D02G271400 // TraesCS4B02G035400 // TraesCS2D02G507800 // TraesCS5A02G282400 // …
GO:0010639	P	negative regulation of organelle organization	9	1243	119	40900	0.011	0.37	// TraesCS4B02G154300 // TraesCS4A02G139300 // TraesCS7A02G387400 // TraesCS7D02G383900 // TraesCS7B02G290100 // TraesCS4A02G261000 // TraesCS4D02G165700 // TraesCS4B02G053600 // TraesCS4D02G053600	// TraesCS7D02G383900 // TraesCS3B02G311200 // TraesCS3B02G023200 // TraesCS2D02G156700 // TraesCS6A02G168100 // TraesCS7B02G265500 // TraesCS5B02G299500 // TraesCS2B02G380500 // TraesCS1A02G290800 // TraesCS5D02G149700 // TraesCS7D02G265700 // TraesCS6D02G157200 // TraesCS4D02G092800 // TraesCS3D02G250900 // TraesCS3D02G245000 // TraesCS3A02G250500 // TraesCS2A02G151600 // TraesCS3A02G389100 // …
GO:0046165	P	alcohol biosynthetic process	15	1243	252	40900	0.011	0.39	// TraesCS7A02G189000 // TraesCS6D02G147900 // TraesCS6B02G186200 // TraesCS7D02G190100 // TraesCS2D02G346400 // TraesCS3A02G024200 // TraesCS7D02G553300 // TraesCS3D02G022100 // TraesCS7B02G482000 // TraesCS7A02G557300 // TraesCS2B02G366500 // TraesCS7B02G093800 // TraesCS6A02G163700 // TraesCS3B02G020700 // TraesCS2A02G348100	// TraesCS2A02G501900 // TraesCS1A02G299600 // TraesCS5B02G356300 // TraesCS1A02G388800 // TraesCS1A02G223300 // TraesCS1B02G274000 // TraesCS7A02G338800 // TraesCS2D02G369800 // TraesCS1A02G365800 // TraesCS6A02G113100 // TraesCS4A02G246500 // TraesCS5D02G503100 // TraesCS3A02G355800 // TraesCS5A02G177700 // TraesCS1D02G371200 // TraesCS6D02G301300 // TraesCS1B02G309400 // TraesCS5A02G020900 // …
GO:0016458	P	gene silencing	51	1243	1190	40900	0.012	0.39	// TraesCS5A02G299200 // TraesCS7D02G219700 // TraesCS7A02G336000 // TraesCS5B02G358500 // TraesCS5D02G364800 // TraesCS6D02G291500 // TraesCS4D02G053600 // TraesCS5A02G113500 // TraesCS2B02G074200 // TraesCS5A02G269300 // TraesCS5A02G356000 // TraesCS5D02G308700 // TraesCS5A02G241800 // TraesCS5B02G119800 // TraesCS2A02G060700 // TraesCS6B02G213100 // TraesCS7D02G343700 // TraesCS2D02G059300 // …	// TraesCS7B02G086700 // TraesCS5B02G365600 // TraesCS7D02G308800 // TraesCS3B02G429700 // TraesCS7D02G313600 // TraesCS3D02G230800 // TraesCS2B02G263600 // TraesCS2D02G359500 // TraesCS6A02G309200 // TraesCS7B02G150500 // TraesCS1B02G049300 // TraesCS3A02G496300 // TraesCS7D02G352000 // TraesCS5A02G221200 // TraesCS3B02G023200 // TraesCS2B02G592500 // TraesCS5A02G149400 // TraesCS5D02G085500 // …
GO:0048509	P	regulation of meristem development	44	1243	999	40900	0.012	0.39	// TraesCS2D02G423200 // TraesCS2A02G224600 // TraesCS4B02G226500 // TraesCS1B02G476500 // TraesCS4A02G225100 // TraesCS1A02G157500 // TraesCS3B02G366100 // TraesCS1A02G442400 // TraesCS6D02G135500 // TraesCS2D02G105300 // TraesCS2D02G230800 // TraesCS4D02G309900 // TraesCS4B02G091100 // TraesCS3B02G217500 // TraesCS1A02G101200 // TraesCS1D02G155200 // TraesCS4A02G412100 // TraesCS2B02G122500 // …	// TraesCS1D02G092200 // TraesCS7B02G150500 // TraesCS1B02G476500 // TraesCS2B02G138400 // TraesCS6B02G051800 // TraesCS5D02G067700 // TraesCS3A02G509100 // TraesCS2D02G233800 // TraesCS4D02G170900 // TraesCS1D02G310000 // TraesCS2A02G251000 // TraesCS6B02G206700 // TraesCS4B02G280900 // TraesCS2A02G105600 // TraesCS3A02G342300 // TraesCS7D02G295000 // TraesCS2A02G403100 // TraesCS2A02G386200 // …
GO:0009074	P	aromatic amino acid family catabolic process	18	1243	324	40900	0.012	0.39	// TraesCS5A02G169500 // TraesCS4D02G225100 // TraesCS2D02G423200 // TraesCS4A02G020900 // TraesCS4D02G281700 // TraesCS3A02G152700 // TraesCS5D02G173900 // TraesCS2A02G425200 // TraesCS2B02G445000 // TraesCS3D02G160300 // TraesCS4B02G282700 // TraesCS5A02G265800 // TraesCS5B02G166300 // TraesCS3B02G179600 // TraesCS5D02G273700 // TraesCS5B02G265500 // TraesCS4A02G079500 // TraesCS4B02G224500	// TraesCS5B02G426300 // TraesCS4B02G237600 // TraesCS1D02G217600 // TraesCS4A02G020900 // TraesCS4A02G079500 // TraesCS6D02G085100 // TraesCS6A02G113100 // TraesCS6D02G163600 // TraesCS6B02G284000 // TraesCS5D02G432600 // TraesCS2B02G389500 // TraesCS6A02G386600 // TraesCS2A02G109600 // TraesCS7A02G343500 // TraesCS4D02G281700 // TraesCS1A02G113100 // TraesCS2B02G578300 // TraesCS3A02G331800 // …
GO:0051252	P	regulation of RNA metabolic process	228	1243	6353	40900	0.012	0.39	// TraesCS5A02G065300 // TraesCS5B02G285400 // TraesCS2A02G387000 // TraesCS4D02G341700 // TraesCS5B02G072100 // TraesCS2D02G284700 // TraesCS4A02G023000 // TraesCS6D02G107700 // TraesCS5D02G269000 // TraesCS7B02G211600 // TraesCS7B02G431500 // TraesCS5A02G286800 // TraesCS7A02G514800 // TraesCS2B02G146000 // TraesCS5A02G241800 // TraesCS1A02G049300 // TraesCS2A02G105600 // TraesCS2D02G125000 // …	// TraesCS6B02G189000 // TraesCS7B02G323600 // TraesCS7D02G308800 // TraesCS3D02G230800 // TraesCS5B02G208500 // TraesCS4D02G056900 // TraesCS7B02G393900 // TraesCS1A02G425000 // TraesCS2A02G105600 // TraesCS1D02G221500 // TraesCS1D02G106100 // TraesCS7B02G107100 // TraesCS1B02G326900 // TraesCS2D02G114900 // TraesCS2B02G051000 // TraesCS4D02G187100 // TraesCS6D02G096000 // TraesCS2A02G159700 // …
GO:0006644	P	phospholipid metabolic process	54	1243	1274	40900	0.012	0.4	// TraesCS5A02G269300 // TraesCS3A02G336700 // TraesCS2A02G480300 // TraesCS3B02G367800 // TraesCS1B02G242500 // TraesCS2D02G284700 // TraesCS7D02G275900 // TraesCS3A02G412600 // TraesCS5B02G007800 // TraesCS6B02G123000 // TraesCS5B02G265500 // TraesCS6D02G220500 // TraesCS3D02G329700 // TraesCS3D02G246900 // TraesCS2D02G340800 // TraesCS4A02G082700 // TraesCS5D02G015000 // TraesCS2B02G505100 // …	// TraesCS6A02G185500 // TraesCS7B02G086700 // TraesCS2D02G071400 // TraesCS5D02G001900 // TraesCS4B02G237600 // TraesCS5A02G487100 // TraesCS1D02G092200 // TraesCS3B02G208500 // TraesCS4A02G193700 // TraesCS4B02G263100 // TraesCS6B02G051800 // TraesCS4B02G015800 // TraesCS5A02G356300 // TraesCS4A02G274200 // TraesCS4D02G182600 // TraesCS6A02G237100 // TraesCS1B02G206200 // TraesCS6D02G220500 // …
GO:0042594	P	response to starvation	48	1243	1110	40900	0.012	0.4	// TraesCS5B02G285400 // TraesCS5B02G245100 // TraesCS7D02G190100 // TraesCS7D02G153100 // TraesCS1B02G132900 // TraesCS1A02G112700 // TraesCS1B02G242500 // TraesCS2D02G284700 // TraesCS7B02G353100 // TraesCS5B02G265500 // TraesCS6D02G252900 // TraesCS3B02G124100 // TraesCS3B02G366100 // TraesCS6B02G300300 // TraesCS5B02G155700 // TraesCS2A02G246100 // TraesCS5D02G254300 // TraesCS4A02G131700 // …	// TraesCS2B02G175800 // TraesCS2A02G172100 // TraesCS5B02G093000 // TraesCS1A02G113100 // TraesCS3D02G339800 // TraesCS3D02G403300 // TraesCS1B02G132900 // TraesCS5A02G382900 // TraesCS7B02G251600 // TraesCS6A02G005800 // TraesCS6A02G005900 // TraesCS4D02G169200 // TraesCS1B02G208100 // TraesCS3A02G358800 // TraesCS1D02G149700 // TraesCS5D02G097600 // TraesCS1B02G133200 // TraesCS2A02G251000 // …
GO:0097437	P	maintenance of dormancy	15	1243	254	40900	0.012	0.4	// TraesCS4D02G293200 // TraesCS2A02G562800 // TraesCS7D02G230900 // TraesCS4A02G010000 // TraesCS2B02G623700 // TraesCS7A02G230500 // TraesCS4B02G294300 // TraesCS3B02G563700 // TraesCS7B02G032300 // TraesCS3D02G506700 // TraesCS2D02G572600 // TraesCS7B02G196300 // TraesCS3A02G499800 // TraesCS7A02G131600 // TraesCS7D02G130800	// TraesCS1D02G030400 // TraesCS7D02G525000 // TraesCS7D02G130700 // TraesCS7B02G207700 // TraesCS2D02G463100 // TraesCS4B02G287300 // TraesCS1D02G235800 // TraesCS2B02G137800 // TraesCS6D02G371500 // TraesCS3D02G262200 // TraesCS7B02G409600 // TraesCS3B02G093800 // TraesCS2A02G216300 // TraesCS2D02G079200 // TraesCS7B02G032100 // TraesCS5D02G452300 // TraesCS4A02G347600 // TraesCS1D02G081400 // …
GO:0010231	P	maintenance of seed dormancy	15	1243	254	40900	0.012	0.4	// TraesCS4D02G293200 // TraesCS2A02G562800 // TraesCS7D02G230900 // TraesCS4A02G010000 // TraesCS2B02G623700 // TraesCS7A02G230500 // TraesCS4B02G294300 // TraesCS3B02G563700 // TraesCS7B02G032300 // TraesCS3D02G506700 // TraesCS2D02G572600 // TraesCS7B02G196300 // TraesCS3A02G499800 // TraesCS7A02G131600 // TraesCS7D02G130800	// TraesCS1D02G030400 // TraesCS7D02G525000 // TraesCS7D02G130700 // TraesCS7B02G207700 // TraesCS2D02G463100 // TraesCS4B02G287300 // TraesCS1D02G235800 // TraesCS2B02G137800 // TraesCS6D02G371500 // TraesCS3D02G262200 // TraesCS7B02G409600 // TraesCS3B02G093800 // TraesCS2A02G216300 // TraesCS2D02G079200 // TraesCS7B02G032100 // TraesCS5D02G452300 // TraesCS4A02G347600 // TraesCS1D02G081400 // …
GO:0042548	P	regulation of photosynthesis, light reaction	6	1243	63	40900	0.012	0.4	// TraesCS7B02G373000 // TraesCS7A02G471000 // TraesCS6D02G258000 // TraesCS6B02G305400 // TraesCS6A02G277400 // TraesCS7D02G458400	// TraesCS6A02G277400 // TraesCS1B02G388900 // TraesCS1A02G358600 // TraesCS7B02G093400 // TraesCS7B02G471600 // TraesCS3B02G277900 // TraesCS7D02G534500 // TraesCS2D02G194000 // TraesCS4D02G211200 // TraesCS1D02G376000 // TraesCS3D02G309400 // TraesCS5A02G256900 // TraesCS1A02G441200 // TraesCS3D02G249000 // TraesCS1A02G301400 // TraesCS5B02G256400 // TraesCS3D02G212100 // TraesCS2A02G193800 // …
GO:0016575	P	histone deacetylation	6	1243	63	40900	0.012	0.4	// TraesCS1D02G004900 // TraesCS5B02G072100 // TraesCS5D02G076100 // TraesCS1B02G002000 // TraesCS5A02G065300 // TraesCS1A02G002700	// TraesCS7D02G231100 // TraesCS7B02G196500 // TraesCS3B02G146600 // TraesCS1A02G317100 // TraesCS7B02G266000 // TraesCS5D02G126600 // TraesCS1B02G329500 // TraesCS7A02G362600 // TraesCS7A02G365600 // TraesCS1A02G002700 // TraesCS7B02G261800 // TraesCS7D02G356800 // TraesCS1D02G274900 // TraesCS2A02G293200 // TraesCS2A02G177100 // TraesCS1D02G141300 // TraesCS1A02G275300 // TraesCS1B02G284500 // …
GO:0006473	P	protein acetylation	12	1243	186	40900	0.012	0.4	// TraesCS7D02G505200 // TraesCS4B02G154300 // TraesCS7D02G153100 // TraesCS7A02G514800 // TraesCS4A02G139300 // TraesCS4B02G053600 // TraesCS4A02G261000 // TraesCS4D02G165700 // TraesCS4D02G053600 // TraesCS7A02G151200 // TraesCS7B02G431500 // TraesCS7B02G055200	// TraesCS2A02G401200 // TraesCS3D02G217800 // TraesCS1B02G145200 // TraesCS1B02G474800 // TraesCS2B02G419200 // TraesCS6A02G005900 // TraesCS7B02G431500 // TraesCS2D02G156700 // TraesCS6B02G300700 // TraesCS7A02G308400 // TraesCS3A02G371300 // TraesCS1D02G202800 // TraesCS7A02G151200 // TraesCS2D02G398600 // TraesCS2D02G341600 // TraesCS7D02G505400 // TraesCS5A02G401100 // TraesCS6A02G005700 // …
GO:0000045	P	autophagosome assembly	6	1243	63	40900	0.012	0.4	// TraesCS5B02G155700 // TraesCS5D02G163400 // TraesCS1B02G132900 // TraesCS1A02G112700 // TraesCS1D02G114300 // TraesCS5A02G158000	// TraesCS4B02G224200 // TraesCS6A02G238900 // TraesCS2B02G274200 // TraesCS3D02G095500 // TraesCS4D02G211300 // TraesCS1B02G132900 // TraesCS1A02G112700 // TraesCS5A02G054400 // TraesCS1D02G225600 // TraesCS6B02G386200 // TraesCS6D02G335900 // TraesCS2B02G404900 // TraesCS4B02G210600 // TraesCS1B02G237300 // TraesCS2A02G352700 // TraesCS6B02G285600 // TraesCS1A02G220200 // TraesCS6A02G169400 // …
GO:0002683	P	negative regulation of immune system process	6	1243	63	40900	0.012	0.4	// TraesCS3A02G204600 // TraesCS3D02G210700 // TraesCS1A02G265000 // TraesCS1B02G275700 // TraesCS3B02G236700 // TraesCS1D02G265200	// TraesCS6A02G277700 // TraesCS1D02G229300 // TraesCS6D02G258400 // TraesCS1D02G146500 // TraesCS1A02G243700 // TraesCS1B02G241900 // TraesCS3D02G210700 // TraesCS5B02G153300 // TraesCS1A02G149200 // TraesCS7B02G270600 // TraesCS2B02G304400 // TraesCS5D02G536800 // TraesCS3A02G538000 // TraesCS1A02G227600 // TraesCS3B02G176900 // TraesCS7A02G257200 // TraesCS3B02G603400 // TraesCS4A02G182900 // …
GO:0010074	P	maintenance of meristem identity	12	1243	186	40900	0.012	0.4	// TraesCS2D02G362700 // TraesCS2B02G200800 // TraesCS2A02G174300 // TraesCS2B02G383300 // TraesCS7B02G158600 // TraesCS5B02G286100 // TraesCS2D02G181400 // TraesCS7A02G260600 // TraesCS5A02G286800 // TraesCS5D02G294500 // TraesCS2A02G364700 // TraesCS7D02G261600	// TraesCS2A02G112700 // TraesCS1D02G096900 // TraesCS3B02G357400 // TraesCS2B02G282300 // TraesCS3B02G396100 // TraesCS4D02G181400 // TraesCS7B02G158600 // TraesCS2D02G381600 // TraesCS2A02G514200 // TraesCS6A02G247200 // TraesCS6A02G175800 // TraesCS6A02G109100 // TraesCS5D02G390200 // TraesCS1D02G315600 // TraesCS4D02G135700 // TraesCS2D02G114900 // TraesCS2D02G362700 // TraesCS6D02G233000 // …
GO:0002238	P	response to molecule of fungal origin	6	1243	63	40900	0.012	0.4	// TraesCS2B02G236700 // TraesCS2D02G217300 // TraesCS6D02G252900 // TraesCS6A02G272900 // TraesCS2A02G211100 // TraesCS6B02G300300	// TraesCS4D02G186500 // TraesCS5B02G097600 // TraesCS5B02G189800 // TraesCS7B02G162500 // TraesCS7A02G502700 // TraesCS6A02G289300 // TraesCS6B02G354400 // TraesCS1B02G272600 // TraesCS6D02G252900 // TraesCS7D02G490000 // TraesCS2B02G392500 // TraesCS1B02G336700 // TraesCS2B02G530300 // TraesCS7B02G409600 // TraesCS4B02G214800 // TraesCS4D02G215400 // TraesCS6B02G300300 // TraesCS1A02G267800 // …
GO:1905037	P	autophagosome organization	6	1243	63	40900	0.012	0.4	// TraesCS5B02G155700 // TraesCS5D02G163400 // TraesCS1B02G132900 // TraesCS1A02G112700 // TraesCS1D02G114300 // TraesCS5A02G158000	// TraesCS4B02G224200 // TraesCS6A02G238900 // TraesCS2B02G274200 // TraesCS3D02G095500 // TraesCS4D02G211300 // TraesCS1B02G132900 // TraesCS1A02G112700 // TraesCS5A02G054400 // TraesCS1D02G225600 // TraesCS6B02G386200 // TraesCS6D02G335900 // TraesCS2B02G404900 // TraesCS4B02G210600 // TraesCS1B02G237300 // TraesCS2A02G352700 // TraesCS6B02G285600 // TraesCS1A02G220200 // TraesCS6A02G169400 // …
GO:0006144	P	purine nucleobase metabolic process	6	1243	63	40900	0.012	0.4	// TraesCS4A02G020900 // TraesCS2A02G246300 // TraesCS2B02G270600 // TraesCS2D02G248700 // TraesCS4D02G281700 // TraesCS4B02G282700	// TraesCS7B02G383900 // TraesCS5B02G066900 // TraesCS2D02G565300 // TraesCS5A02G067500 // TraesCS1B02G140200 // TraesCS5B02G429600 // TraesCS5D02G078700 // TraesCS5B02G244500 // TraesCS2D02G248700 // TraesCS3B02G408900 // TraesCS6A02G230100 // TraesCS1D02G192900 // TraesCS2B02G377500 // TraesCS4D02G281700 // TraesCS2D02G356900 // TraesCS4A02G020900 // TraesCS3A02G376400 // TraesCS5B02G074400 // …
GO:0032774	P	RNA biosynthetic process	240	1243	6725	40900	0.012	0.4	// TraesCS5A02G065300 // TraesCS5B02G285400 // TraesCS2A02G387000 // TraesCS4D02G341700 // TraesCS5B02G072100 // TraesCS2D02G284700 // TraesCS4A02G023000 // TraesCS6D02G107700 // TraesCS5D02G269000 // TraesCS7B02G211600 // TraesCS7B02G431500 // TraesCS5A02G286800 // TraesCS7A02G514800 // TraesCS2B02G146000 // TraesCS5A02G241800 // TraesCS1A02G049300 // TraesCS2A02G105600 // TraesCS2D02G125000 // …	// TraesCS6B02G189000 // TraesCS7B02G323600 // TraesCS7D02G308800 // TraesCS3D02G230800 // TraesCS5B02G208500 // TraesCS1B02G437700 // TraesCS7B02G393900 // TraesCS1A02G425000 // TraesCS2A02G105600 // TraesCS1D02G221500 // TraesCS1A02G205100 // TraesCS1D02G106100 // TraesCS7B02G107100 // TraesCS1B02G326900 // TraesCS2D02G114900 // TraesCS2B02G051000 // TraesCS5B02G534400 // TraesCS4D02G056900 // …
GO:0051129	P	negative regulation of cellular component organization	9	1243	122	40900	0.013	0.41	// TraesCS4B02G154300 // TraesCS4A02G139300 // TraesCS7A02G387400 // TraesCS7D02G383900 // TraesCS7B02G290100 // TraesCS4A02G261000 // TraesCS4D02G165700 // TraesCS4B02G053600 // TraesCS4D02G053600	// TraesCS7D02G383900 // TraesCS3B02G311200 // TraesCS3B02G023200 // TraesCS2D02G156700 // TraesCS6A02G168100 // TraesCS7B02G265500 // TraesCS5B02G299500 // TraesCS2B02G380500 // TraesCS1A02G290800 // TraesCS5D02G149700 // TraesCS7D02G265700 // TraesCS6D02G157200 // TraesCS4D02G092800 // TraesCS3D02G250900 // TraesCS3D02G245000 // TraesCS3A02G250500 // TraesCS2A02G151600 // TraesCS3A02G389100 // …
GO:0072511	P	divalent inorganic cation transport	36	1243	789	40900	0.013	0.41	// TraesCS3B02G040900 // TraesCS5A02G269300 // TraesCS7A02G375700 // TraesCS3A02G252300 // TraesCS7B02G196300 // TraesCS5B02G265500 // TraesCS1D02G312500 // TraesCS2D02G218000 // TraesCS7B02G277300 // TraesCS3D02G506700 // TraesCS7A02G230500 // TraesCS2A02G212100 // TraesCS3D02G373700 // TraesCS3D02G038000 // TraesCS3B02G283800 // TraesCS7B02G032300 // TraesCS5A02G265800 // TraesCS5D02G273700 // …	// TraesCS1D02G030400 // TraesCS3D02G234100 // TraesCS3D02G288100 // TraesCS4D02G322600 // TraesCS7D02G130700 // TraesCS1D02G449200 // TraesCS5A02G516900 // TraesCS4A02G298900 // TraesCS5D02G177200 // TraesCS4A02G050500 // TraesCS4A02G253500 // TraesCS1A02G390300 // TraesCS2A02G257200 // TraesCS7A02G549400 // TraesCS3A02G210000 // TraesCS2B02G296100 // TraesCS7B02G329800 // TraesCS7B02G392600 // …
GO:0017148	P	negative regulation of translation	24	1243	477	40900	0.013	0.42	// TraesCS3B02G205900 // TraesCS5B02G358500 // TraesCS5D02G364800 // TraesCS5A02G269300 // TraesCS5A02G356000 // TraesCS6A02G183800 // TraesCS3D02G181900 // TraesCS6B02G213100 // TraesCS7D02G343700 // TraesCS7B02G247600 // TraesCS2D02G362700 // TraesCS5D02G277500 // TraesCS3D02G219500 // TraesCS5B02G269600 // TraesCS4B02G314100 // TraesCS3A02G217500 // TraesCS4D02G311300 // TraesCS2A02G364700 // …	// TraesCS7B02G086700 // TraesCS1A02G234200 // TraesCS7D02G308800 // TraesCS6B02G189000 // TraesCS2B02G263600 // TraesCS6A02G309200 // TraesCS7B02G150500 // TraesCS1B02G049300 // TraesCS3A02G496300 // TraesCS2B02G592500 // TraesCS5A02G149400 // TraesCS4B02G188200 // TraesCS6B02G206700 // TraesCS5A02G475300 // TraesCS7D02G341400 // TraesCS3B02G396000 // TraesCS7D02G206700 // TraesCS1B02G249300 // …
GO:0034249	P	negative regulation of cellular amide metabolic process	24	1243	477	40900	0.013	0.42	// TraesCS3B02G205900 // TraesCS5B02G358500 // TraesCS5D02G364800 // TraesCS5A02G269300 // TraesCS5A02G356000 // TraesCS6A02G183800 // TraesCS3D02G181900 // TraesCS6B02G213100 // TraesCS7D02G343700 // TraesCS7B02G247600 // TraesCS2D02G362700 // TraesCS5D02G277500 // TraesCS3D02G219500 // TraesCS5B02G269600 // TraesCS4B02G314100 // TraesCS3A02G217500 // TraesCS4D02G311300 // TraesCS2A02G364700 // …	// TraesCS7B02G086700 // TraesCS1A02G234200 // TraesCS7D02G308800 // TraesCS6B02G189000 // TraesCS2B02G263600 // TraesCS6A02G309200 // TraesCS7B02G150500 // TraesCS1B02G049300 // TraesCS3A02G496300 // TraesCS2B02G592500 // TraesCS5A02G149400 // TraesCS4B02G188200 // TraesCS6B02G206700 // TraesCS5A02G475300 // TraesCS7D02G341400 // TraesCS3B02G396000 // TraesCS7D02G206700 // TraesCS1B02G249300 // …
GO:0051276	P	chromosome organization	93	1243	2390	40900	0.013	0.43	// TraesCS7B02G119300 // TraesCS7D02G383900 // TraesCS5B02G072100 // TraesCS7B02G431500 // TraesCS5A02G241800 // TraesCS1A02G049300 // TraesCS2A02G105600 // TraesCS7A02G151200 // TraesCS2B02G122500 // TraesCS7A02G218000 // TraesCS1D02G265200 // TraesCS2D02G362700 // TraesCS6B02G319800 // TraesCS1A02G088200 // TraesCS1A02G265000 // TraesCS3D02G219500 // TraesCS3A02G217500 // TraesCS2A02G364700 // …	// TraesCS7D02G231100 // TraesCS6B02G189000 // TraesCS7D02G308800 // TraesCS2A02G335300 // TraesCS3D02G230800 // TraesCS2B02G263600 // TraesCS7D02G383900 // TraesCS1B02G178800 // TraesCS6B02G273900 // TraesCS3D02G298700 // TraesCS2D02G403500 // TraesCS1A02G038200 // TraesCS2A02G105600 // TraesCS7A02G233700 // TraesCS7D02G265700 // TraesCS2B02G425100 // TraesCS2D02G341600 // TraesCS5D02G405400 // …
GO:0010501	P	RNA secondary structure unwinding	9	1243	123	40900	0.013	0.43	// TraesCS4B02G341100 // TraesCS6A02G236800 // TraesCS6D02G219400 // TraesCS6A02G312100 // TraesCS4D02G337100 // TraesCS6D02G291500 // TraesCS6B02G342300 // TraesCS5A02G510500 // TraesCS6B02G265300	// TraesCS4D02G171000 // TraesCS4B02G274200 // TraesCS6D02G105000 // TraesCS2A02G366700 // TraesCS2D02G160100 // TraesCS2A02G173600 // TraesCS6A02G234000 // TraesCS6D02G219400 // TraesCS7B02G187000 // TraesCS5D02G159000 // TraesCS2B02G387200 // TraesCS2A02G370200 // TraesCS5B02G120500 // TraesCS6B02G455000 // TraesCS4D02G058800 // TraesCS5A02G015000 // TraesCS2B02G150800 // TraesCS1A02G262500 // …
GO:0042446	P	hormone biosynthetic process	39	1243	872	40900	0.013	0.43	// TraesCS2B02G270600 // TraesCS4A02G020900 // TraesCS4D02G281700 // TraesCS7D02G391400 // TraesCS5D02G173900 // TraesCS3D02G160300 // TraesCS2D02G248700 // TraesCS5D02G471100 // TraesCS7B02G303300 // TraesCS7B02G353100 // TraesCS4B02G040800 // TraesCS5B02G265500 // TraesCS4A02G273200 // TraesCS4B02G224500 // TraesCS4D02G225100 // TraesCS7D02G391800 // TraesCS5A02G265800 // TraesCS7A02G396200 // …	// TraesCS4A02G240100 // TraesCS4A02G409700 // TraesCS4B02G237600 // TraesCS4D02G322600 // TraesCS5D02G177200 // TraesCS3A02G394300 // TraesCS3D02G540200 // TraesCS7B02G251600 // TraesCS1B02G218300 // TraesCS1A02G113100 // TraesCS5D02G085500 // TraesCS5B02G547200 // TraesCS1B02G133200 // TraesCS2D02G326400 // TraesCS3B02G200300 // TraesCS5D02G384100 // TraesCS5D02G229800 // TraesCS6B02G141200 // …
GO:0031667	P	response to nutrient levels	51	1243	1200	40900	0.013	0.43	// TraesCS5B02G285400 // TraesCS5B02G245100 // TraesCS7D02G190100 // TraesCS7D02G153100 // TraesCS1B02G132900 // TraesCS1A02G112700 // TraesCS1B02G242500 // TraesCS2D02G284700 // TraesCS7B02G353100 // TraesCS5B02G265500 // TraesCS6D02G252900 // TraesCS3B02G124100 // TraesCS3B02G366100 // TraesCS6B02G300300 // TraesCS5B02G155700 // TraesCS2A02G246100 // TraesCS5D02G254300 // TraesCS4A02G082700 // …	// TraesCS2B02G175800 // TraesCS2A02G172100 // TraesCS5B02G093000 // TraesCS1A02G113100 // TraesCS7A02G176700 // TraesCS3D02G339800 // TraesCS3D02G403300 // TraesCS1B02G132900 // TraesCS5A02G382900 // TraesCS3B02G385500 // TraesCS7B02G251600 // TraesCS6A02G005800 // TraesCS6A02G005900 // TraesCS4D02G169200 // TraesCS1B02G208100 // TraesCS3A02G358800 // TraesCS1D02G149700 // TraesCS5D02G097600 // …
GO:0031400	P	negative regulation of protein modification process	12	1243	189	40900	0.014	0.44	// TraesCS4B02G154300 // TraesCS4D02G165700 // TraesCS4A02G139300 // TraesCS4B02G053600 // TraesCS4A02G261000 // TraesCS1B02G275700 // TraesCS1A02G265000 // TraesCS5A02G265800 // TraesCS4D02G053600 // TraesCS5D02G273700 // TraesCS5B02G265500 // TraesCS1D02G265200	// TraesCS5D02G247100 // TraesCS5A02G138200 // TraesCS6B02G225400 // TraesCS7D02G400800 // TraesCS5D02G165900 // TraesCS7B02G006000 // TraesCS2D02G156700 // TraesCS2B02G384000 // TraesCS1A02G290800 // TraesCS3B02G089000 // TraesCS2B02G234800 // TraesCS5A02G395200 // TraesCS4B02G311000 // TraesCS1D02G265200 // TraesCS3A02G249000 // TraesCS7B02G145100 // TraesCS1A02G265000 // TraesCS5D02G121100 // …
GO:0010162	P	seed dormancy process	30	1243	635	40900	0.014	0.44	// TraesCS4D02G293200 // TraesCS2A02G562800 // TraesCS5B02G358500 // TraesCS5D02G364800 // TraesCS7A02G403900 // TraesCS7B02G303300 // TraesCS7B02G196300 // TraesCS5A02G356000 // TraesCS7B02G032300 // TraesCS6A02G183800 // TraesCS2D02G105300 // TraesCS2A02G105600 // TraesCS7A02G230500 // TraesCS6B02G213100 // TraesCS3D02G506700 // TraesCS2B02G122500 // TraesCS7D02G397300 // TraesCS2D02G362700 // …	// TraesCS6B02G189000 // TraesCS1D02G030400 // TraesCS7D02G130700 // TraesCS5B02G033600 // TraesCS2D02G600500 // TraesCS5B02G208500 // TraesCS4D02G363300 // TraesCS4D02G286100 // TraesCS3B02G205300 // TraesCS2D02G079200 // TraesCS2A02G105600 // TraesCS2A02G386200 // TraesCS1D02G400300 // TraesCS3D02G227600 // TraesCS2B02G122500 // TraesCS5D02G390200 // TraesCS2A02G281000 // TraesCS2D02G114900 // …
GO:0022611	P	dormancy process	30	1243	635	40900	0.014	0.44	// TraesCS4D02G293200 // TraesCS2A02G562800 // TraesCS5B02G358500 // TraesCS5D02G364800 // TraesCS7A02G403900 // TraesCS7B02G303300 // TraesCS7B02G196300 // TraesCS5A02G356000 // TraesCS7B02G032300 // TraesCS6A02G183800 // TraesCS2D02G105300 // TraesCS2A02G105600 // TraesCS7A02G230500 // TraesCS6B02G213100 // TraesCS3D02G506700 // TraesCS2B02G122500 // TraesCS7D02G397300 // TraesCS2D02G362700 // …	// TraesCS6B02G189000 // TraesCS1D02G030400 // TraesCS7D02G130700 // TraesCS5B02G033600 // TraesCS2D02G600500 // TraesCS5B02G208500 // TraesCS4D02G363300 // TraesCS4D02G286100 // TraesCS3B02G205300 // TraesCS2D02G079200 // TraesCS2A02G105600 // TraesCS2A02G386200 // TraesCS1D02G400300 // TraesCS3D02G227600 // TraesCS2B02G122500 // TraesCS5D02G390200 // TraesCS2A02G281000 // TraesCS2D02G114900 // …
GO:0048588	P	developmental cell growth	57	1243	1370	40900	0.014	0.44	// TraesCS7B02G246800 // TraesCS5A02G508500 // TraesCS3B02G401600 // TraesCS7D02G153100 // TraesCS5B02G097900 // TraesCS2A02G224600 // TraesCS7D02G162500 // TraesCS1A02G181600 // TraesCS4D02G346600 // TraesCS5A02G091700 // TraesCS5D02G471100 // TraesCS7B02G303300 // TraesCS5D02G103800 // TraesCS7B02G196300 // TraesCS3A02G369700 // TraesCS2D02G313800 // TraesCS3B02G415100 // TraesCS4D02G233000 // …	// TraesCS2B02G157800 // TraesCS5A02G073900 // TraesCS2A02G105600 // TraesCS5A02G520600 // TraesCS4B02G231700 // TraesCS5B02G561500 // TraesCS7D02G328400 // TraesCS3A02G515300 // TraesCS1B02G092400 // TraesCS6D02G112200 // TraesCS2A02G383100 // TraesCS4D02G082700 // TraesCS1B02G388700 // TraesCS2A02G159700 // TraesCS2D02G146500 // TraesCS1A02G031300 // TraesCS5D02G132500 // TraesCS3A02G254600 // …
GO:0051640	P	organelle localization	21	1243	405	40900	0.014	0.45	// TraesCS7B02G373000 // TraesCS1A02G123600 // TraesCS2D02G271600 // TraesCS2B02G404600 // TraesCS5A02G157000 // TraesCS2B02G290500 // TraesCS7A02G471000 // TraesCS5A02G269000 // TraesCS5D02G162400 // TraesCS1D02G130800 // TraesCS2A02G272400 // TraesCS5B02G155200 // TraesCS1A02G055000 // TraesCS5D02G277000 // TraesCS1B02G071800 // TraesCS2A02G387000 // TraesCS5B02G269200 // TraesCS2D02G383800 // …	// TraesCS4B02G263100 // TraesCS7B02G263500 // TraesCS6B02G213200 // TraesCS4D02G182600 // TraesCS1B02G206200 // TraesCS6B02G172500 // TraesCS2B02G172800 // TraesCS3D02G224800 // TraesCS2B02G233300 // TraesCS5B02G549200 // TraesCS4A02G093100 // TraesCS5D02G500300 // TraesCS4B02G127500 // TraesCS5B02G534400 // TraesCS1B02G443100 // TraesCS4B02G018700 // TraesCS4B02G288200 // TraesCS2B02G016100 // …
GO:0048519	P	negative regulation of biological process	165	1243	4509	40900	0.014	0.45	// TraesCS5B02G285400 // TraesCS1D02G095900 // TraesCS5A02G157000 // TraesCS7D02G383900 // TraesCS2A02G155500 // TraesCS5D02G388100 // TraesCS6A02G277400 // TraesCS3B02G366100 // TraesCS2B02G146000 // TraesCS5A02G241800 // TraesCS2A02G105600 // TraesCS7A02G471000 // TraesCS7D02G271000 // TraesCS2B02G122500 // TraesCS5D02G306100 // TraesCS1D02G265200 // TraesCS1B02G394900 // TraesCS2D02G362700 // …	// TraesCS7D02G231100 // TraesCS1A02G234200 // TraesCS7D02G308800 // TraesCS5D02G247100 // TraesCS2B02G049000 // TraesCS3D02G230800 // TraesCS2B02G263600 // TraesCS6A02G309200 // TraesCS7D02G383900 // TraesCS1B02G178800 // TraesCS5B02G208500 // TraesCS2B02G390500 // TraesCS7D02G352000 // TraesCS5B02G203400 // TraesCS2D02G262400 // TraesCS1B02G308200 // TraesCS2B02G592500 // TraesCS4D02G249100 // …
GO:0051783	P	regulation of nuclear division	6	1243	66	40900	0.015	0.46	// TraesCS7B02G115400 // TraesCS7D02G210600 // TraesCS7A02G387400 // TraesCS7D02G383900 // TraesCS7B02G290100 // TraesCS7A02G208200	// TraesCS3B02G419700 // TraesCS6A02G251400 // TraesCS1B02G449500 // TraesCS6B02G339400 // TraesCS5D02G406300 // TraesCS6B02G195800 // TraesCS7D02G383900 // TraesCS6B02G225400 // TraesCS2D02G286200 // TraesCS6B02G273900 // TraesCS1B02G008000 // TraesCS2B02G352700 // TraesCS2A02G329700 // TraesCS2D02G343300 // TraesCS6A02G205200 // TraesCS3D02G190400 // TraesCS5A02G178300 // TraesCS7A02G264900 // …
GO:0006351	P	transcription, DNA-templated	237	1243	6668	40900	0.015	0.46	// TraesCS5A02G065300 // TraesCS5B02G285400 // TraesCS2A02G387000 // TraesCS4D02G341700 // TraesCS5B02G072100 // TraesCS2D02G284700 // TraesCS4A02G023000 // TraesCS6D02G107700 // TraesCS5D02G269000 // TraesCS7B02G211600 // TraesCS7B02G431500 // TraesCS5A02G286800 // TraesCS7A02G514800 // TraesCS2B02G146000 // TraesCS5A02G241800 // TraesCS1A02G049300 // TraesCS2A02G105600 // TraesCS2D02G125000 // …	// TraesCS6B02G189000 // TraesCS7B02G323600 // TraesCS7D02G308800 // TraesCS3D02G230800 // TraesCS5B02G208500 // TraesCS1B02G437700 // TraesCS7B02G393900 // TraesCS1A02G425000 // TraesCS2A02G105600 // TraesCS1D02G221500 // TraesCS1A02G205100 // TraesCS1D02G106100 // TraesCS7B02G107100 // TraesCS1B02G326900 // TraesCS2D02G114900 // TraesCS2B02G051000 // TraesCS5B02G534400 // TraesCS4D02G056900 // …
GO:0032392	P	DNA geometric change	9	1243	126	40900	0.015	0.46	// TraesCS7B02G119300 // TraesCS4B02G053600 // TraesCS4A02G261000 // TraesCS7A02G212500 // TraesCS1A02G088200 // TraesCS4D02G053600 // TraesCS1D02G089500 // TraesCS1B02G107200 // TraesCS7D02G214300	// TraesCS4D02G171000 // TraesCS7B02G119300 // TraesCS5B02G559600 // TraesCS1A02G162200 // TraesCS3A02G184800 // TraesCS3B02G294400 // TraesCS7D02G454700 // TraesCS1D02G100000 // TraesCS3D02G188800 // TraesCS5A02G015000 // TraesCS4D02G123200 // TraesCS1B02G274600 // TraesCS1A02G262500 // TraesCS7B02G368200 // TraesCS5B02G277600 // TraesCS4B02G129200 // TraesCS5D02G062500 // TraesCS4B02G138800 // …
GO:0009908	P	flower development	120	1243	3189	40900	0.015	0.46	// TraesCS2A02G387000 // TraesCS3A02G369700 // TraesCS3B02G366100 // TraesCS6A02G183800 // TraesCS2A02G105600 // TraesCS7A02G151200 // TraesCS2B02G122500 // TraesCS7A02G218000 // TraesCS2A02G232400 // TraesCS2D02G362700 // TraesCS6B02G319800 // TraesCS3A02G152700 // TraesCS3D02G219500 // TraesCS7D02G334800 // TraesCS3A02G217500 // TraesCS2A02G364700 // TraesCS2B02G535800 // TraesCS4A02G238600 // …	// TraesCS6B02G189000 // TraesCS2A02G401200 // TraesCS3B02G300300 // TraesCS6A02G213700 // TraesCS2B02G263600 // TraesCS1B02G178800 // TraesCS1B02G437700 // TraesCS2D02G403500 // TraesCS2A02G105600 // TraesCS3D02G382400 // TraesCS4B02G086300 // TraesCS3D02G246500 // TraesCS7B02G291900 // TraesCS2B02G425100 // TraesCS3B02G003800 // TraesCS6B02G246300 // TraesCS2D02G114900 // TraesCS5A02G420600 // …
GO:1905269	P	positive regulation of chromatin organization	6	1243	66	40900	0.015	0.46	// TraesCS4B02G053600 // TraesCS4A02G261000 // TraesCS7D02G219700 // TraesCS4D02G053600 // TraesCS7B02G125000 // TraesCS7A02G218000	// TraesCS6A02G277700 // TraesCS3D02G217800 // TraesCS2A02G140400 // TraesCS2B02G015500 // TraesCS3B02G300000 // TraesCS6D02G258400 // TraesCS2B02G164300 // TraesCS5A02G390300 // TraesCS4D02G053600 // TraesCS2D02G156700 // TraesCS1B02G108200 // TraesCS2D02G381600 // TraesCS4A02G165700 // TraesCS2D02G143100 // TraesCS2D02G365000 // TraesCS1B02G256700 // TraesCS6A02G176200 // TraesCS2B02G401900 // …
GO:0046855	P	inositol phosphate dephosphorylation	6	1243	66	40900	0.015	0.46	// TraesCS6D02G147900 // TraesCS6B02G186200 // TraesCS4A02G082700 // TraesCS6A02G163700 // TraesCS4D02G221700 // TraesCS4B02G221300	// TraesCS1A02G357300 // TraesCS1B02G428900 // TraesCS4B02G017400 // TraesCS7B02G063500 // TraesCS3A02G176300 // TraesCS6B02G374700 // TraesCS2D02G363400 // TraesCS4D02G123400 // TraesCS3B02G208500 // TraesCS5A02G054400 // TraesCS4D02G221700 // TraesCS7B02G175000 // TraesCS6A02G163700 // TraesCS4D02G297800 // TraesCS7B02G006000 // TraesCS7A02G277300 // TraesCS5D02G065700 // TraesCS1B02G373800 // …
GO:0045927	P	positive regulation of growth	9	1243	126	40900	0.015	0.46	// TraesCS2D02G423200 // TraesCS2B02G445000 // TraesCS2A02G425200 // TraesCS3A02G152700 // TraesCS3D02G160300 // TraesCS3D02G219500 // TraesCS3B02G179600 // TraesCS3A02G217500 // TraesCS3B02G247800	// TraesCS2D02G295900 // TraesCS7A02G306100 // TraesCS2B02G578300 // TraesCS7B02G439000 // TraesCS5B02G317200 // TraesCS1B02G202400 // TraesCS2D02G548700 // TraesCS1A02G334700 // TraesCS2B02G314100 // TraesCS3A02G152700 // TraesCS3D02G219500 // TraesCS5B02G318200 // TraesCS7B02G169500 // TraesCS3A02G217500 // TraesCS7A02G270700 // TraesCS2A02G287900 // TraesCS2B02G133200 // TraesCS2D02G423200 // …
GO:0010380	P	regulation of chlorophyll biosynthetic process	6	1243	66	40900	0.015	0.46	// TraesCS6D02G135500 // TraesCS2A02G028800 // TraesCS2D02G031100 // TraesCS2B02G041600 // TraesCS6B02G174400 // TraesCS6A02G146200	// TraesCS6A02G419200 // TraesCS4A02G067500 // TraesCS5A02G480400 // TraesCS6B02G132500 // TraesCS4B02G172000 // TraesCS6A02G084200 // TraesCS5A02G219400 // TraesCS4D02G225400 // TraesCS6A02G359200 // TraesCS2A02G287300 // TraesCS6D02G407400 // TraesCS3A02G139200 // TraesCS3D02G139500 // TraesCS7A02G213700 // TraesCS4B02G136900 // TraesCS4A02G063600 // TraesCS6D02G135500 // TraesCS5D02G006100 // …
GO:0032350	P	regulation of hormone metabolic process	9	1243	126	40900	0.015	0.46	// TraesCS7B02G297700 // TraesCS7D02G391800 // TraesCS7D02G391400 // TraesCS7A02G403900 // TraesCS7B02G298200 // TraesCS7B02G303300 // TraesCS7A02G396200 // TraesCS7A02G395700 // TraesCS7D02G397300	// TraesCS5A02G268200 // TraesCS7D02G257000 // TraesCS3A02G276500 // TraesCS5D02G240600 // TraesCS3B02G141600 // TraesCS7A02G395700 // TraesCS5D02G364900 // TraesCS6B02G298700 // TraesCS6B02G420000 // TraesCS5B02G547200 // TraesCS2A02G456600 // TraesCS2D02G461700 // TraesCS5A02G271200 // TraesCS2D02G326400 // TraesCS2D02G456900 // TraesCS7B02G152800 // TraesCS4A02G074700 // TraesCS5B02G486500 // …
GO:0019217	P	regulation of fatty acid metabolic process	6	1243	66	40900	0.015	0.46	// TraesCS1B02G433100 // TraesCS7B02G177500 // TraesCS7D02G281700 // TraesCS7A02G283500 // TraesCS1D02G411400 // TraesCS1A02G403500	// TraesCS1A02G076100 // TraesCS1B02G363100 // TraesCS3D02G236200 // TraesCS5A02G407700 // TraesCS6A02G261400 // TraesCS7A02G283500 // TraesCS3B02G376500 // TraesCS1D02G126800 // TraesCS2D02G473300 // TraesCS1B02G147500 // TraesCS2A02G473600 // TraesCS1A02G403500 // TraesCS3D02G268800 // TraesCS7B02G460900 // TraesCS5D02G019700 // TraesCS6D02G242100 // TraesCS6A02G373800 // TraesCS7D02G281700 // …
GO:0006476	P	protein deacetylation	6	1243	66	40900	0.015	0.46	// TraesCS1D02G004900 // TraesCS5B02G072100 // TraesCS5D02G076100 // TraesCS1B02G002000 // TraesCS5A02G065300 // TraesCS1A02G002700	// TraesCS7D02G231100 // TraesCS7B02G196500 // TraesCS3B02G146600 // TraesCS1A02G317100 // TraesCS7B02G266000 // TraesCS5D02G126600 // TraesCS1B02G329500 // TraesCS7A02G362600 // TraesCS7A02G365600 // TraesCS1A02G002700 // TraesCS7B02G261800 // TraesCS7D02G356800 // TraesCS1D02G274900 // TraesCS2A02G293200 // TraesCS2A02G177100 // TraesCS1D02G141300 // TraesCS1A02G275300 // TraesCS1B02G284500 // …
GO:0032508	P	DNA duplex unwinding	9	1243	126	40900	0.015	0.46	// TraesCS7B02G119300 // TraesCS4B02G053600 // TraesCS4A02G261000 // TraesCS7A02G212500 // TraesCS1A02G088200 // TraesCS4D02G053600 // TraesCS1D02G089500 // TraesCS1B02G107200 // TraesCS7D02G214300	// TraesCS4D02G171000 // TraesCS7B02G119300 // TraesCS5B02G559600 // TraesCS1A02G162200 // TraesCS3A02G184800 // TraesCS3B02G294400 // TraesCS7D02G454700 // TraesCS1D02G100000 // TraesCS3D02G188800 // TraesCS5A02G015000 // TraesCS4D02G123200 // TraesCS1B02G274600 // TraesCS1A02G262500 // TraesCS7B02G368200 // TraesCS5B02G277600 // TraesCS4B02G129200 // TraesCS5D02G062500 // TraesCS4B02G138800 // …
GO:0002213	P	defense response to insect	9	1243	126	40900	0.015	0.46	// TraesCS5D02G144200 // TraesCS1B02G433100 // TraesCS7B02G177500 // TraesCS5B02G147300 // TraesCS7D02G281700 // TraesCS7A02G283500 // TraesCS1D02G411400 // TraesCS5A02G148700 // TraesCS1A02G403500	// TraesCS3D02G094200 // TraesCS5A02G495500 // TraesCS3B02G484300 // TraesCS5D02G420300 // TraesCS4D02G294100 // TraesCS5B02G157100 // TraesCS7B02G291400 // TraesCS5D02G137000 // TraesCS2A02G158800 // TraesCS5A02G281800 // TraesCS1A02G351600 // TraesCS7D02G260100 // TraesCS5D02G131500 // TraesCS6D02G121900 // TraesCS7B02G177500 // TraesCS5B02G128100 // TraesCS1D02G027300 // TraesCS1B02G371900 // …
GO:0071545	P	inositol phosphate catabolic process	6	1243	66	40900	0.015	0.46	// TraesCS6D02G147900 // TraesCS6B02G186200 // TraesCS4A02G082700 // TraesCS6A02G163700 // TraesCS4D02G221700 // TraesCS4B02G221300	// TraesCS1A02G357300 // TraesCS1B02G428900 // TraesCS4B02G017400 // TraesCS7B02G063500 // TraesCS3A02G176300 // TraesCS6B02G374700 // TraesCS2D02G363400 // TraesCS4D02G123400 // TraesCS3B02G208500 // TraesCS5A02G054400 // TraesCS4D02G221700 // TraesCS7B02G175000 // TraesCS6A02G163700 // TraesCS4D02G297800 // TraesCS7B02G006000 // TraesCS7A02G277300 // TraesCS5D02G065700 // TraesCS1B02G373800 // …
GO:0051701	P	interaction with host	18	1243	333	40900	0.015	0.46	// TraesCS2D02G362700 // TraesCS6A02G236800 // TraesCS6D02G219400 // TraesCS2B02G383300 // TraesCS7D02G343700 // TraesCS5B02G358500 // TraesCS7A02G336000 // TraesCS1A02G265000 // TraesCS3D02G219500 // TraesCS5A02G356000 // TraesCS1B02G275700 // TraesCS7B02G247600 // TraesCS5D02G364800 // TraesCS6B02G265300 // TraesCS3A02G217500 // TraesCS1D02G265200 // TraesCS2A02G364700 // TraesCS3B02G247800	// TraesCS6B02G189000 // TraesCS3B02G387800 // TraesCS6A02G221400 // TraesCS2B02G263600 // TraesCS4B02G286100 // TraesCS3D02G114000 // TraesCS7D02G399400 // TraesCS4A02G076700 // TraesCS2B02G167000 // TraesCS2B02G592500 // TraesCS7A02G376600 // TraesCS3D02G366500 // TraesCS7D02G106000 // TraesCS1D02G107200 // TraesCS5D02G336200 // TraesCS3D02G162700 // TraesCS7B02G008400 // TraesCS6B02G351900 // …
GO:0035335	P	peptidyl-tyrosine dephosphorylation	6	1243	66	40900	0.015	0.46	// TraesCS1A02G265000 // TraesCS5A02G265800 // TraesCS1B02G275700 // TraesCS5D02G273700 // TraesCS5B02G265500 // TraesCS1D02G265200	// TraesCS7D02G277800 // TraesCS4B02G096200 // TraesCS2A02G065100 // TraesCS2A02G208000 // TraesCS7B02G175000 // TraesCS2B02G454200 // TraesCS4B02G135100 // TraesCS7B02G006000 // TraesCS5B02G265500 // TraesCS1B02G058600 // TraesCS5B02G137700 // TraesCS3D02G277800 // TraesCS4A02G183500 // TraesCS2D02G063200 // TraesCS7B02G175600 // TraesCS7B02G073200 // TraesCS3B02G176900 // TraesCS3A02G277500 // …
GO:0055072	P	iron ion homeostasis	12	1243	191	40900	0.015	0.46	// TraesCS3D02G506700 // TraesCS7D02G230900 // TraesCS2A02G028800 // TraesCS7A02G230500 // TraesCS2D02G031100 // TraesCS3B02G563700 // TraesCS7B02G032300 // TraesCS2B02G041600 // TraesCS7B02G196300 // TraesCS3A02G499800 // TraesCS7A02G131600 // TraesCS7D02G130800	// TraesCS1D02G030400 // TraesCS7B02G329000 // TraesCS7D02G421100 // TraesCS3A02G489700 // TraesCS1A02G029900 // TraesCS4D02G236000 // TraesCS1A02G406300 // TraesCS5A02G152400 // TraesCS2B02G296100 // TraesCS7B02G032100 // TraesCS1B02G422900 // TraesCS7D02G122600 // TraesCS3B02G452000 // TraesCS2B02G223000 // TraesCS7D02G130700 // TraesCS3D02G227600 // TraesCS2A02G390800 // TraesCS7D02G451900 // …
GO:0042445	P	hormone metabolic process	48	1243	1127	40900	0.015	0.46	// TraesCS2B02G270600 // TraesCS4A02G020900 // TraesCS4D02G281700 // TraesCS7D02G391400 // TraesCS2D02G375600 // TraesCS3D02G160300 // TraesCS2A02G299300 // TraesCS2D02G248700 // TraesCS5D02G471100 // TraesCS7B02G303300 // TraesCS7B02G353100 // TraesCS4B02G040800 // TraesCS5B02G265500 // TraesCS4A02G273200 // TraesCS2A02G379400 // TraesCS3B02G161000 // TraesCS4D02G225100 // TraesCS7D02G391800 // …	// TraesCS4A02G240100 // TraesCS4A02G409700 // TraesCS4B02G237600 // TraesCS4D02G322600 // TraesCS5D02G177200 // TraesCS3A02G394300 // TraesCS2A02G170000 // TraesCS3B02G232800 // TraesCS7B02G251600 // TraesCS1B02G218300 // TraesCS3B02G161100 // TraesCS1A02G113100 // TraesCS5D02G085500 // TraesCS3A02G331800 // TraesCS5B02G547200 // TraesCS1B02G133200 // TraesCS2D02G326400 // TraesCS5B02G074400 // …
GO:0043467	P	regulation of generation of precursor metabolites and energy	6	1243	66	40900	0.015	0.46	// TraesCS7B02G373000 // TraesCS7A02G471000 // TraesCS6D02G258000 // TraesCS6B02G305400 // TraesCS6A02G277400 // TraesCS7D02G458400	// TraesCS6A02G277400 // TraesCS1B02G388900 // TraesCS1A02G358600 // TraesCS7B02G093400 // TraesCS7B02G471600 // TraesCS3B02G277900 // TraesCS7D02G534500 // TraesCS2D02G194000 // TraesCS4D02G211200 // TraesCS1D02G376000 // TraesCS3D02G309400 // TraesCS5A02G256900 // TraesCS1A02G441200 // TraesCS3D02G249000 // TraesCS1B02G273100 // TraesCS1A02G301400 // TraesCS5B02G256400 // TraesCS3D02G212100 // …
GO:0009889	P	regulation of biosynthetic process	264	1243	7493	40900	0.016	0.47	// TraesCS5A02G065300 // TraesCS5B02G285400 // TraesCS2A02G387000 // TraesCS4D02G341700 // TraesCS1B02G394900 // TraesCS5B02G072100 // TraesCS2D02G284700 // TraesCS4A02G023000 // TraesCS6D02G107700 // TraesCS1D02G312500 // TraesCS5D02G269000 // TraesCS7B02G211600 // TraesCS7B02G431500 // TraesCS5A02G286800 // TraesCS7A02G514800 // TraesCS2B02G146000 // TraesCS5A02G241800 // TraesCS1A02G049300 // …	// TraesCS6B02G189000 // TraesCS7B02G323600 // TraesCS7D02G308800 // TraesCS2A02G335300 // TraesCS3D02G230800 // TraesCS3A02G427600 // TraesCS5B02G208500 // TraesCS4D02G056900 // TraesCS2B02G592500 // TraesCS7B02G393900 // TraesCS1A02G425000 // TraesCS2A02G105600 // TraesCS1D02G221500 // TraesCS7A02G202600 // TraesCS1D02G106100 // TraesCS7B02G107100 // TraesCS1B02G326900 // TraesCS2D02G114900 // …
GO:0016129	P	phytosteroid biosynthetic process	18	1243	335	40900	0.016	0.47	// TraesCS7B02G297700 // TraesCS7A02G557300 // TraesCS7D02G442200 // TraesCS7D02G391800 // TraesCS7D02G391400 // TraesCS7D02G553300 // TraesCS7A02G452900 // TraesCS7B02G482000 // TraesCS7A02G403900 // TraesCS7B02G298200 // TraesCS7B02G303300 // TraesCS7A02G396200 // TraesCS4D02G038200 // TraesCS4B02G040800 // TraesCS7A02G395700 // TraesCS4A02G273200 // TraesCS7D02G397300 // TraesCS7B02G353100	// TraesCS4A02G240100 // TraesCS1A02G113100 // TraesCS7D02G257000 // TraesCS3B02G324400 // TraesCS6D02G300600 // TraesCS1A02G365800 // TraesCS1D02G208000 // TraesCS1A02G301800 // TraesCS5D02G177200 // TraesCS3D02G359100 // TraesCS6A02G271300 // TraesCS7A02G395700 // TraesCS1D02G371200 // TraesCS7B02G251600 // TraesCS5B02G030400 // TraesCS7B02G392700 // TraesCS7D02G141600 // TraesCS4B02G332600 // …
GO:0009814	P	defense response, incompatible interaction	80	1243	2036	40900	0.016	0.49	// TraesCS4D02G293200 // TraesCS2B02G568000 // TraesCS2A02G562800 // TraesCS2D02G423200 // TraesCS7D02G153100 // TraesCS6A02G356900 // TraesCS5D02G173900 // TraesCS1B02G394900 // TraesCS7B02G258500 // TraesCS6D02G358600 // TraesCS2A02G537200 // TraesCS2A02G299300 // TraesCS7A02G552000 // TraesCS3D02G412700 // TraesCS2B02G366500 // TraesCS3A02G190700 // TraesCS5B02G265500 // TraesCS3D02G194800 // …	// TraesCS2B02G214000 // TraesCS3B02G335400 // TraesCS1A02G034300 // TraesCS5B02G203400 // TraesCS1B02G308200 // TraesCS5B02G183700 // TraesCS3D02G327400 // TraesCS4A02G087700 // TraesCS2B02G267500 // TraesCS7D02G471300 // TraesCS1B02G272100 // TraesCS7B02G113400 // TraesCS5D02G387700 // TraesCS4B02G086300 // TraesCS7B02G093700 // TraesCS5B02G287300 // TraesCS4D02G296000 // TraesCS4B02G293300 // …
GO:0009862	P	systemic acquired resistance, salicylic acid mediated signaling pathway	27	1243	565	40900	0.016	0.49	// TraesCS7D02G153100 // TraesCS1B02G394900 // TraesCS2A02G155500 // TraesCS4B02G106300 // TraesCS3A02G190700 // TraesCS5B02G265500 // TraesCS5D02G196300 // TraesCS1A02G374700 // TraesCS5A02G265800 // TraesCS7A02G151200 // TraesCS5D02G273700 // TraesCS1D02G376300 // TraesCS3D02G160300 // TraesCS4D02G103000 // TraesCS2B02G180500 // TraesCS3A02G152700 // TraesCS1B02G389200 // TraesCS3D02G194800 // …	// TraesCS4B02G237600 // TraesCS5D02G031600 // TraesCS3B02G433000 // TraesCS4D02G200800 // TraesCS1B02G308200 // TraesCS6A02G005900 // TraesCS3A02G400000 // TraesCS4D02G249100 // TraesCS1B02G249000 // TraesCS4B02G188200 // TraesCS4A02G087700 // TraesCS7B02G113400 // TraesCS5B02G482400 // TraesCS2D02G284300 // TraesCS6B02G141200 // TraesCS4B02G120800 // TraesCS1A02G195400 // TraesCS1D02G437700 // …
GO:0006661	P	phosphatidylinositol biosynthetic process	15	1243	264	40900	0.017	0.49	// TraesCS2D02G479600 // TraesCS3A02G336700 // TraesCS3D02G329700 // TraesCS2A02G480300 // TraesCS3B02G367800 // TraesCS2B02G505100 // TraesCS3D02G407300 // TraesCS2B02G360500 // TraesCS6A02G094800 // TraesCS3A02G412600 // TraesCS2A02G322300 // TraesCS6B02G123000 // TraesCS6D02G088400 // TraesCS3B02G447000 // TraesCS2D02G340800	// TraesCS6A02G185500 // TraesCS4D02G102300 // TraesCS4B02G075700 // TraesCS5B02G561200 // TraesCS4A02G193700 // TraesCS3B02G167800 // TraesCS4A02G318200 // TraesCS6B02G123000 // TraesCS5A02G187600 // TraesCS5D02G304200 // TraesCS4A02G080400 // TraesCS4D02G223900 // TraesCS3B02G525600 // TraesCS1D02G130300 // TraesCS5D02G206400 // TraesCS5D02G072200 // TraesCS5A02G200700 // TraesCS5A02G297100 // …
GO:0007033	P	vacuole organization	15	1243	264	40900	0.017	0.49	// TraesCS5B02G155700 // TraesCS2D02G218000 // TraesCS1B02G132900 // TraesCS1A02G112700 // TraesCS3A02G252300 // TraesCS1D02G114300 // TraesCS5A02G158000 // TraesCS2B02G237200 // TraesCS5B02G269600 // TraesCS5A02G269300 // TraesCS3B02G283800 // TraesCS2A02G212100 // TraesCS5D02G277500 // TraesCS3D02G252800 // TraesCS5D02G163400	// TraesCS6A02G169300 // TraesCS6D02G135900 // TraesCS7A02G279100 // TraesCS3D02G095500 // TraesCS4D02G211300 // TraesCS4A02G199200 // TraesCS7A02G325000 // TraesCS1D02G197000 // TraesCS6B02G197300 // TraesCS3B02G579700 // TraesCS5D02G404300 // TraesCS7D02G281900 // TraesCS2D02G280900 // TraesCS6D02G258300 // TraesCS1A02G254200 // TraesCS3D02G519200 // TraesCS5D02G065700 // TraesCS1A02G220200 // …
GO:0010310	P	regulation of hydrogen peroxide metabolic process	21	1243	412	40900	0.017	0.5	// TraesCS1B02G389200 // TraesCS4D02G103000 // TraesCS7D02G153100 // TraesCS1D02G376300 // TraesCS3A02G152700 // TraesCS5B02G189200 // TraesCS1B02G394900 // TraesCS1D02G381800 // TraesCS3D02G160300 // TraesCS7B02G055200 // TraesCS5A02G193900 // TraesCS5A02G265800 // TraesCS7A02G151200 // TraesCS4B02G106300 // TraesCS5D02G196300 // TraesCS5D02G273700 // TraesCS5B02G265500 // TraesCS3B02G179600 // …	// TraesCS4B02G237600 // TraesCS5D02G031600 // TraesCS3B02G433000 // TraesCS1B02G308200 // TraesCS6A02G005900 // TraesCS3A02G400000 // TraesCS4D02G249100 // TraesCS1B02G249000 // TraesCS7B02G113400 // TraesCS6B02G141200 // TraesCS4B02G120800 // TraesCS1D02G437700 // TraesCS6A02G005700 // TraesCS3A02G152700 // TraesCS1A02G387600 // TraesCS3D02G107300 // TraesCS5A02G243200 // TraesCS7A02G158900 // …
GO:0051345	P	positive regulation of hydrolase activity	12	1243	195	40900	0.017	0.51	// TraesCS3A02G045300 // TraesCS6A02G374700 // TraesCS6B02G412400 // TraesCS6A02G179200 // TraesCS3B02G038800 // TraesCS7A02G270600 // TraesCS6B02G206400 // TraesCS6D02G358600 // TraesCS7D02G271000 // TraesCS7B02G168700 // TraesCS6D02G165700 // TraesCS3D02G035900	// TraesCS3D02G158700 // TraesCS6A02G221400 // TraesCS4B02G239700 // TraesCS7B02G299100 // TraesCS6B02G314300 // TraesCS2A02G224500 // TraesCS1B02G207900 // TraesCS5D02G503100 // TraesCS5D02G121400 // TraesCS7B02G149900 // TraesCS2A02G306400 // TraesCS6B02G259800 // TraesCS7B02G161800 // TraesCS1A02G290500 // TraesCS4D02G016900 // TraesCS3D02G035900 // TraesCS5A02G097200 // TraesCS4D02G225300 // …
GO:0080147	P	root hair cell development	30	1243	647	40900	0.017	0.51	// TraesCS3B02G401600 // TraesCS7D02G153100 // TraesCS2A02G224600 // TraesCS7D02G162500 // TraesCS1A02G181600 // TraesCS7B02G196300 // TraesCS3A02G369700 // TraesCS2D02G313800 // TraesCS2D02G105300 // TraesCS2A02G315800 // TraesCS2A02G105600 // TraesCS7A02G230500 // TraesCS7B02G032300 // TraesCS3D02G506700 // TraesCS7A02G151200 // TraesCS2B02G122500 // TraesCS3D02G362700 // TraesCS1B02G199200 // …	// TraesCS2A02G172100 // TraesCS4D02G065600 // TraesCS7D02G130700 // TraesCS7D02G162500 // TraesCS1A02G181600 // TraesCS1D02G030400 // TraesCS3B02G235100 // TraesCS2D02G105500 // TraesCS4A02G274200 // TraesCS6A02G005900 // TraesCS2B02G296100 // TraesCS1A02G091300 // TraesCS6B02G316000 // TraesCS2A02G105600 // TraesCS2D02G018000 // TraesCS2A02G175100 // TraesCS3B02G359500 // TraesCS3D02G227600 // …
GO:0006865	P	amino acid transport	27	1243	568	40900	0.017	0.51	// TraesCS5B02G097900 // TraesCS6D02G265600 // TraesCS4B02G226500 // TraesCS7B02G119000 // TraesCS2B02G287200 // TraesCS5A02G091700 // TraesCS6B02G314000 // TraesCS5D02G103800 // TraesCS2A02G268400 // TraesCS7A02G212200 // TraesCS3D02G506700 // TraesCS2A02G360500 // TraesCS5A02G089400 // TraesCS5B02G095400 // TraesCS7D02G366200 // TraesCS4D02G227200 // TraesCS7D02G213900 // TraesCS2D02G359200 // …	// TraesCS4A02G129900 // TraesCS1D02G030400 // TraesCS3B02G300300 // TraesCS4D02G249100 // TraesCS1A02G385500 // TraesCS6D02G331400 // TraesCS3A02G499300 // TraesCS3B02G433000 // TraesCS3D02G506200 // TraesCS6A02G216100 // TraesCS3B02G420700 // TraesCS3A02G400000 // TraesCS5D02G031800 // TraesCS5A02G377000 // TraesCS4B02G013800 // TraesCS7B02G213000 // TraesCS7D02G507300 // TraesCS7D02G213900 // …
GO:0097659	P	nucleic acid-templated transcription	237	1243	6701	40900	0.017	0.51	// TraesCS5A02G065300 // TraesCS5B02G285400 // TraesCS2A02G387000 // TraesCS4D02G341700 // TraesCS5B02G072100 // TraesCS2D02G284700 // TraesCS4A02G023000 // TraesCS6D02G107700 // TraesCS5D02G269000 // TraesCS7B02G211600 // TraesCS7B02G431500 // TraesCS5A02G286800 // TraesCS7A02G514800 // TraesCS2B02G146000 // TraesCS5A02G241800 // TraesCS1A02G049300 // TraesCS2A02G105600 // TraesCS2D02G125000 // …	// TraesCS6B02G189000 // TraesCS7B02G323600 // TraesCS7D02G308800 // TraesCS3D02G230800 // TraesCS5B02G208500 // TraesCS1B02G437700 // TraesCS7B02G393900 // TraesCS1A02G425000 // TraesCS2A02G105600 // TraesCS1D02G221500 // TraesCS1A02G205100 // TraesCS1D02G106100 // TraesCS7B02G107100 // TraesCS1B02G326900 // TraesCS2D02G114900 // TraesCS2B02G051000 // TraesCS5B02G534400 // TraesCS4D02G056900 // …
GO:1902275	P	regulation of chromatin organization	9	1243	129	40900	0.018	0.52	// TraesCS4B02G154300 // TraesCS4A02G139300 // TraesCS4B02G053600 // TraesCS4A02G261000 // TraesCS4D02G165700 // TraesCS7D02G219700 // TraesCS4D02G053600 // TraesCS7B02G125000 // TraesCS7A02G218000	// TraesCS3A02G329400 // TraesCS3D02G217800 // TraesCS7D02G277600 // TraesCS5B02G102800 // TraesCS3B02G023200 // TraesCS2D02G156700 // TraesCS3A02G078500 // TraesCS4D02G008400 // TraesCS5B02G299500 // TraesCS3B02G272900 // TraesCS1A02G290800 // TraesCS3D02G165900 // TraesCS7A02G386700 // TraesCS5B02G141300 // TraesCS7D02G300100 // TraesCS4D02G123200 // TraesCS5A02G318200 // TraesCS4B02G129200 // …
GO:0070085	P	glycosylation	33	1243	729	40900	0.018	0.53	// TraesCS1A02G261000 // TraesCS4D02G196900 // TraesCS6A02G001600 // TraesCS5B02G007800 // TraesCS6A02G277400 // TraesCS7B02G183900 // TraesCS4B02G196600 // TraesCS2D02G218000 // TraesCS7D02G141100 // TraesCS2A02G212100 // TraesCS3A02G154000 // TraesCS5D02G015000 // TraesCS2A02G105500 // TraesCS6B02G006400 // TraesCS7D02G288800 // TraesCS2A02G314600 // TraesCS3D02G161400 // TraesCS1B02G271800 // …	// TraesCS1A02G261000 // TraesCS7D02G313600 // TraesCS4D02G113600 // TraesCS1B02G049300 // TraesCS3A02G421500 // TraesCS3A02G299500 // TraesCS4D02G126400 // TraesCS2D02G180400 // TraesCS3A02G357900 // TraesCS5D02G093700 // TraesCS6B02G316000 // TraesCS5D02G182500 // TraesCS3B02G167300 // TraesCS4D02G172100 // TraesCS7D02G141100 // TraesCS6B02G194500 // TraesCS4D02G307300 // TraesCS5D02G324700 // …
GO:0034654	P	nucleobase-containing compound biosynthetic process	273	1243	7799	40900	0.018	0.53	// TraesCS5A02G065300 // TraesCS5B02G285400 // TraesCS2A02G269100 // TraesCS7B02G119300 // TraesCS4D02G341700 // TraesCS5B02G072100 // TraesCS2D02G284700 // TraesCS4A02G023000 // TraesCS6D02G107700 // TraesCS5D02G269000 // TraesCS7B02G211600 // TraesCS7B02G431500 // TraesCS5A02G286800 // TraesCS7A02G514800 // TraesCS2B02G146000 // TraesCS5A02G241800 // TraesCS1A02G049300 // TraesCS2A02G105600 // …	// TraesCS6B02G189000 // TraesCS7B02G323600 // TraesCS7D02G308800 // TraesCS2A02G335300 // TraesCS3D02G230800 // TraesCS5B02G208500 // TraesCS1B02G437700 // TraesCS7B02G393900 // TraesCS1A02G425000 // TraesCS2A02G105600 // TraesCS1D02G221500 // TraesCS1A02G205100 // TraesCS1D02G106100 // TraesCS7B02G107100 // TraesCS1B02G326900 // TraesCS2D02G114900 // TraesCS2B02G051000 // TraesCS5B02G534400 // …
GO:0015672	P	monovalent inorganic cation transport	51	1243	1224	40900	0.018	0.53	// TraesCS3B02G040900 // TraesCS3B02G415100 // TraesCS7B02G032300 // TraesCS5A02G157000 // TraesCS2D02G271600 // TraesCS5A02G508500 // TraesCS2B02G290500 // TraesCS1D02G221100 // TraesCS1B02G232900 // TraesCS2A02G272400 // TraesCS1A02G219500 // TraesCS3B02G283800 // TraesCS7B02G196300 // TraesCS4B02G338600 // TraesCS4D02G233000 // TraesCS6D02G208500 // TraesCS7A02G195600 // TraesCS7A02G230500 // …	// TraesCS7A02G313100 // TraesCS3D02G188000 // TraesCS1D02G030400 // TraesCS7B02G355500 // TraesCS6A02G213700 // TraesCS7B02G278200 // TraesCS5A02G490200 // TraesCS7D02G130700 // TraesCS3D02G322500 // TraesCS2D02G229600 // TraesCS3A02G219100 // TraesCS2B02G013600 // TraesCS4D02G051000 // TraesCS2D02G105500 // TraesCS5D02G380000 // TraesCS2A02G257200 // TraesCS7B02G393900 // TraesCS5D02G168600 // …
GO:0042401	P	cellular biogenic amine biosynthetic process	12	1243	197	40900	0.018	0.54	// TraesCS5A02G169500 // TraesCS2D02G423200 // TraesCS2B02G347800 // TraesCS3A02G152700 // TraesCS2D02G328900 // TraesCS5D02G173900 // TraesCS2A02G425200 // TraesCS2B02G445000 // TraesCS3D02G160300 // TraesCS2A02G334600 // TraesCS5B02G166300 // TraesCS3B02G179600	// TraesCS5A02G221200 // TraesCS2B02G308600 // TraesCS7A02G350100 // TraesCS1A02G081200 // TraesCS2D02G290100 // TraesCS5A02G495500 // TraesCS5B02G336200 // TraesCS6B02G432500 // TraesCS2B02G578300 // TraesCS7B02G439000 // TraesCS6B02G249000 // TraesCS7D02G501700 // TraesCS1B02G463100 // TraesCS2D02G326400 // TraesCS5B02G317200 // TraesCS7D02G388400 // TraesCS2A02G033500 // TraesCS1B02G202400 // …
GO:0016236	P	macroautophagy	6	1243	69	40900	0.019	0.54	// TraesCS5B02G155700 // TraesCS5D02G163400 // TraesCS1B02G132900 // TraesCS1A02G112700 // TraesCS1D02G114300 // TraesCS5A02G158000	// TraesCS4B02G224200 // TraesCS6A02G238900 // TraesCS2B02G274200 // TraesCS3D02G095500 // TraesCS4D02G110500 // TraesCS4D02G211300 // TraesCS1B02G132900 // TraesCS1A02G112700 // TraesCS6D02G343100 // TraesCS1D02G225600 // TraesCS6B02G386200 // TraesCS6D02G335900 // TraesCS2B02G404900 // TraesCS4B02G210600 // TraesCS1B02G237300 // TraesCS2A02G352700 // TraesCS6B02G285600 // TraesCS1A02G220200 // …
GO:0016482	P	cytosolic transport	6	1243	69	40900	0.019	0.54	// TraesCS2D02G071500 // TraesCS3B02G283800 // TraesCS3A02G252300 // TraesCS2B02G086800 // TraesCS2A02G072500 // TraesCS3D02G252800	// TraesCS4B02G068400 // TraesCS6B02G443700 // TraesCS5B02G453000 // TraesCS2A02G149700 // TraesCS2B02G239500 // TraesCS5D02G022100 // TraesCS3A02G520900 // TraesCS2D02G071500 // TraesCS5A02G259200 // TraesCS7D02G321500 // TraesCS2D02G154800 // TraesCS7B02G288400 // TraesCS2A02G434600 // TraesCS3A02G390900 // TraesCS4B02G014100 // TraesCS3B02G283800 // TraesCS7B02G225600 // TraesCS2A02G189500 // …
GO:1900384	P	regulation of flavonol biosynthetic process	6	1243	69	40900	0.019	0.54	// TraesCS3D02G299700 // TraesCS3A02G302100 // TraesCS3B02G334300 // TraesCS3A02G302300 // TraesCS3B02G334500 // TraesCS3D02G299900	// TraesCS5A02G320500 // TraesCS1A02G366200 // TraesCS3A02G452900 // TraesCS3B02G490600 // TraesCS6A02G224400 // TraesCS1D02G371800 // TraesCS1D02G094700 // TraesCS1D02G095100 // TraesCS5B02G330100 // TraesCS5D02G326600 // TraesCS4B02G331100 // TraesCS1D02G095000 // TraesCS5A02G432600 // TraesCS2A02G370400 // TraesCS3A02G452800 // TraesCS5B02G320800 // TraesCS1D02G081200 // TraesCS5B02G119300 // …
GO:0009309	P	amine biosynthetic process	12	1243	197	40900	0.018	0.54	// TraesCS5A02G169500 // TraesCS2D02G423200 // TraesCS2B02G347800 // TraesCS3A02G152700 // TraesCS2D02G328900 // TraesCS5D02G173900 // TraesCS2A02G425200 // TraesCS2B02G445000 // TraesCS3D02G160300 // TraesCS2A02G334600 // TraesCS5B02G166300 // TraesCS3B02G179600	// TraesCS5A02G221200 // TraesCS2B02G308600 // TraesCS7A02G350100 // TraesCS1A02G081200 // TraesCS2D02G290100 // TraesCS5A02G495500 // TraesCS5B02G336200 // TraesCS6B02G432500 // TraesCS2B02G578300 // TraesCS7B02G439000 // TraesCS6B02G249000 // TraesCS7D02G501700 // TraesCS1B02G463100 // TraesCS2D02G326400 // TraesCS5B02G317200 // TraesCS7D02G388400 // TraesCS2A02G033500 // TraesCS1B02G202400 // …
GO:0006506	P	GPI anchor biosynthetic process	6	1243	69	40900	0.019	0.54	// TraesCS3A02G336700 // TraesCS3D02G329700 // TraesCS3B02G367800 // TraesCS3D02G407300 // TraesCS3A02G412600 // TraesCS3B02G447000	// TraesCS6A02G185500 // TraesCS3D02G150400 // TraesCS5B02G493400 // TraesCS4B02G075700 // TraesCS4D02G119600 // TraesCS5B02G415900 // TraesCS3D02G374700 // TraesCS3B02G367800 // TraesCS5A02G480500 // TraesCS6B02G371600 // TraesCS3B02G167800 // TraesCS2B02G410300 // TraesCS5D02G421300 // TraesCS3A02G412600 // TraesCS5A02G486600 // TraesCS5A02G367800 // TraesCS6B02G214200 // TraesCS5D02G304200 // …
GO:0042214	P	terpene metabolic process	6	1243	69	40900	0.019	0.54	// TraesCS7D02G553300 // TraesCS1A02G265000 // TraesCS7B02G482000 // TraesCS7A02G557300 // TraesCS1B02G275700 // TraesCS1D02G265200	// TraesCS3D02G383600 // TraesCS4B02G300100 // TraesCS5D02G001900 // TraesCS5B02G400000 // TraesCS6D02G223600 // TraesCS6B02G199400 // TraesCS2B02G414500 // TraesCS7D02G234200 // TraesCS6D02G160900 // TraesCS6A02G171200 // TraesCS6D02G234200 // TraesCS5A02G356300 // TraesCS3D02G211700 // TraesCS7B02G482000 // TraesCS5A02G020900 // TraesCS4B02G318000 // TraesCS4A02G187400 // TraesCS5A02G001500 // …
GO:0042436	P	indole-containing compound catabolic process	18	1243	342	40900	0.019	0.54	// TraesCS5A02G169500 // TraesCS4D02G225100 // TraesCS2D02G423200 // TraesCS4A02G020900 // TraesCS4D02G281700 // TraesCS3A02G152700 // TraesCS5D02G173900 // TraesCS2A02G425200 // TraesCS2B02G445000 // TraesCS3D02G160300 // TraesCS4B02G282700 // TraesCS5A02G265800 // TraesCS5B02G166300 // TraesCS3B02G179600 // TraesCS5D02G273700 // TraesCS5B02G265500 // TraesCS4A02G079500 // TraesCS4B02G224500	// TraesCS4B02G237600 // TraesCS6D02G163600 // TraesCS2B02G389500 // TraesCS1A02G113100 // TraesCS6A02G174500 // TraesCS1B02G133200 // TraesCS6B02G141200 // TraesCS4B02G120800 // TraesCS1D02G437700 // TraesCS3A02G152700 // TraesCS2D02G538600 // TraesCS2A02G258700 // TraesCS5B02G318200 // TraesCS1A02G428400 // TraesCS4D02G328000 // TraesCS5D02G014200 // TraesCS6D02G378100 // TraesCS6D02G155500 // …
GO:0006366	P	transcription from RNA polymerase II promoter	33	1243	732	40900	0.019	0.54	// TraesCS3D02G426700 // TraesCS7D02G153100 // TraesCS7A02G514800 // TraesCS1B02G216500 // TraesCS1A02G202300 // TraesCS1A02G002700 // TraesCS7B02G431500 // TraesCS7D02G505200 // TraesCS2B02G251300 // TraesCS1D02G125100 // TraesCS3B02G469100 // TraesCS5B02G286100 // TraesCS3A02G433300 // TraesCS7A02G151200 // TraesCS2A02G229600 // TraesCS2B02G200800 // TraesCS1A02G088200 // TraesCS1D02G205700 // …	// TraesCS7D02G231100 // TraesCS7B02G323600 // TraesCS5B02G216800 // TraesCS6B02G269200 // TraesCS3A02G427600 // TraesCS6A02G309200 // TraesCS4B02G065300 // TraesCS2B02G390500 // TraesCS5D02G239400 // TraesCS3B02G126800 // TraesCS6A02G005900 // TraesCS2D02G484600 // TraesCS1B02G356600 // TraesCS4D02G113600 // TraesCS7A02G156800 // TraesCS4A02G249400 // TraesCS2B02G344000 // TraesCS1D02G106100 // …
GO:0048511	P	rhythmic process	30	1243	652	40900	0.019	0.54	// TraesCS7D02G391400 // TraesCS5A02G157000 // TraesCS2D02G271600 // TraesCS2B02G290500 // TraesCS2A02G272400 // TraesCS3B02G124100 // TraesCS3A02G105500 // TraesCS3A02G350400 // TraesCS4B02G172900 // TraesCS7B02G159300 // TraesCS7D02G391800 // TraesCS7D02G262400 // TraesCS4A02G131700 // TraesCS3D02G215100 // TraesCS3D02G107800 // TraesCS3D02G344400 // TraesCS7A02G396200 // TraesCS5B02G155200 // …	// TraesCS7B02G323600 // TraesCS3A02G082300 // TraesCS7A02G353200 // TraesCS4B02G065300 // TraesCS6A02G047600 // TraesCS6B02G253900 // TraesCS3A02G141500 // TraesCS5A02G320300 // TraesCS4D02G169200 // TraesCS1D02G440600 // TraesCS1A02G114000 // TraesCS5B02G547200 // TraesCS6A02G118300 // TraesCS5B02G074400 // TraesCS7A02G533000 // TraesCS2D02G493600 // TraesCS2B02G278700 // TraesCS4A02G249400 // …
GO:0071496	P	cellular response to external stimulus	51	1243	1233	40900	0.021	0.59	// TraesCS5B02G285400 // TraesCS5B02G245100 // TraesCS7D02G190100 // TraesCS7D02G153100 // TraesCS1B02G132900 // TraesCS1A02G112700 // TraesCS1B02G394900 // TraesCS1B02G242500 // TraesCS2D02G284700 // TraesCS7B02G353100 // TraesCS5B02G265500 // TraesCS6D02G252900 // TraesCS3B02G124100 // TraesCS3A02G105500 // TraesCS6B02G300300 // TraesCS1A02G374700 // TraesCS5B02G155700 // TraesCS2A02G246100 // …	// TraesCS2B02G175800 // TraesCS2A02G172100 // TraesCS7B02G355500 // TraesCS1A02G113100 // TraesCS7A02G176700 // TraesCS3D02G339800 // TraesCS3D02G403300 // TraesCS3A02G239200 // TraesCS5A02G382900 // TraesCS3B02G385500 // TraesCS6B02G413500 // TraesCS1A02G390300 // TraesCS7B02G251600 // TraesCS2A02G257200 // TraesCS6A02G005900 // TraesCS2D02G484600 // TraesCS2A02G472700 // TraesCS3A02G358800 // …
GO:1901135	P	carbohydrate derivative metabolic process	147	1243	4034	40900	0.021	0.6	// TraesCS1A02G261000 // TraesCS5B02G285400 // TraesCS2A02G269100 // TraesCS7B02G119300 // TraesCS3A02G277700 // TraesCS6A02G277400 // TraesCS5B02G067100 // TraesCS7D02G141100 // TraesCS5D02G015000 // TraesCS7A02G471000 // TraesCS6B02G006400 // TraesCS3B02G311900 // TraesCS3D02G161400 // TraesCS4D02G087100 // TraesCS3D02G285500 // TraesCS1D02G261000 // TraesCS3A02G152700 // TraesCS3D02G407300 // …	// TraesCS2A02G401200 // TraesCS2A02G280500 // TraesCS5D02G247100 // TraesCS3D02G363100 // TraesCS1A02G261000 // TraesCS3A02G239200 // TraesCS5B02G084500 // TraesCS2D02G229600 // TraesCS3A02G421500 // TraesCS4A02G100500 // TraesCS2B02G013600 // TraesCS3B02G237200 // TraesCS2A02G269100 // TraesCS4D02G182600 // TraesCS7B02G393900 // TraesCS5D02G168600 // TraesCS6A02G169400 // TraesCS6B02G249000 // …
GO:0035266	P	meristem growth	35	1243	795	40900	0.022	0.62	// TraesCS2D02G423200 // TraesCS2A02G224600 // TraesCS4B02G226500 // TraesCS4A02G225100 // TraesCS1A02G157500 // TraesCS3B02G366100 // TraesCS6D02G135500 // TraesCS2D02G105300 // TraesCS2D02G230800 // TraesCS4B02G091100 // TraesCS3B02G217500 // TraesCS1A02G101200 // TraesCS1D02G155200 // TraesCS2B02G122500 // TraesCS5A02G089400 // TraesCS6B02G174400 // TraesCS5B02G095400 // TraesCS6A02G146200 // …	// TraesCS1D02G092200 // TraesCS2B02G138400 // TraesCS6B02G051800 // TraesCS5D02G067700 // TraesCS3A02G509100 // TraesCS2D02G233800 // TraesCS4D02G170900 // TraesCS1D02G310000 // TraesCS4A02G087700 // TraesCS2A02G251000 // TraesCS4A02G230500 // TraesCS4B02G280900 // TraesCS2A02G105600 // TraesCS2B02G222700 // TraesCS7D02G295000 // TraesCS2D02G395000 // TraesCS2A02G386200 // TraesCS5D02G417400 // …
GO:0009658	P	chloroplast organization	33	1243	741	40900	0.022	0.62	// TraesCS2A02G111500 // TraesCS5A02G157000 // TraesCS2D02G271600 // TraesCS2B02G290500 // TraesCS2A02G272400 // TraesCS2B02G366500 // TraesCS4A02G218200 // TraesCS2B02G004000 // TraesCS6A02G071900 // TraesCS2D02G014800 // TraesCS2A02G028800 // TraesCS2D02G031100 // TraesCS7A02G471000 // TraesCS2D02G383800 // TraesCS1B02G275700 // TraesCS6B02G096400 // TraesCS1A02G055000 // TraesCS1D02G265200 // …	// TraesCS6B02G256400 // TraesCS2A02G172100 // TraesCS6B02G192500 // TraesCS1D02G092200 // TraesCS5B02G084500 // TraesCS1D02G260200 // TraesCS4B02G263100 // TraesCS2A02G287300 // TraesCS7A02G250000 // TraesCS6B02G213200 // TraesCS4D02G182600 // TraesCS1B02G443600 // TraesCS1B02G206200 // TraesCS3A02G210000 // TraesCS7B02G263500 // TraesCS7B02G162100 // TraesCS3D02G224800 // TraesCS2B02G233300 // …
GO:0019751	P	polyol metabolic process	18	1243	348	40900	0.022	0.62	// TraesCS7A02G189000 // TraesCS7B02G246800 // TraesCS6B02G186200 // TraesCS7D02G190100 // TraesCS3D02G022100 // TraesCS2B02G303200 // TraesCS6D02G147900 // TraesCS7A02G334200 // TraesCS4A02G082700 // TraesCS7D02G341900 // TraesCS2A02G285900 // TraesCS2D02G284700 // TraesCS3A02G024200 // TraesCS3B02G020700 // TraesCS7B02G093800 // TraesCS6A02G163700 // TraesCS4D02G221700 // TraesCS4B02G221300	// TraesCS1A02G223300 // TraesCS3D02G339800 // TraesCS5D02G503100 // TraesCS5A02G177700 // TraesCS7B02G006000 // TraesCS3D02G277800 // TraesCS4B02G091000 // TraesCS3B02G020500 // TraesCS7D02G295000 // TraesCS4A02G059500 // TraesCS6B02G141200 // TraesCS6D02G199200 // TraesCS3A02G405900 // TraesCS3D02G298200 // TraesCS4B02G286900 // TraesCS1A02G305800 // TraesCS7D02G277300 // TraesCS1A02G125300 // …
GO:0043407	P	negative regulation of MAP kinase activity	6	1243	72	40900	0.023	0.62	// TraesCS1A02G265000 // TraesCS5A02G265800 // TraesCS1B02G275700 // TraesCS5D02G273700 // TraesCS5B02G265500 // TraesCS1D02G265200	// TraesCS1D02G220600 // TraesCS5B02G400000 // TraesCS4B02G096200 // TraesCS2A02G065100 // TraesCS2A02G208000 // TraesCS7A02G233700 // TraesCS7D02G400800 // TraesCS7B02G175000 // TraesCS5A02G138200 // TraesCS4B02G135100 // TraesCS7B02G006000 // TraesCS5B02G265500 // TraesCS3A02G372300 // TraesCS1B02G058600 // TraesCS2B02G384000 // TraesCS4A02G183500 // TraesCS7A02G233900 // TraesCS2A02G520900 // …
GO:0043409	P	negative regulation of MAPK cascade	6	1243	72	40900	0.023	0.62	// TraesCS1A02G265000 // TraesCS5A02G265800 // TraesCS1B02G275700 // TraesCS5D02G273700 // TraesCS5B02G265500 // TraesCS1D02G265200	// TraesCS1D02G220600 // TraesCS5B02G400000 // TraesCS4B02G096200 // TraesCS2A02G065100 // TraesCS2A02G208000 // TraesCS7A02G233700 // TraesCS7D02G400800 // TraesCS7B02G175000 // TraesCS5A02G138200 // TraesCS4B02G135100 // TraesCS7B02G006000 // TraesCS5B02G265500 // TraesCS3A02G372300 // TraesCS1B02G058600 // TraesCS2B02G384000 // TraesCS4A02G183500 // TraesCS7A02G233900 // TraesCS2A02G520900 // …
GO:0009785	P	blue light signaling pathway	6	1243	72	40900	0.023	0.62	// TraesCS5A02G157000 // TraesCS2D02G271600 // TraesCS2B02G290500 // TraesCS2A02G272400 // TraesCS5D02G162400 // TraesCS5B02G155200	// TraesCS6A02G113000 // TraesCS3A02G155400 // TraesCS6A02G335400 // TraesCS5A02G157000 // TraesCS2D02G271600 // TraesCS6D02G111600 // TraesCS2B02G290500 // TraesCS5B02G261100 // TraesCS7D02G477100 // TraesCS2A02G272400 // TraesCS5B02G536000 // TraesCS6D02G211700 // TraesCS6B02G257600 // TraesCS6B02G426300 // TraesCS7B02G065800 // TraesCS6D02G187200 // TraesCS1B02G423500 // TraesCS4A02G336200 // …
GO:0046838	P	phosphorylated carbohydrate dephosphorylation	6	1243	72	40900	0.023	0.62	// TraesCS6D02G147900 // TraesCS6B02G186200 // TraesCS4A02G082700 // TraesCS6A02G163700 // TraesCS4D02G221700 // TraesCS4B02G221300	// TraesCS1A02G357300 // TraesCS1B02G428900 // TraesCS4B02G017400 // TraesCS7B02G063500 // TraesCS5B02G146700 // TraesCS6B02G374700 // TraesCS2D02G363400 // TraesCS4D02G123400 // TraesCS3B02G208500 // TraesCS5A02G054400 // TraesCS1B02G466300 // TraesCS4D02G221700 // TraesCS7B02G175000 // TraesCS6A02G163700 // TraesCS4D02G297800 // TraesCS7B02G006000 // TraesCS7A02G277300 // TraesCS5D02G065700 // …
GO:0051704	P	multi-organism process	245	1243	6991	40900	0.022	0.62	// TraesCS2B02G568000 // TraesCS3B02G415100 // TraesCS5B02G097900 // TraesCS1D02G269500 // TraesCS1B02G132900 // TraesCS1B02G394900 // TraesCS5B02G072100 // TraesCS2D02G583400 // TraesCS2A02G155500 // TraesCS4B02G076200 // TraesCS7B02G431500 // TraesCS4B02G338600 // TraesCS3B02G366100 // TraesCS5D02G196300 // TraesCS7D02G538300 // TraesCS7A02G370000 // TraesCS5A02G241800 // TraesCS6D02G219400 // …	// TraesCS6B02G189000 // TraesCS2B02G157800 // TraesCS6A02G213700 // TraesCS1B02G049300 // TraesCS5B02G208500 // TraesCS1B02G437700 // TraesCS2B02G592500 // TraesCS3D02G327400 // TraesCS7D02G294800 // TraesCS1B02G173400 // TraesCS7A02G233700 // TraesCS4D02G301400 // TraesCS1B02G255000 // TraesCS6D02G121900 // TraesCS5B02G534400 // TraesCS3B02G197600 // TraesCS1A02G034300 // TraesCS6B02G342200 // …
GO:0006536	P	glutamate metabolic process	6	1243	72	40900	0.023	0.62	// TraesCS7B02G246800 // TraesCS2A02G315800 // TraesCS7A02G334200 // TraesCS7D02G341900 // TraesCS2B02G334000 // TraesCS2D02G313800	// TraesCS7B02G246800 // TraesCS5D02G113100 // TraesCS4A02G063800 // TraesCS7A02G260800 // TraesCS5B02G376900 // TraesCS4D02G232700 // TraesCS5D02G384500 // TraesCS6B02G183600 // TraesCS7A02G353500 // TraesCS2D02G500600 // TraesCS4B02G231400 // TraesCS5D02G256100 // TraesCS1A02G209100 // TraesCS4B02G240900 // TraesCS2B02G440400 // TraesCS7A02G285000 // TraesCS7D02G341900 // TraesCS2D02G313800 // …
GO:0030522	P	intracellular receptor signaling pathway	6	1243	72	40900	0.023	0.62	// TraesCS5A02G157000 // TraesCS2D02G271600 // TraesCS2B02G290500 // TraesCS2A02G272400 // TraesCS5D02G162400 // TraesCS5B02G155200	// TraesCS6A02G113000 // TraesCS3A02G155400 // TraesCS6A02G335400 // TraesCS5A02G157000 // TraesCS2D02G271600 // TraesCS6D02G111600 // TraesCS2B02G290500 // TraesCS5B02G261100 // TraesCS7D02G477100 // TraesCS2A02G272400 // TraesCS5B02G536000 // TraesCS6D02G211700 // TraesCS6B02G257600 // TraesCS6B02G426300 // TraesCS7B02G065800 // TraesCS6D02G187200 // TraesCS1B02G423500 // TraesCS4A02G336200 // …
GO:1901463	P	regulation of tetrapyrrole biosynthetic process	6	1243	72	40900	0.023	0.62	// TraesCS6D02G135500 // TraesCS2A02G028800 // TraesCS2D02G031100 // TraesCS2B02G041600 // TraesCS6B02G174400 // TraesCS6A02G146200	// TraesCS6A02G419200 // TraesCS4A02G067500 // TraesCS5A02G480400 // TraesCS6B02G132500 // TraesCS4B02G172000 // TraesCS6A02G084200 // TraesCS5A02G219400 // TraesCS4D02G225400 // TraesCS6A02G359200 // TraesCS2A02G287300 // TraesCS6D02G407400 // TraesCS3A02G139200 // TraesCS3D02G139500 // TraesCS7A02G213700 // TraesCS4B02G136900 // TraesCS4A02G063600 // TraesCS6D02G135500 // TraesCS5D02G006100 // …
GO:0010030	P	positive regulation of seed germination	6	1243	72	40900	0.023	0.62	// TraesCS2D02G105300 // TraesCS2A02G105600 // TraesCS5A02G509600 // TraesCS4D02G336300 // TraesCS2B02G122500 // TraesCS4B02G340000	// TraesCS1B02G144000 // TraesCS4D02G336100 // TraesCS4A02G067500 // TraesCS2A02G487400 // TraesCS4D02G210900 // TraesCS1D02G413600 // TraesCS5A02G219400 // TraesCS4D02G225400 // TraesCS5A02G305000 // TraesCS4B02G340000 // TraesCS7B02G342200 // TraesCS5B02G072300 // TraesCS5D02G241000 // TraesCS4A02G094300 // TraesCS4A02G063600 // TraesCS7B02G195200 // TraesCS3B02G161900 // TraesCS2D02G212200 // …
GO:0016143	P	S-glycoside metabolic process	9	1243	135	40900	0.023	0.63	// TraesCS2D02G423200 // TraesCS2B02G445000 // TraesCS2A02G425200 // TraesCS3A02G152700 // TraesCS3D02G160300 // TraesCS5A02G265800 // TraesCS3B02G179600 // TraesCS5D02G273700 // TraesCS5B02G265500	// TraesCS6D02G164000 // TraesCS3A02G448800 // TraesCS5A02G495500 // TraesCS4D02G118800 // TraesCS2B02G578300 // TraesCS7B02G439000 // TraesCS5B02G317200 // TraesCS3B02G248400 // TraesCS4B02G120800 // TraesCS2D02G548700 // TraesCS1A02G394900 // TraesCS3A02G152700 // TraesCS7B02G145100 // TraesCS2B02G066100 // TraesCS3A02G272500 // TraesCS5B02G318200 // TraesCS7B02G192200 // TraesCS7B02G102000 // …
GO:0042343	P	indole glucosinolate metabolic process	9	1243	135	40900	0.023	0.63	// TraesCS2D02G423200 // TraesCS2B02G445000 // TraesCS2A02G425200 // TraesCS3A02G152700 // TraesCS3D02G160300 // TraesCS5A02G265800 // TraesCS3B02G179600 // TraesCS5D02G273700 // TraesCS5B02G265500	// TraesCS6D02G164000 // TraesCS3A02G448800 // TraesCS5A02G495500 // TraesCS4D02G118800 // TraesCS2B02G578300 // TraesCS7B02G439000 // TraesCS5B02G317200 // TraesCS3B02G248400 // TraesCS4B02G120800 // TraesCS2D02G548700 // TraesCS1A02G394900 // TraesCS3A02G152700 // TraesCS7B02G145100 // TraesCS2B02G066100 // TraesCS3A02G272500 // TraesCS5B02G318200 // TraesCS7B02G192200 // TraesCS7B02G102000 // …
GO:0072348	P	sulfur compound transport	9	1243	135	40900	0.023	0.63	// TraesCS4A02G075900 // TraesCS4D02G233000 // TraesCS5A02G508500 // TraesCS3B02G415100 // TraesCS4B02G338600 // TraesCS4B02G231700 // TraesCS3D02G375500 // TraesCS4D02G335100 // TraesCS3A02G382600	// TraesCS7D02G209200 // TraesCS5D02G114600 // TraesCS3B02G415100 // TraesCS5B02G228500 // TraesCS5D02G252800 // TraesCS1A02G197600 // TraesCS4B02G263900 // TraesCS4B02G338600 // TraesCS4B02G231700 // TraesCS2A02G443700 // TraesCS5B02G549200 // TraesCS7B02G311400 // TraesCS5D02G045300 // TraesCS3D02G076400 // TraesCS6D02G060200 // TraesCS1D02G147200 // TraesCS5B02G243600 // TraesCS1D02G201200 // …
GO:0007568	P	aging	39	1243	908	40900	0.023	0.63	// TraesCS3D02G426700 // TraesCS3D02G506700 // TraesCS2A02G562800 // TraesCS7D02G190100 // TraesCS7D02G153100 // TraesCS1B02G132900 // TraesCS7A02G328600 // TraesCS7B02G196300 // TraesCS7A02G131600 // TraesCS5B02G265500 // TraesCS5A02G265800 // TraesCS7A02G230500 // TraesCS7B02G032300 // TraesCS3A02G433300 // TraesCS7A02G151200 // TraesCS5D02G273700 // TraesCS1A02G112700 // TraesCS4B02G140200 // …	// TraesCS1A02G382900 // TraesCS1D02G030400 // TraesCS3B02G300300 // TraesCS3D02G126500 // TraesCS1B02G132900 // TraesCS5A02G341000 // TraesCS1B02G127900 // TraesCS7D02G310200 // TraesCS1B02G308200 // TraesCS4D02G363300 // TraesCS5B02G183700 // TraesCS7B02G070900 // TraesCS4B02G188200 // TraesCS2B02G296100 // TraesCS3D02G428700 // TraesCS6D02G269000 // TraesCS1B02G411900 // TraesCS4A02G341600 // …
GO:0090627	P	plant epidermal cell differentiation	51	1243	1243	40900	0.023	0.64	// TraesCS3A02G277700 // TraesCS3B02G401600 // TraesCS7D02G153100 // TraesCS2A02G224600 // TraesCS7D02G162500 // TraesCS1A02G181600 // TraesCS1A02G157500 // TraesCS7B02G303300 // TraesCS7B02G353100 // TraesCS7B02G196300 // TraesCS3A02G369700 // TraesCS2D02G313800 // TraesCS3D02G210700 // TraesCS2D02G105300 // TraesCS2A02G315800 // TraesCS2A02G105600 // TraesCS7A02G230500 // TraesCS7B02G032300 // …	// TraesCS2A02G401200 // TraesCS2A02G172100 // TraesCS6B02G242700 // TraesCS1A02G113100 // TraesCS7D02G130700 // TraesCS5D02G484800 // TraesCS6D02G192100 // TraesCS1A02G181600 // TraesCS1D02G030400 // TraesCS3B02G235100 // TraesCS2A02G344300 // TraesCS7B02G251600 // TraesCS4A02G274200 // TraesCS1B02G230100 // TraesCS6A02G286900 // TraesCS1B02G118200 // TraesCS2B02G296100 // TraesCS3D02G210600 // …
GO:0010048	P	vernalization response	12	1243	204	40900	0.023	0.64	// TraesCS2B02G200800 // TraesCS2A02G174300 // TraesCS1D02G004900 // TraesCS1A02G184600 // TraesCS1B02G192700 // TraesCS1B02G002000 // TraesCS1A02G002700 // TraesCS6A02G228400 // TraesCS6B02G253300 // TraesCS1D02G192100 // TraesCS6D02G206700 // TraesCS2D02G181400	// TraesCS2B02G520500 // TraesCS2A02G112700 // TraesCS3A02G108800 // TraesCS3A02G276500 // TraesCS6A02G109100 // TraesCS5A02G370200 // TraesCS2B02G131500 // TraesCS7B02G346200 // TraesCS5B02G102800 // TraesCS2A02G344300 // TraesCS4D02G159900 // TraesCS2D02G498200 // TraesCS2D02G492600 // TraesCS3B02G607600 // TraesCS6D02G156900 // TraesCS2D02G000600 // TraesCS3D02G341400 // TraesCS3A02G274700 // …
GO:0010468	P	regulation of gene expression	252	1243	7218	40900	0.024	0.65	// TraesCS5A02G065300 // TraesCS5B02G285400 // TraesCS2A02G387000 // TraesCS4D02G341700 // TraesCS5B02G072100 // TraesCS2D02G284700 // TraesCS4A02G023000 // TraesCS6D02G107700 // TraesCS5D02G269000 // TraesCS7B02G211600 // TraesCS7B02G431500 // TraesCS3B02G366100 // TraesCS7A02G514800 // TraesCS2B02G146000 // TraesCS5A02G241800 // TraesCS1A02G049300 // TraesCS2A02G105600 // TraesCS2D02G125000 // …	// TraesCS6B02G189000 // TraesCS7B02G323600 // TraesCS7D02G308800 // TraesCS4B02G274200 // TraesCS3D02G230800 // TraesCS3A02G427600 // TraesCS5B02G208500 // TraesCS4D02G056900 // TraesCS2B02G592500 // TraesCS7B02G393900 // TraesCS1A02G425000 // TraesCS2A02G105600 // TraesCS1D02G221500 // TraesCS7A02G233700 // TraesCS1D02G106100 // TraesCS7B02G107100 // TraesCS1B02G326900 // TraesCS2D02G114900 // …
GO:0044764	P	multi-organism cellular process	42	1243	994	40900	0.024	0.66	// TraesCS5A02G356000 // TraesCS7D02G153100 // TraesCS7A02G514800 // TraesCS7A02G336000 // TraesCS5B02G358500 // TraesCS5B02G072100 // TraesCS5D02G364800 // TraesCS7B02G431500 // TraesCS4D02G053600 // TraesCS6D02G165700 // TraesCS6B02G265300 // TraesCS3B02G366100 // TraesCS7D02G505200 // TraesCS6A02G236800 // TraesCS3D02G328400 // TraesCS6D02G219400 // TraesCS6B02G206400 // TraesCS7D02G343700 // …	// TraesCS7B02G086700 // TraesCS6B02G189000 // TraesCS4D02G113600 // TraesCS2B02G263600 // TraesCS5B02G247400 // TraesCS7B02G048900 // TraesCS7A02G213500 // TraesCS2B02G313900 // TraesCS1D02G146500 // TraesCS1A02G034300 // TraesCS7D02G352000 // TraesCS3A02G299500 // TraesCS2D02G233800 // TraesCS2B02G592500 // TraesCS5A02G149400 // TraesCS6B02G011300 // TraesCS3B02G238500 // TraesCS5D02G336200 // …
GO:0044699	P	single-organism process	869	1243	26211	40900	0.024	0.66	// TraesCS1A02G261000 // TraesCS2A02G269100 // TraesCS2D02G170800 // TraesCS1B02G132900 // TraesCS7D02G162500 // TraesCS7D02G383900 // TraesCS1A02G181600 // TraesCS4A02G023000 // TraesCS4B02G305600 // TraesCS6B02G362900 // TraesCS5B02G064000 // TraesCS3A02G382600 // TraesCS3D02G362700 // TraesCS2B02G146000 // TraesCS5A02G241800 // TraesCS2B02G442700 // TraesCS7D02G141100 // TraesCS2A02G105600 // …	// TraesCS3A02G421500 // TraesCS4B02G234200 // TraesCS2B02G447300 // TraesCS7B02G393900 // TraesCS2B02G307300 // TraesCS5B02G131000 // TraesCS2B02G091600 // TraesCS1B02G326900 // TraesCS3B02G003800 // TraesCS1B02G121600 // TraesCS6D02G121900 // TraesCS2B02G051000 // TraesCS5B02G106000 // TraesCS5B02G208500 // TraesCS2A02G067400 // TraesCS7B02G156500 // TraesCS3B02G197600 // TraesCS4D02G056900 // …
GO:0048589	P	developmental growth	107	1243	2869	40900	0.024	0.66	// TraesCS3B02G415100 // TraesCS5B02G097900 // TraesCS7D02G162500 // TraesCS1A02G181600 // TraesCS3A02G369700 // TraesCS7B02G032300 // TraesCS3B02G366100 // TraesCS2A02G105600 // TraesCS5A02G074000 // TraesCS4B02G338600 // TraesCS4B02G231700 // TraesCS7A02G151200 // TraesCS2B02G122500 // TraesCS6B02G174400 // TraesCS5B02G095400 // TraesCS2A02G232400 // TraesCS3A02G152700 // TraesCS5A02G520600 // …	// TraesCS2B02G157800 // TraesCS4D02G045500 // TraesCS5D02G086000 // TraesCS6B02G273900 // TraesCS7B02G251600 // TraesCS5A02G073900 // TraesCS2A02G105600 // TraesCS4D02G307300 // TraesCS5A02G520600 // TraesCS5B02G494400 // TraesCS4B02G231700 // TraesCS2B02G123700 // TraesCS2D02G341600 // TraesCS4A02G044600 // TraesCS3B02G467500 // TraesCS5B02G561500 // TraesCS7D02G328400 // TraesCS5B02G318200 // …
GO:0009827	P	plant-type cell wall modification	21	1243	429	40900	0.025	0.66	// TraesCS3A02G235900 // TraesCS3B02G382900 // TraesCS3B02G264000 // TraesCS5B02G097900 // TraesCS3A02G350400 // TraesCS7D02G397300 // TraesCS3D02G235200 // TraesCS2A02G232400 // TraesCS3D02G344400 // TraesCS3D02G219500 // TraesCS5A02G091700 // TraesCS7A02G403900 // TraesCS5A02G265800 // TraesCS7B02G303300 // TraesCS5D02G103800 // TraesCS3B02G247800 // TraesCS5D02G273700 // TraesCS5B02G265500 // …	// TraesCS2A02G401200 // TraesCS4D02G249100 // TraesCS5D02G086000 // TraesCS3A02G082300 // TraesCS3D02G479100 // TraesCS4A02G274200 // TraesCS4D02G363300 // TraesCS1B02G339100 // TraesCS7A02G395300 // TraesCS5D02G258300 // TraesCS4A02G230500 // TraesCS1B02G240700 // TraesCS7D02G295000 // TraesCS5B02G494400 // TraesCS7B02G304000 // TraesCS5A02G377000 // TraesCS1B02G226000 // TraesCS1D02G299700 // …
GO:0033043	P	regulation of organelle organization	36	1243	830	40900	0.025	0.67	// TraesCS7D02G219700 // TraesCS7D02G383900 // TraesCS5D02G364800 // TraesCS4D02G165700 // TraesCS1A02G157500 // TraesCS4D02G053600 // TraesCS2D02G204600 // TraesCS5A02G356000 // TraesCS7D02G210600 // TraesCS7A02G270600 // TraesCS7D02G271000 // TraesCS2B02G224200 // TraesCS2D02G355300 // TraesCS1D02G155200 // TraesCS5B02G162300 // TraesCS5B02G358500 // TraesCS5D02G169500 // TraesCS4B02G154300 // …	// TraesCS6B02G189000 // TraesCS2A02G335300 // TraesCS3D02G217800 // TraesCS5D02G484800 // TraesCS7D02G383900 // TraesCS1B02G178800 // TraesCS6B02G273900 // TraesCS7A02G218000 // TraesCS2D02G307500 // TraesCS3B02G023200 // TraesCS7A02G268900 // TraesCS1B02G118200 // TraesCS2A02G260400 // TraesCS6B02G351900 // TraesCS2B02G209600 // TraesCS2D02G329600 // TraesCS7A02G270600 // TraesCS2B02G380500 // …
GO:0016071	P	mRNA metabolic process	63	1243	1590	40900	0.025	0.67	// TraesCS4B02G247900 // TraesCS6B02G412400 // TraesCS3B02G205900 // TraesCS3A02G194000 // TraesCS7D02G219700 // TraesCS7A02G328600 // TraesCS5B02G358500 // TraesCS6D02G358600 // TraesCS4A02G057200 // TraesCS6D02G248200 // TraesCS6D02G291500 // TraesCS5A02G356000 // TraesCS2A02G272400 // TraesCS1A02G002700 // TraesCS3D02G195800 // TraesCS6B02G265300 // TraesCS5D02G308700 // TraesCS3D02G159300 // …	// TraesCS6B02G189000 // TraesCS4A02G295700 // TraesCS7D02G308800 // TraesCS2B02G263600 // TraesCS3A02G496300 // TraesCS7A02G304400 // TraesCS4D02G205200 // TraesCS3D02G298700 // TraesCS1A02G130800 // TraesCS5A02G203800 // TraesCS4A02G124200 // TraesCS1B02G127700 // TraesCS1D02G103400 // TraesCS5A02G329400 // TraesCS5A02G015000 // TraesCS7D02G421600 // TraesCS1A02G144800 // TraesCS3D02G351200 // …
GO:0045489	P	pectin biosynthetic process	9	1243	138	40900	0.026	0.69	// TraesCS3B02G264000 // TraesCS3A02G350400 // TraesCS3D02G235200 // TraesCS3D02G219500 // TraesCS3B02G382900 // TraesCS3D02G344400 // TraesCS3A02G217500 // TraesCS3A02G235900 // TraesCS3B02G247800	// TraesCS4B02G249700 // TraesCS7B02G097000 // TraesCS1B02G240700 // TraesCS2B02G215000 // TraesCS3A02G082300 // TraesCS3A02G141500 // TraesCS5A02G073900 // TraesCS5B02G131300 // TraesCS1D02G336100 // TraesCS7A02G225100 // TraesCS7D02G193000 // TraesCS3D02G344400 // TraesCS5B02G320100 // TraesCS5A02G319800 // TraesCS1B02G346900 // TraesCS7A02G192000 // TraesCS4B02G029400 // TraesCS1D02G226600 // …
GO:0000162	P	tryptophan biosynthetic process	9	1243	138	40900	0.026	0.69	// TraesCS5A02G169500 // TraesCS5B02G166300 // TraesCS2B02G445000 // TraesCS5D02G173900 // TraesCS2A02G425200 // TraesCS2D02G423200 // TraesCS3D02G160300 // TraesCS3B02G179600 // TraesCS3A02G152700	// TraesCS1B02G257000 // TraesCS5A02G495500 // TraesCS2B02G578300 // TraesCS7B02G439000 // TraesCS7D02G501700 // TraesCS1B02G463100 // TraesCS2D02G326400 // TraesCS5B02G317200 // TraesCS7D02G388400 // TraesCS1B02G202400 // TraesCS7A02G270700 // TraesCS2D02G548700 // TraesCS1D02G437700 // TraesCS3A02G041400 // TraesCS3A02G152700 // TraesCS1B02G261600 // TraesCS5B02G318200 // TraesCS1D02G403100 // …
GO:0016128	P	phytosteroid metabolic process	21	1243	431	40900	0.026	0.69	// TraesCS7B02G297700 // TraesCS7A02G557300 // TraesCS7D02G442200 // TraesCS7D02G391800 // TraesCS2D02G297200 // TraesCS2B02G315600 // TraesCS7D02G391400 // TraesCS7D02G553300 // TraesCS7A02G452900 // TraesCS2A02G299300 // TraesCS7B02G482000 // TraesCS7A02G403900 // TraesCS7B02G298200 // TraesCS7B02G303300 // TraesCS7A02G396200 // TraesCS4D02G038200 // TraesCS4B02G040800 // TraesCS7A02G395700 // …	// TraesCS4A02G240100 // TraesCS1A02G113100 // TraesCS5D02G177200 // TraesCS7B02G251600 // TraesCS5D02G085500 // TraesCS5B02G547200 // TraesCS1B02G133200 // TraesCS3B02G200300 // TraesCS5D02G384100 // TraesCS5D02G229800 // TraesCS5D02G365100 // TraesCS5A02G394500 // TraesCS2D02G538600 // TraesCS4B02G235500 // TraesCS3B02G146900 // TraesCS3B02G197600 // TraesCS1B02G218300 // TraesCS3A02G279700 // …
GO:0006995	P	cellular response to nitrogen starvation	9	1243	138	40900	0.026	0.69	// TraesCS5B02G155700 // TraesCS5D02G163400 // TraesCS1B02G132900 // TraesCS1A02G112700 // TraesCS1B02G242500 // TraesCS1D02G114300 // TraesCS5A02G158000 // TraesCS1D02G230100 // TraesCS1A02G228300	// TraesCS1D02G052700 // TraesCS3D02G095500 // TraesCS3A02G276500 // TraesCS3D02G403300 // TraesCS1B02G132900 // TraesCS4A02G140500 // TraesCS5A02G498000 // TraesCS1B02G066900 // TraesCS4D02G169200 // TraesCS5B02G155700 // TraesCS3B02G110900 // TraesCS2B02G595300 // TraesCS6D02G138400 // TraesCS1B02G143500 // TraesCS6A02G353600 // TraesCS3B02G441800 // TraesCS6A02G149000 // TraesCS3D02G501400 // …
GO:0042126	P	nitrate metabolic process	9	1243	138	40900	0.026	0.69	// TraesCS4A02G075900 // TraesCS4D02G233000 // TraesCS5A02G508500 // TraesCS3B02G415100 // TraesCS4B02G338600 // TraesCS4B02G231700 // TraesCS3D02G375500 // TraesCS4D02G335100 // TraesCS3A02G382600	// TraesCS7D02G209200 // TraesCS4B02G167200 // TraesCS3B02G415100 // TraesCS7D02G449400 // TraesCS5D02G419200 // TraesCS3B02G285900 // TraesCS4D02G047400 // TraesCS7D02G406200 // TraesCS1B02G212400 // TraesCS7D02G357300 // TraesCS4D02G130400 // TraesCS5D02G160100 // TraesCS6D02G306000 // TraesCS4B02G338600 // TraesCS4B02G231700 // TraesCS7B02G311400 // TraesCS3D02G254900 // TraesCS6A02G326200 // …
GO:0042128	P	nitrate assimilation	9	1243	138	40900	0.026	0.69	// TraesCS4A02G075900 // TraesCS4D02G233000 // TraesCS5A02G508500 // TraesCS3B02G415100 // TraesCS4B02G338600 // TraesCS4B02G231700 // TraesCS3D02G375500 // TraesCS4D02G335100 // TraesCS3A02G382600	// TraesCS7D02G209200 // TraesCS4B02G167200 // TraesCS3B02G415100 // TraesCS7D02G449400 // TraesCS5D02G419200 // TraesCS3B02G285900 // TraesCS4D02G047400 // TraesCS7D02G406200 // TraesCS1B02G212400 // TraesCS7D02G357300 // TraesCS4D02G130400 // TraesCS5D02G160100 // TraesCS6D02G306000 // TraesCS4B02G338600 // TraesCS4B02G231700 // TraesCS7B02G311400 // TraesCS3D02G254900 // TraesCS6A02G326200 // …
GO:0005985	P	sucrose metabolic process	9	1243	138	40900	0.026	0.69	// TraesCS7A02G189000 // TraesCS7B02G246800 // TraesCS7D02G190100 // TraesCS7A02G334200 // TraesCS7D02G341900 // TraesCS4A02G225100 // TraesCS4B02G091100 // TraesCS7B02G093800 // TraesCS4D02G088200	// TraesCS1A02G299600 // TraesCS6B02G456500 // TraesCS2A02G386100 // TraesCS4B02G356800 // TraesCS3A02G377600 // TraesCS3D02G339800 // TraesCS5B02G075800 // TraesCS5B02G356300 // TraesCS3B02G584500 // TraesCS1B02G309400 // TraesCS1D02G100100 // TraesCS3D02G420300 // TraesCS6B02G031600 // TraesCS5D02G465500 // TraesCS1D02G274200 // TraesCS6B02G112900 // TraesCS7A02G484200 // TraesCS3B02G377800 // …
GO:0046219	P	indolalkylamine biosynthetic process	9	1243	138	40900	0.026	0.69	// TraesCS5A02G169500 // TraesCS5B02G166300 // TraesCS2B02G445000 // TraesCS5D02G173900 // TraesCS2A02G425200 // TraesCS2D02G423200 // TraesCS3D02G160300 // TraesCS3B02G179600 // TraesCS3A02G152700	// TraesCS1B02G257000 // TraesCS5A02G495500 // TraesCS2B02G578300 // TraesCS7B02G439000 // TraesCS7D02G501700 // TraesCS1B02G463100 // TraesCS2D02G326400 // TraesCS5B02G317200 // TraesCS7D02G388400 // TraesCS1B02G202400 // TraesCS7A02G270700 // TraesCS2D02G548700 // TraesCS1D02G437700 // TraesCS3A02G041400 // TraesCS3A02G152700 // TraesCS1B02G261600 // TraesCS5B02G318200 // TraesCS1D02G403100 // …
GO:0018208	P	peptidyl-proline modification	9	1243	138	40900	0.026	0.69	// TraesCS1A02G184600 // TraesCS5A02G328900 // TraesCS7D02G141100 // TraesCS7A02G139800 // TraesCS1B02G192700 // TraesCS5B02G329000 // TraesCS7B02G041500 // TraesCS5D02G334800 // TraesCS1D02G192100	// TraesCS5B02G478800 // TraesCS4A02G280700 // TraesCS6B02G208900 // TraesCS6A02G176900 // TraesCS6D02G066700 // TraesCS6D02G282000 // TraesCS7A02G257100 // TraesCS7A02G485300 // TraesCS5D02G272100 // TraesCS7D02G179900 // TraesCS7A02G156800 // TraesCS7B02G080700 // TraesCS3D02G159000 // TraesCS7B02G209500 // TraesCS7B02G180900 // TraesCS7D02G457200 // TraesCS2A02G202300 // TraesCS7B02G320200 // …
GO:0048468	P	cell development	78	1243	2029	40900	0.026	0.7	// TraesCS7B02G246800 // TraesCS5A02G508500 // TraesCS3B02G401600 // TraesCS7D02G153100 // TraesCS5B02G097900 // TraesCS4B02G076200 // TraesCS7D02G219700 // TraesCS7D02G162500 // TraesCS5B02G358500 // TraesCS2A02G232400 // TraesCS1A02G181600 // TraesCS4D02G346600 // TraesCS5D02G364800 // TraesCS5A02G091700 // TraesCS5D02G471100 // TraesCS7B02G303300 // TraesCS2A02G196600 // TraesCS2B02G224200 // …	// TraesCS6B02G189000 // TraesCS1A02G382900 // TraesCS2B02G157800 // TraesCS2D02G203800 // TraesCS6B02G313400 // TraesCS7B02G251600 // TraesCS5A02G073900 // TraesCS2A02G105600 // TraesCS5A02G520600 // TraesCS4B02G231700 // TraesCS3A02G236900 // TraesCS2B02G051000 // TraesCS7B02G046400 // TraesCS5B02G561500 // TraesCS7D02G328400 // TraesCS3A02G515300 // TraesCS1B02G092400 // TraesCS6D02G112200 // …
GO:0098732	P	macromolecule deacylation	6	1243	75	40900	0.027	0.71	// TraesCS1D02G004900 // TraesCS5B02G072100 // TraesCS5D02G076100 // TraesCS1B02G002000 // TraesCS5A02G065300 // TraesCS1A02G002700	// TraesCS7D02G231100 // TraesCS7B02G196500 // TraesCS3B02G146600 // TraesCS1A02G317100 // TraesCS7B02G266000 // TraesCS5D02G126600 // TraesCS1B02G329500 // TraesCS7A02G362600 // TraesCS7A02G365600 // TraesCS1A02G002700 // TraesCS7B02G261800 // TraesCS7D02G356800 // TraesCS1D02G274900 // TraesCS2A02G293200 // TraesCS3A02G127800 // TraesCS2A02G177100 // TraesCS1D02G219700 // TraesCS1A02G275300 // …
GO:0035601	P	protein deacylation	6	1243	75	40900	0.027	0.71	// TraesCS1D02G004900 // TraesCS5B02G072100 // TraesCS5D02G076100 // TraesCS1B02G002000 // TraesCS5A02G065300 // TraesCS1A02G002700	// TraesCS7D02G231100 // TraesCS7B02G196500 // TraesCS3B02G146600 // TraesCS1A02G317100 // TraesCS7B02G266000 // TraesCS5D02G126600 // TraesCS1B02G329500 // TraesCS7A02G362600 // TraesCS7A02G365600 // TraesCS1A02G002700 // TraesCS7B02G261800 // TraesCS7D02G356800 // TraesCS1D02G274900 // TraesCS2A02G293200 // TraesCS3A02G127800 // TraesCS2A02G177100 // TraesCS1D02G219700 // TraesCS1A02G275300 // …
GO:0019219	P	regulation of nucleobase-containing compound metabolic process	231	1243	6608	40900	0.027	0.71	// TraesCS5A02G065300 // TraesCS5B02G285400 // TraesCS2A02G387000 // TraesCS4D02G341700 // TraesCS5B02G072100 // TraesCS2D02G284700 // TraesCS4A02G023000 // TraesCS6D02G107700 // TraesCS5D02G388100 // TraesCS5D02G269000 // TraesCS7B02G211600 // TraesCS7B02G431500 // TraesCS5A02G286800 // TraesCS7A02G514800 // TraesCS2B02G146000 // TraesCS5A02G241800 // TraesCS1A02G049300 // TraesCS2A02G105600 // …	// TraesCS6B02G189000 // TraesCS7B02G323600 // TraesCS7D02G308800 // TraesCS2A02G335300 // TraesCS3D02G230800 // TraesCS5B02G208500 // TraesCS4D02G056900 // TraesCS7B02G393900 // TraesCS1A02G425000 // TraesCS2A02G105600 // TraesCS1D02G221500 // TraesCS1D02G106100 // TraesCS7B02G107100 // TraesCS1B02G326900 // TraesCS2D02G114900 // TraesCS2B02G051000 // TraesCS4D02G187100 // TraesCS6D02G096000 // …
GO:0000394	P	RNA splicing, via endonucleolytic cleavage and ligation	18	1243	357	40900	0.027	0.72	// TraesCS6A02G374700 // TraesCS7D02G505200 // TraesCS6A02G183800 // TraesCS7A02G514800 // TraesCS7D02G141100 // TraesCS1A02G088200 // TraesCS7B02G041500 // TraesCS7A02G139800 // TraesCS6D02G358600 // TraesCS6B02G213100 // TraesCS1D02G089500 // TraesCS4D02G038200 // TraesCS4B02G040800 // TraesCS7B02G431500 // TraesCS4A02G273200 // TraesCS6D02G171300 // TraesCS1B02G107200 // TraesCS6B02G412400	// TraesCS2B02G520500 // TraesCS3A02G521600 // TraesCS5B02G216800 // TraesCS6B02G269200 // TraesCS5B02G066900 // TraesCS2B02G592500 // TraesCS4D02G113600 // TraesCS7D02G141100 // TraesCS5D02G289500 // TraesCS2B02G123700 // TraesCS7D02G505400 // TraesCS1D02G437700 // TraesCS5A02G420600 // TraesCS6B02G112700 // TraesCS6A02G161300 // TraesCS1B02G192200 // TraesCS4D02G121800 // TraesCS5B02G064500 // …
GO:0051667	P	establishment of plastid localization	15	1243	282	40900	0.028	0.72	// TraesCS7B02G373000 // TraesCS5A02G157000 // TraesCS2D02G271600 // TraesCS7A02G471000 // TraesCS2D02G383800 // TraesCS2B02G290500 // TraesCS2A02G272400 // TraesCS5B02G155200 // TraesCS1A02G055000 // TraesCS5D02G162400 // TraesCS1B02G071800 // TraesCS2A02G387000 // TraesCS2B02G404600 // TraesCS1D02G055700 // TraesCS7D02G458400	// TraesCS7A02G348800 // TraesCS4B02G263100 // TraesCS7B02G263500 // TraesCS1B02G222400 // TraesCS5D02G245400 // TraesCS5A02G157000 // TraesCS5B02G103500 // TraesCS4A02G303400 // TraesCS5A02G093200 // TraesCS5D02G238000 // TraesCS6B02G213200 // TraesCS3D02G166500 // TraesCS4D02G182600 // TraesCS7D02G358600 // TraesCS5B02G036800 // TraesCS3A02G256400 // TraesCS2D02G447500 // TraesCS1A02G191400 // …
GO:0009902	P	chloroplast relocation	15	1243	282	40900	0.028	0.72	// TraesCS7B02G373000 // TraesCS5A02G157000 // TraesCS2D02G271600 // TraesCS7A02G471000 // TraesCS2D02G383800 // TraesCS2B02G290500 // TraesCS2A02G272400 // TraesCS5B02G155200 // TraesCS1A02G055000 // TraesCS5D02G162400 // TraesCS1B02G071800 // TraesCS2A02G387000 // TraesCS2B02G404600 // TraesCS1D02G055700 // TraesCS7D02G458400	// TraesCS7A02G348800 // TraesCS4B02G263100 // TraesCS7B02G263500 // TraesCS1B02G222400 // TraesCS5D02G245400 // TraesCS5A02G157000 // TraesCS5B02G103500 // TraesCS4A02G303400 // TraesCS5A02G093200 // TraesCS5D02G238000 // TraesCS6B02G213200 // TraesCS3D02G166500 // TraesCS4D02G182600 // TraesCS7D02G358600 // TraesCS5B02G036800 // TraesCS3A02G256400 // TraesCS2D02G447500 // TraesCS1A02G191400 // …
GO:0008104	P	protein localization	126	1243	3454	40900	0.029	0.74	// TraesCS1A02G261000 // TraesCS3B02G415100 // TraesCS1B02G132900 // TraesCS7D02G162500 // TraesCS1B02G394900 // TraesCS1A02G181600 // TraesCS2A02G155500 // TraesCS1D02G312500 // TraesCS5B02G155700 // TraesCS2A02G185700 // TraesCS7A02G270600 // TraesCS3A02G187300 // TraesCS5A02G520600 // TraesCS4B02G338600 // TraesCS4B02G231700 // TraesCS1B02G199200 // TraesCS7D02G383900 // TraesCS2B02G327800 // …	// TraesCS5B02G418600 // TraesCS3A02G427600 // TraesCS1D02G089300 // TraesCS1D02G335700 // TraesCS7D02G383900 // TraesCS6B02G314300 // TraesCS3A02G421500 // TraesCS6B02G273900 // TraesCS2A02G287300 // TraesCS1B02G308200 // TraesCS4A02G002400 // TraesCS1A02G220200 // TraesCS5A02G113400 // TraesCS7D02G471300 // TraesCS1B02G223300 // TraesCS7B02G113400 // TraesCS1A02G352700 // TraesCS1D02G339700 // …
GO:0006568	P	tryptophan metabolic process	18	1243	360	40900	0.029	0.76	// TraesCS5A02G169500 // TraesCS4D02G225100 // TraesCS2D02G423200 // TraesCS4A02G020900 // TraesCS4D02G281700 // TraesCS3A02G152700 // TraesCS5D02G173900 // TraesCS2A02G425200 // TraesCS2B02G445000 // TraesCS3D02G160300 // TraesCS4B02G282700 // TraesCS5A02G265800 // TraesCS5B02G166300 // TraesCS3B02G179600 // TraesCS5D02G273700 // TraesCS5B02G265500 // TraesCS4A02G079500 // TraesCS4B02G224500	// TraesCS4B02G237600 // TraesCS6D02G163600 // TraesCS2B02G389500 // TraesCS1A02G113100 // TraesCS1B02G133200 // TraesCS2D02G326400 // TraesCS6B02G141200 // TraesCS5B02G287300 // TraesCS7D02G305300 // TraesCS1D02G437700 // TraesCS3A02G152700 // TraesCS2D02G538600 // TraesCS2A02G258700 // TraesCS5B02G318200 // TraesCS1A02G428400 // TraesCS4D02G328000 // TraesCS5D02G014200 // TraesCS6D02G378100 // …
GO:0006586	P	indolalkylamine metabolic process	18	1243	360	40900	0.029	0.76	// TraesCS5A02G169500 // TraesCS4D02G225100 // TraesCS2D02G423200 // TraesCS4A02G020900 // TraesCS4D02G281700 // TraesCS3A02G152700 // TraesCS5D02G173900 // TraesCS2A02G425200 // TraesCS2B02G445000 // TraesCS3D02G160300 // TraesCS4B02G282700 // TraesCS5A02G265800 // TraesCS5B02G166300 // TraesCS3B02G179600 // TraesCS5D02G273700 // TraesCS5B02G265500 // TraesCS4A02G079500 // TraesCS4B02G224500	// TraesCS4B02G237600 // TraesCS6D02G163600 // TraesCS2B02G389500 // TraesCS1A02G113100 // TraesCS1B02G133200 // TraesCS2D02G326400 // TraesCS6B02G141200 // TraesCS5B02G287300 // TraesCS7D02G305300 // TraesCS1D02G437700 // TraesCS3A02G152700 // TraesCS2D02G538600 // TraesCS2A02G258700 // TraesCS5B02G318200 // TraesCS1A02G428400 // TraesCS4D02G328000 // TraesCS5D02G014200 // TraesCS6D02G378100 // …
GO:0019222	P	regulation of metabolic process	318	1243	9282	40900	0.029	0.76	// TraesCS5A02G065300 // TraesCS5D02G254300 // TraesCS5B02G285400 // TraesCS5B02G245100 // TraesCS1D02G095900 // TraesCS4D02G341700 // TraesCS1B02G394900 // TraesCS5B02G072100 // TraesCS2D02G284700 // TraesCS4A02G023000 // TraesCS6D02G107700 // TraesCS5D02G388100 // TraesCS5D02G269000 // TraesCS7B02G211600 // TraesCS7B02G431500 // TraesCS6A02G277400 // TraesCS3B02G366100 // TraesCS5D02G196300 // …	// TraesCS6B02G189000 // TraesCS7B02G323600 // TraesCS7D02G308800 // TraesCS2A02G386100 // TraesCS4B02G274200 // TraesCS3D02G230800 // TraesCS3A02G427600 // TraesCS5B02G208500 // TraesCS4D02G056900 // TraesCS2A02G335300 // TraesCS2B02G592500 // TraesCS7B02G393900 // TraesCS1A02G425000 // TraesCS2A02G105600 // TraesCS2D02G252700 // TraesCS1D02G221500 // TraesCS7A02G202600 // TraesCS7A02G233700 // …
GO:0035196	P	production of miRNAs involved in gene silencing by miRNA	18	1243	360	40900	0.029	0.76	// TraesCS2D02G362700 // TraesCS6A02G183800 // TraesCS4A02G413400 // TraesCS2B02G383300 // TraesCS7D02G343700 // TraesCS5B02G358500 // TraesCS7A02G336000 // TraesCS3D02G219500 // TraesCS6B02G213100 // TraesCS7B02G247600 // TraesCS5D02G364800 // TraesCS4B02G314100 // TraesCS5A02G356000 // TraesCS6D02G171300 // TraesCS3A02G217500 // TraesCS4D02G311300 // TraesCS2A02G364700 // TraesCS3B02G247800	// TraesCS7B02G086700 // TraesCS6B02G189000 // TraesCS7D02G308800 // TraesCS2B02G263600 // TraesCS6A02G309200 // TraesCS7B02G150500 // TraesCS1B02G049300 // TraesCS3A02G496300 // TraesCS2B02G592500 // TraesCS5A02G149400 // TraesCS4B02G188200 // TraesCS6B02G206700 // TraesCS7D02G341400 // TraesCS3B02G396000 // TraesCS7D02G206700 // TraesCS3A02G116800 // TraesCS7B02G245400 // TraesCS4B02G066800 // …
GO:0006720	P	isoprenoid metabolic process	48	1243	1179	40900	0.03	0.77	// TraesCS5D02G528500 // TraesCS4B02G312300 // TraesCS1A02G126400 // TraesCS1A02G407600 // TraesCS6A02G111400 // TraesCS2B02G366500 // TraesCS7D02G437000 // TraesCS5A02G269300 // TraesCS7B02G347000 // TraesCS7A02G557300 // TraesCS7A02G447300 // TraesCS6D02G220500 // TraesCS1A02G265000 // TraesCS7B02G482000 // TraesCS4D02G309900 // TraesCS6B02G128300 // TraesCS5B02G529400 // TraesCS3B02G237500 // …	// TraesCS2A02G501900 // TraesCS7A02G313100 // TraesCS2D02G071400 // TraesCS5D02G001900 // TraesCS4B02G237600 // TraesCS7B02G421600 // TraesCS1A02G149800 // TraesCS1D02G092200 // TraesCS7D02G234200 // TraesCS4A02G232300 // TraesCS4B02G263100 // TraesCS3A02G122600 // TraesCS4B02G015800 // TraesCS5D02G238000 // TraesCS7B02G251600 // TraesCS6D02G099400 // TraesCS4D02G363300 // TraesCS4D02G182600 // …
GO:0006413	P	translational initiation	15	1243	285	40900	0.03	0.77	// TraesCS2B02G238900 // TraesCS7D02G275900 // TraesCS6A02G236800 // TraesCS4D02G172900 // TraesCS6D02G219400 // TraesCS2D02G219700 // TraesCS7B02G173700 // TraesCS6D02G199300 // TraesCS6A02G216300 // TraesCS6B02G246600 // TraesCS7A02G276000 // TraesCS6B02G265300 // TraesCS4A02G134000 // TraesCS2A02G213900 // TraesCS4B02G170900	// TraesCS1A02G402800 // TraesCS4D02G014000 // TraesCS5B02G216800 // TraesCS1B02G345100 // TraesCS6B02G269200 // TraesCS3D02G021800 // TraesCS2D02G219700 // TraesCS6D02G105000 // TraesCS1D02G146500 // TraesCS7A02G453200 // TraesCS3D02G106700 // TraesCS2D02G215300 // TraesCS5D02G121400 // TraesCS6D02G161100 // TraesCS4D02G272900 // TraesCS2A02G218900 // TraesCS1B02G341100 // TraesCS2B02G596300 // …
GO:0051644	P	plastid localization	15	1243	285	40900	0.03	0.77	// TraesCS7B02G373000 // TraesCS5A02G157000 // TraesCS2D02G271600 // TraesCS7A02G471000 // TraesCS2D02G383800 // TraesCS2B02G290500 // TraesCS2A02G272400 // TraesCS5B02G155200 // TraesCS1A02G055000 // TraesCS5D02G162400 // TraesCS1B02G071800 // TraesCS2A02G387000 // TraesCS2B02G404600 // TraesCS1D02G055700 // TraesCS7D02G458400	// TraesCS7A02G348800 // TraesCS4B02G263100 // TraesCS7B02G263500 // TraesCS1B02G222400 // TraesCS5D02G245400 // TraesCS5A02G157000 // TraesCS5B02G103500 // TraesCS4A02G303400 // TraesCS5A02G093200 // TraesCS5D02G238000 // TraesCS6B02G213200 // TraesCS3D02G166500 // TraesCS4D02G182600 // TraesCS7D02G358600 // TraesCS5B02G036800 // TraesCS3A02G256400 // TraesCS2D02G447500 // TraesCS1A02G191400 // …
GO:0019750	P	chloroplast localization	15	1243	285	40900	0.03	0.77	// TraesCS7B02G373000 // TraesCS5A02G157000 // TraesCS2D02G271600 // TraesCS7A02G471000 // TraesCS2D02G383800 // TraesCS2B02G290500 // TraesCS2A02G272400 // TraesCS5B02G155200 // TraesCS1A02G055000 // TraesCS5D02G162400 // TraesCS1B02G071800 // TraesCS2A02G387000 // TraesCS2B02G404600 // TraesCS1D02G055700 // TraesCS7D02G458400	// TraesCS7A02G348800 // TraesCS4B02G263100 // TraesCS7B02G263500 // TraesCS1B02G222400 // TraesCS5D02G245400 // TraesCS5A02G157000 // TraesCS5B02G103500 // TraesCS4A02G303400 // TraesCS5A02G093200 // TraesCS5D02G238000 // TraesCS6B02G213200 // TraesCS3D02G166500 // TraesCS4D02G182600 // TraesCS7D02G358600 // TraesCS5B02G036800 // TraesCS3A02G256400 // TraesCS2D02G447500 // TraesCS1A02G191400 // …
GO:0008219	P	cell death	72	1243	1871	40900	0.031	0.79	// TraesCS2A02G562800 // TraesCS4A02G020900 // TraesCS6A02G356900 // TraesCS1B02G132900 // TraesCS1A02G112700 // TraesCS1B02G394900 // TraesCS2A02G155500 // TraesCS2D02G248700 // TraesCS4B02G106300 // TraesCS3A02G190700 // TraesCS4D02G281700 // TraesCS5B02G265500 // TraesCS6A02G410800 // TraesCS6B02G388800 // TraesCS5D02G196300 // TraesCS1A02G374700 // TraesCS7D02G538300 // TraesCS3B02G153400 // …	// TraesCS6B02G313400 // TraesCS1A02G034300 // TraesCS2D02G235300 // TraesCS1B02G308200 // TraesCS4A02G087700 // TraesCS2B02G267500 // TraesCS2D02G287900 // TraesCS1B02G223300 // TraesCS7B02G113400 // TraesCS4B02G086300 // TraesCS7A02G540400 // TraesCS1D02G236200 // TraesCS4D02G296000 // TraesCS1B02G255000 // TraesCS5B02G198200 // TraesCS5D02G218100 // TraesCS3D02G279900 // TraesCS7D02G328400 // …
GO:0006665	P	sphingolipid metabolic process	12	1243	213	40900	0.031	0.79	// TraesCS2A02G381700 // TraesCS4B02G088800 // TraesCS5A02G148500 // TraesCS6A02G223900 // TraesCS6D02G211500 // TraesCS6B02G257400 // TraesCS4A02G226400 // TraesCS5D02G144400 // TraesCS2B02G399000 // TraesCS5B02G147100 // TraesCS4D02G087100 // TraesCS2D02G378200	// TraesCS6A02G185500 // TraesCS7A02G186900 // TraesCS3A02G316700 // TraesCS2D02G211500 // TraesCS3B02G387600 // TraesCS2D02G105500 // TraesCS5A02G022700 // TraesCS4B02G222100 // TraesCS2A02G404700 // TraesCS6B02G335300 // TraesCS3B02G575600 // TraesCS4B02G213800 // TraesCS3A02G227000 // TraesCS7B02G314000 // TraesCS5D02G430500 // TraesCS6A02G270000 // TraesCS5D02G465500 // TraesCS3D02G358200 // …
GO:1901663	P	quinone biosynthetic process	12	1243	213	40900	0.031	0.79	// TraesCS2D02G423200 // TraesCS3A02G152700 // TraesCS2A02G425200 // TraesCS2B02G445000 // TraesCS5D02G095700 // TraesCS3D02G160300 // TraesCS5B02G089300 // TraesCS7A02G235000 // TraesCS3B02G179600 // TraesCS7D02G235000 // TraesCS5A02G083200 // TraesCS7B02G133200	// TraesCS1A02G362700 // TraesCS5B02G519300 // TraesCS6D02G085100 // TraesCS4D02G191300 // TraesCS4D02G029000 // TraesCS2B02G539900 // TraesCS4D02G183100 // TraesCS4A02G364400 // TraesCS1B02G099800 // TraesCS6A02G237100 // TraesCS2B02G306800 // TraesCS2B02G578300 // TraesCS7B02G439000 // TraesCS5B02G317200 // TraesCS5D02G196200 // TraesCS1B02G379800 // TraesCS1B02G202400 // TraesCS2D02G589000 // …
GO:1901661	P	quinone metabolic process	12	1243	213	40900	0.031	0.79	// TraesCS2D02G423200 // TraesCS3A02G152700 // TraesCS2A02G425200 // TraesCS2B02G445000 // TraesCS5D02G095700 // TraesCS3D02G160300 // TraesCS5B02G089300 // TraesCS7A02G235000 // TraesCS3B02G179600 // TraesCS7D02G235000 // TraesCS5A02G083200 // TraesCS7B02G133200	// TraesCS1A02G362700 // TraesCS5B02G519300 // TraesCS6D02G085100 // TraesCS4D02G191300 // TraesCS4D02G029000 // TraesCS2B02G539900 // TraesCS4D02G183100 // TraesCS4A02G364400 // TraesCS1B02G099800 // TraesCS6A02G237100 // TraesCS2B02G306800 // TraesCS2B02G578300 // TraesCS7B02G439000 // TraesCS5B02G317200 // TraesCS5D02G196200 // TraesCS1B02G379800 // TraesCS1B02G202400 // TraesCS2D02G589000 // …
GO:0042181	P	ketone biosynthetic process	12	1243	213	40900	0.031	0.79	// TraesCS2D02G423200 // TraesCS3A02G152700 // TraesCS2A02G425200 // TraesCS2B02G445000 // TraesCS5D02G095700 // TraesCS3D02G160300 // TraesCS5B02G089300 // TraesCS7A02G235000 // TraesCS3B02G179600 // TraesCS7D02G235000 // TraesCS5A02G083200 // TraesCS7B02G133200	// TraesCS1A02G362700 // TraesCS5B02G519300 // TraesCS6D02G085100 // TraesCS4D02G191300 // TraesCS4D02G029000 // TraesCS2B02G539900 // TraesCS4D02G183100 // TraesCS4A02G364400 // TraesCS1B02G099800 // TraesCS6A02G237100 // TraesCS2B02G306800 // TraesCS2B02G578300 // TraesCS7B02G439000 // TraesCS5B02G317200 // TraesCS5D02G196200 // TraesCS1B02G379800 // TraesCS1B02G202400 // TraesCS2D02G589000 // …
GO:0006839	P	mitochondrial transport	21	1243	441	40900	0.032	0.8	// TraesCS3A02G303400 // TraesCS1D02G130800 // TraesCS1A02G123600 // TraesCS2D02G346400 // TraesCS2A02G216100 // TraesCS4D02G311300 // TraesCS2D02G221700 // TraesCS1A02G181600 // TraesCS6B02G240700 // TraesCS2A02G348100 // TraesCS1D02G184900 // TraesCS3B02G332900 // TraesCS1B02G199200 // TraesCS6A02G211200 // TraesCS2B02G366500 // TraesCS4B02G314100 // TraesCS3D02G298400 // TraesCS6D02G194300 // …	// TraesCS5B02G418600 // TraesCS5D02G109300 // TraesCS1D02G335700 // TraesCS1A02G181600 // TraesCS3B02G467700 // TraesCS3B02G217800 // TraesCS6A02G245800 // TraesCS6B02G322000 // TraesCS1A02G425000 // TraesCS2B02G077200 // TraesCS3D02G162700 // TraesCS5B02G549200 // TraesCS4B02G289800 // TraesCS2D02G314800 // TraesCS2A02G281000 // TraesCS3A02G178000 // TraesCS2D02G371100 // TraesCS4A02G407200 // …
GO:2001252	P	positive regulation of chromosome organization	6	1243	78	40900	0.032	0.8	// TraesCS4B02G053600 // TraesCS4A02G261000 // TraesCS7D02G219700 // TraesCS4D02G053600 // TraesCS7B02G125000 // TraesCS7A02G218000	// TraesCS5A02G390300 // TraesCS6A02G277700 // TraesCS2A02G335300 // TraesCS3D02G217800 // TraesCS2A02G140400 // TraesCS2B02G015500 // TraesCS3B02G300000 // TraesCS6D02G258400 // TraesCS2B02G164300 // TraesCS3B02G246000 // TraesCS4D02G053600 // TraesCS5B02G165000 // TraesCS2D02G156700 // TraesCS1B02G108200 // TraesCS2D02G381600 // TraesCS4A02G165700 // TraesCS2B02G348600 // TraesCS5A02G178300 // …
GO:0046174	P	polyol catabolic process	6	1243	78	40900	0.032	0.8	// TraesCS6D02G147900 // TraesCS6B02G186200 // TraesCS4A02G082700 // TraesCS6A02G163700 // TraesCS4D02G221700 // TraesCS4B02G221300	// TraesCS1A02G357300 // TraesCS1B02G428900 // TraesCS4B02G017400 // TraesCS7B02G063500 // TraesCS3A02G176300 // TraesCS7A02G357800 // TraesCS2A02G070400 // TraesCS4D02G123400 // TraesCS3B02G208500 // TraesCS2D02G517200 // TraesCS7A02G107300 // TraesCS4D02G221700 // TraesCS7B02G175000 // TraesCS6A02G163700 // TraesCS4D02G297800 // TraesCS7B02G006000 // TraesCS7A02G277300 // TraesCS5D02G065700 // …
GO:0010207	P	photosystem II assembly	18	1243	363	40900	0.032	0.8	// TraesCS7A02G291000 // TraesCS7B02G183100 // TraesCS7B02G373000 // TraesCS4D02G172900 // TraesCS7D02G290500 // TraesCS2D02G271600 // TraesCS7A02G471000 // TraesCS2D02G383800 // TraesCS2B02G290500 // TraesCS7B02G173700 // TraesCS7D02G275900 // TraesCS2A02G272400 // TraesCS7A02G276000 // TraesCS2A02G387000 // TraesCS2B02G404600 // TraesCS4A02G134000 // TraesCS7D02G458400 // TraesCS4B02G170900	// TraesCS6B02G192500 // TraesCS4A02G232300 // TraesCS5A02G420800 // TraesCS3D02G224800 // TraesCS1D02G410600 // TraesCS2B02G233300 // TraesCS5B02G549200 // TraesCS4A02G093100 // TraesCS2B02G234500 // TraesCS5D02G500300 // TraesCS5D02G437500 // TraesCS1B02G432000 // TraesCS6D02G001700 // TraesCS3D02G296900 // TraesCS4B02G323000 // TraesCS7D02G275900 // TraesCS6A02G082300 // TraesCS7D02G338600 // …
GO:0046164	P	alcohol catabolic process	6	1243	78	40900	0.032	0.8	// TraesCS6D02G147900 // TraesCS6B02G186200 // TraesCS4A02G082700 // TraesCS6A02G163700 // TraesCS4D02G221700 // TraesCS4B02G221300	// TraesCS1A02G357300 // TraesCS1B02G428900 // TraesCS4B02G017400 // TraesCS7B02G063500 // TraesCS3A02G176300 // TraesCS7A02G357800 // TraesCS2A02G070400 // TraesCS4D02G123400 // TraesCS3B02G208500 // TraesCS2D02G517200 // TraesCS7A02G107300 // TraesCS4D02G221700 // TraesCS7B02G175000 // TraesCS6A02G163700 // TraesCS4D02G297800 // TraesCS7B02G006000 // TraesCS7A02G277300 // TraesCS5D02G065700 // …
GO:0007623	P	circadian rhythm	27	1243	601	40900	0.032	0.8	// TraesCS7D02G391400 // TraesCS5A02G157000 // TraesCS2D02G271600 // TraesCS2B02G290500 // TraesCS2A02G272400 // TraesCS3B02G124100 // TraesCS3A02G105500 // TraesCS3A02G350400 // TraesCS4B02G172900 // TraesCS7D02G391800 // TraesCS4A02G131700 // TraesCS3D02G215100 // TraesCS3D02G107800 // TraesCS3D02G344400 // TraesCS7A02G396200 // TraesCS5B02G155200 // TraesCS3B02G264000 // TraesCS7B02G298200 // …	// TraesCS7B02G323600 // TraesCS3A02G082300 // TraesCS4B02G065300 // TraesCS6A02G121500 // TraesCS6B02G253900 // TraesCS3A02G141500 // TraesCS5A02G320300 // TraesCS4D02G169200 // TraesCS1D02G440600 // TraesCS1A02G114000 // TraesCS5B02G547200 // TraesCS5B02G074400 // TraesCS7A02G533000 // TraesCS2D02G493600 // TraesCS2B02G278700 // TraesCS4A02G249400 // TraesCS3B02G399200 // TraesCS2B02G408900 // …
GO:0045087	P	innate immune response	116	1243	3174	40900	0.032	0.81	// TraesCS2B02G568000 // TraesCS1D02G095900 // TraesCS1B02G394900 // TraesCS2A02G155500 // TraesCS3B02G366100 // TraesCS5D02G196300 // TraesCS7A02G370000 // TraesCS7A02G270600 // TraesCS7D02G271000 // TraesCS2A02G364700 // TraesCS7A02G151200 // TraesCS3A02G302300 // TraesCS3B02G334500 // TraesCS1D02G265200 // TraesCS6D02G338900 // TraesCS2D02G362700 // TraesCS1D02G376300 // TraesCS3A02G152700 // …	// TraesCS6B02G189000 // TraesCS2A02G386100 // TraesCS2B02G263600 // TraesCS3B02G335400 // TraesCS1A02G034300 // TraesCS2D02G235300 // TraesCS5B02G203400 // TraesCS1B02G308200 // TraesCS2B02G592500 // TraesCS5B02G183700 // TraesCS3D02G327400 // TraesCS4A02G087700 // TraesCS2B02G267500 // TraesCS7D02G471300 // TraesCS1B02G272100 // TraesCS7B02G113400 // TraesCS2A02G298100 // TraesCS4B02G086300 // …
GO:0009688	P	abscisic acid biosynthetic process	9	1243	144	40900	0.033	0.82	// TraesCS3D02G249100 // TraesCS4A02G020900 // TraesCS4D02G281700 // TraesCS2B02G270600 // TraesCS2D02G248700 // TraesCS3B02G278000 // TraesCS3A02G249100 // TraesCS2A02G246300 // TraesCS4B02G282700	// TraesCS5D02G001900 // TraesCS4A02G020900 // TraesCS1B02G167200 // TraesCS3B02G015400 // TraesCS3A02G272100 // TraesCS3B02G212200 // TraesCS3A02G043800 // TraesCS4D02G281700 // TraesCS7D02G317400 // TraesCS5A02G459400 // TraesCS6B02G316000 // TraesCS6B02G173500 // TraesCS2B02G317000 // TraesCS6D02G134300 // TraesCS1B02G193600 // TraesCS6A02G145300 // TraesCS5D02G436200 // TraesCS7D02G457800 // …
GO:0006325	P	chromatin organization	69	1243	1790	40900	0.033	0.82	// TraesCS5A02G299200 // TraesCS7D02G153100 // TraesCS7A02G514800 // TraesCS7D02G219700 // TraesCS7A02G336000 // TraesCS5B02G358500 // TraesCS5B02G072100 // TraesCS5A02G065300 // TraesCS5D02G364800 // TraesCS5A02G179900 // TraesCS5A02G356000 // TraesCS4D02G053600 // TraesCS6A02G211200 // TraesCS5A02G113500 // TraesCS2B02G074200 // TraesCS7B02G431500 // TraesCS1A02G130700 // TraesCS5D02G308700 // …	// TraesCS7D02G231100 // TraesCS3A02G427600 // TraesCS3D02G230800 // TraesCS2B02G263600 // TraesCS1B02G178800 // TraesCS3D02G298700 // TraesCS1A02G038200 // TraesCS2B02G425100 // TraesCS2D02G341600 // TraesCS5D02G405400 // TraesCS7D02G505400 // TraesCS6B02G246300 // TraesCS2D02G114900 // TraesCS5A02G420600 // TraesCS2B02G364900 // TraesCS5A02G318200 // TraesCS4D02G073200 // TraesCS2A02G067400 // …
[truncated: 1,747 more rows]

## Sheet: Supplemental Table S7
Supplemental Table S7: AgriGo GO SEA output for triads that include TE insertions from DXX superfamily
[truncated: 1,142 more rows]

## Sheet: Supplemental Table S8
Supplemental Table S8: AgriGo GO SEA output for triads that include TE insertions from DTC superfamily
[truncated: 5,071 more rows]

[truncated: 17 more sheets: Supplemental Table S9, Supplemental Table S10, Supplemental Table S11, Supplemental Table S12, Supplemental Table S13, Supplemental Table S14, Supplemental Table S15, Supplemental Table S16, Supplemental Table S17, Supplemental Table S18, Supplemental Table S19, Supplemental Table S20, Supplemental Table S21, Supplemental Table S22, Supplemental Table S23, Supplemental Table S24, Supplemental Table S25]
