# Supplementary material for: Transposable elements are associated with genome-specific gene expression in bread wheat
Source: Front Plant Sci. 2023 Jan 12;13:1072232. doi: 10.3389/fpls.2022.1072232 (PMC9878150; doi:10.3389/fpls.2022.1072232)
Supplement: Supplementary file 3 [file Table_1.xlsx]

## Sheet: Supplemental Table S1
Supplemental Table S1: 70,818 wheat HC genes belonging to dyads,triads, and tetrads.
															gene	Gene ID
gene	chromosome	start	stop	region	category	group	contributionAllDetail	contributionSummary	contributionBrief	TE type					chromosome	Chromosome on which gene is located
TraesCS1A01G000600	chr1A	162313	162609	R1	Dyad	27719	Balanced	Balanced	Balanced	[]					start	Start position of gene on IWGSC RefSeqv1.0
TraesCS1A01G000900	chr1A	233818	245051	R1	Triad	27722	A_dominant	Dominant	Dominant	[]					stop	Stop position of gene on IWGSC RefSeqv1.0
TraesCS1A01G001100	chr1A	269472	289602	R1	Dyad	27716	D_suppressed	Suppressed	Suppressed	[]					region	Assignment to one of the five chromosomal regions (R1, R2a, C, R2b a,d R3)
TraesCS1A01G001900	chr1A	1159194	1162830	R1	Triad	18301	Balanced	Balanced	Balanced	['DTT_famn16']					category	Homoeologous group category (Duad, triad or tetrad)
TraesCS1A01G002000	chr1A	1163485	1167878	R1	Triad	20325	Balanced	Balanced	Balanced	['DTT_famn16' 'DTT_famn6']					group	Homoeologous group ID
TraesCS1A01G002100	chr1A	1170356	1177383	R1	Triad	25563	Balanced	Balanced	Balanced	[]					contributionAllDetail	Relative contribution category in details
TraesCS1A01G002200	chr1A	1188844	1190864	R1	Triad	27571	Balanced	Balanced	Balanced	[]					contributionSummary	Relative contribution category summary
TraesCS1A01G002300	chr1A	1209721	1212812	R1	Triad	19958	Balanced	Balanced	Balanced	[]					contributionBrief	Relative contribution category in brief
TraesCS1A01G002500	chr1A	1232354	1238469	R1	Triad	28960	Balanced	Balanced	Balanced	[]					TE type	If the gene body contains TE insertions, the TE subfamily will be mentioned here
TraesCS1A01G002700	chr1A	1336841	1348326	R1	Triad	22623	Balanced	Balanced	Balanced	['DTC_famc2.3' 'DTC_famc2.9' 'RIX_famc8' 'DTT_famn14']
TraesCS1A01G002900	chr1A	1657115	1666923	R1	Dyad	32236	A_suppressed	Suppressed	Suppressed	['RLC_famc1.7' 'DTC_famc2.6']
TraesCS1A01G003100	chr1A	1694199	1698603	R1	Dyad	45579	A_suppressed	Suppressed	Suppressed	['DTM_famc5' 'DTM_famc14' 'DTM_famc9']
TraesCS1A01G003600	chr1A	2229013	2236852	R1	Dyad	38190	Balanced	Balanced	Balanced	['RLG_famc2.2' 'DTH_famn2' 'XXX_famc5']
TraesCS1A01G003700	chr1A	2291887	2292891	R1	Dyad	4584	Balanced	Balanced	Balanced	[]
TraesCS1A01G004200	chr1A	2540491	2540958	R1	Triad	6939	B_suppressed	Suppressed	Suppressed	[]
TraesCS1A01G004300	chr1A	2550647	2569820	R1	Dyad	27388	notExpressed	notExpressed	notExpressed	['RLG_famc7.2']
TraesCS1A01G004400	chr1A	2642460	2648016	R1	Tetrad	23971	B_suppressed	Single_suppressed	One_suppressed	[]
TraesCS1A01G004600	chr1A	2837094	2843854	R1	Tetrad	23970	A1_suppressed	Duplicate_suppressed	One_suppressed	['DTT_famc12' 'DTX_famn25' 'DTT_famn18' 'DTX_famn25' 'DTC_famc41']
TraesCS1A01G004800	chr1A	2934676	2938176	R1	Tetrad	23689	A_D_suppressed	Single_single_suppressed	Two_suppressed	['DTC_famc2.1']
TraesCS1A01G005100	chr1A	2978903	2981121	R1	Dyad	20650	B_suppressed	Suppressed	Suppressed	[]
TraesCS1A01G005200	chr1A	2982629	2986266	R1	Triad	31084	D_suppressed	Suppressed	Suppressed	[]
TraesCS1A01G005300	chr1A	3013341	3014979	R1	Triad	33480	A_suppressed	Suppressed	Suppressed	[]
TraesCS1A01G005500	chr1A	3119378	3122276	R1	Triad	10488	Balanced	Balanced	Balanced	[]
TraesCS1A01G005600	chr1A	3255618	3262577	R1	Triad	11443	Balanced	Balanced	Balanced	['DTX_famn21' 'DTT_famn16']
TraesCS1A01G005700	chr1A	3377838	3383699	R1	Triad	19255	Balanced	Balanced	Balanced	['DTT_famn25']
TraesCS1A01G005800	chr1A	3386287	3391808	R1	Triad	14439	Balanced	Balanced	Balanced	['DTC_famc11.2']
TraesCS1A01G006400	chr1A	3531339	3532796	R1	Dyad	33481	A_suppressed	Suppressed	Suppressed	[]
TraesCS1A01G006500	chr1A	3579010	3582502	R1	Dyad	31090	A_suppressed	Suppressed	Suppressed	[]
TraesCS1A01G006800	chr1A	3653512	3657388	R1	Dyad	31088	Balanced	Balanced	Balanced	[]
TraesCS1A01G007200	chr1A	3776265	3777399	R1	Triad	3107	D_dominant	Dominant	Dominant	[]
TraesCS1A01G007400	chr1A	4033339	4042181	R1	Tetrad	14714	B1_suppressed	Duplicate_suppressed	One_suppressed	['DTM_famc22' 'DTC_famc2.5' 'RLG_famc7.2' 'RLG_famc2.1']
TraesCS1A01G007500	chr1A	4045713	4048684	R1	Triad	32323	Balanced	Balanced	Balanced	[]
TraesCS1A01G007600	chr1A	4047966	4048290	R1	Triad	2031	A_dominant	Dominant	Dominant	[]
TraesCS1A01G007800	chr1A	4054742	4054960	R1	Dyad	32833	D_suppressed	Suppressed	Suppressed	[]
TraesCS1A01G007900	chr1A	4063197	4063406	R1	Triad	32830	A_suppressed	Suppressed	Suppressed	[]
TraesCS1A01G008500	chr1A	4811264	4813128	R1	Dyad	32043	A_suppressed	Suppressed	Suppressed	[]
TraesCS1A01G009000	chr1A	5491027	5495112	R1	Triad	10667	Balanced	Balanced	Balanced	['DTC_famc5' 'DTC_famc2.8']
TraesCS1A01G010200	chr1A	6317837	6324253	R1	Tetrad	2210	A_suppressed	Single_suppressed	One_suppressed	[]
TraesCS1A01G010500	chr1A	6422072	6423492	R1	Triad	33607	notExpressed	notExpressed	notExpressed	[]
TraesCS1A01G011200	chr1A	6569388	6576401	R1	Triad	11626	Balanced	Balanced	Balanced	[]
TraesCS1A01G011300	chr1A	6654552	6655482	R1	Dyad	30403	B_suppressed	Suppressed	Suppressed	[]
TraesCS1A01G011400	chr1A	6760744	6764265	R1	Triad	21198	B_suppressed	Suppressed	Suppressed	['RLG_famc2.6']
TraesCS1A01G011800	chr1A	6788571	6793542	R1	Tetrad	5668	Balanced	Balanced	Balanced	['DTT_famn25']
TraesCS1A01G012000	chr1A	6899326	6903022	R1	Dyad	15336	Balanced	Balanced	Balanced	['DTT_famn2' 'DTC_famc20']
TraesCS1A01G012500	chr1A	7178200	7184960	R1	Triad	8756	Balanced	Balanced	Balanced	['DTT_famc5' 'DTT_famn14' 'DTX_famn6']
TraesCS1A01G012600	chr1A	7185497	7186507	R1	Triad	27421	Balanced	Balanced	Balanced	[]
TraesCS1A01G012900	chr1A	7276861	7279534	R1	Dyad	2572	Balanced	Balanced	Balanced	[]
TraesCS1A01G013000	chr1A	7282349	7294745	R1	Dyad	19494	Balanced	Balanced	Balanced	['RIX_famc1' 'DTX_famn15']
TraesCS1A01G013200	chr1A	7315101	7325769	R1	Triad	4900	B_suppressed	Suppressed	Suppressed	['XXX_famc31' 'DTM_famc6' 'DTX_famn10']
TraesCS1A01G013400	chr1A	7525852	7526447	R1	Triad	16898	D_dominant	Dominant	Dominant	[]
TraesCS1A01G013700	chr1A	7651464	7654123	R1	Triad	22434	Balanced	Balanced	Balanced	[]
TraesCS1A01G013800	chr1A	7657145	7669998	R1	Triad	22619	Balanced	Balanced	Balanced	['RIX_famc1']
TraesCS1A01G013900	chr1A	7675688	7677264	R1	Dyad	35995	Balanced	Balanced	Balanced	[]
TraesCS1A01G014000	chr1A	7685115	7685702	R1	Triad	27609	A_suppressed	Suppressed	Suppressed	[]
TraesCS1A01G014300	chr1A	7811031	7813406	R1	Dyad	28620	Balanced	Balanced	Balanced	[]
TraesCS1A01G014500	chr1A	7834685	7837216	R1	Dyad	38136	A_suppressed	Suppressed	Suppressed	[]
TraesCS1A01G014800	chr1A	7962375	7963154	R1	Dyad	27605	A_suppressed	Suppressed	Suppressed	[]
TraesCS1A01G014900	chr1A	8141960	8144500	R1	Triad	38114	Balanced	Balanced	Balanced	[]
TraesCS1A01G015000	chr1A	8157346	8159856	R1	Triad	38084	D_dominant	Dominant	Dominant	[]
TraesCS1A01G015100	chr1A	8238257	8239411	R1	Dyad	6233	Balanced	Balanced	Balanced	[]
TraesCS1A01G015200	chr1A	8239469	8244826	R1	Triad	8775	Balanced	Balanced	Balanced	['RLC_famc5.1']
TraesCS1A01G015300	chr1A	8247217	8251270	R1	Triad	27697	Balanced	Balanced	Balanced	[]
TraesCS1A01G015400	chr1A	8264166	8266341	R1	Triad	39613	Balanced	Balanced	Balanced	['RLC_famc3.4']
TraesCS1A01G015500	chr1A	8291349	8292883	R1	Dyad	34088	D_suppressed	Suppressed	Suppressed	[]
TraesCS1A01G015600	chr1A	8295508	8297343	R1	Dyad	34096	D_suppressed	Suppressed	Suppressed	['DTT_famn22']
TraesCS1A01G015800	chr1A	8320695	8322586	R1	Triad	34098	Balanced	Balanced	Balanced	['DTT_famn10']
TraesCS1A01G015900	chr1A	8325715	8329799	R1	Triad	38115	Balanced	Balanced	Balanced	[]
TraesCS1A01G016000	chr1A	8331822	8334602	R1	Dyad	38113	B_suppressed	Suppressed	Suppressed	['DTT_famn25']
TraesCS1A01G016300	chr1A	8665006	8670147	R1	Tetrad	24409	A_D1_suppressed	Single_Duplicate_suppressed	Two_suppressed	['RLC_famc13']
TraesCS1A01G016400	chr1A	8715675	8718515	R1	Triad	45606	Balanced	Balanced	Balanced	[]
TraesCS1A01G016600	chr1A	9089736	9092146	R1	Triad	24410	Balanced	Balanced	Balanced	['DTT_famn16' 'XXX_famc37' 'DTC_famc2.4']
TraesCS1A01G016800	chr1A	9103014	9104091	R1	Dyad	38632	B_suppressed	Suppressed	Suppressed	[]
TraesCS1A01G016900	chr1A	9104841	9110639	R1	Triad	22894	Balanced	Balanced	Balanced	[]
TraesCS1A01G017000	chr1A	9119143	9123202	R1	Triad	19573	Balanced	Balanced	Balanced	[]
TraesCS1A01G017300	chr1A	9156307	9157322	R1	Dyad	38647	D_suppressed	Suppressed	Suppressed	[]
TraesCS1A01G017500	chr1A	9203430	9205210	R1	Dyad	11130	notExpressed	notExpressed	notExpressed	[]
TraesCS1A01G017700	chr1A	9232651	9236650	R1	Dyad	24406	B_suppressed	Suppressed	Suppressed	['DTX_famn17']
TraesCS1A01G017900	chr1A	9354474	9358029	R1	Triad	32805	Balanced	Balanced	Balanced	[]
TraesCS1A01G018000	chr1A	9359153	9363892	R1	Triad	38224	Balanced	Balanced	Balanced	['RLC_famc1.5' 'DTT_famn4' 'DTT_famn10' 'DTX_famn24']
TraesCS1A01G018100	chr1A	9369967	9375647	R1	Dyad	38146	A_suppressed	Suppressed	Suppressed	[]
TraesCS1A01G018200	chr1A	9468842	9469968	R1	Tetrad	2277	A2_D_suppressed	Single_Duplicate_suppressed	Two_suppressed	[]
TraesCS1A01G018300	chr1A	9476119	9477343	R1	Tetrad	40417	A_D1_suppressed	Single_Duplicate_suppressed	Two_suppressed	['DTX_famn3']
TraesCS1A01G018400	chr1A	9543511	9548049	R1	Dyad	21996	Balanced	Balanced	Balanced	['DTT_famn22']
TraesCS1A01G018700	chr1A	9561507	9563163	R1	Triad	16991	Balanced	Balanced	Balanced	[]
TraesCS1A01G018800	chr1A	9572396	9575377	R1	Dyad	16775	B_suppressed	Suppressed	Suppressed	['RLC_famc3.4']
TraesCS1A01G018900	chr1A	9579534	9583651	R1	Triad	17031	Balanced	Balanced	Balanced	[]
TraesCS1A01G019000	chr1A	9586486	9589430	R1	Triad	25379	Balanced	Balanced	Balanced	['DTT_famn14']
TraesCS1A01G019200	chr1A	9642195	9644901	R1	Triad	13911	Balanced	Balanced	Balanced	[]
TraesCS1A01G019500	chr1A	9772102	9773591	R1	Dyad	25747	A_suppressed	Suppressed	Suppressed	[]
TraesCS1A01G019700	chr1A	9855921	9858405	R1	Tetrad	28006	notExpressed	notExpressed	notExpressed	['DTX_famn5']
TraesCS1A01G019800	chr1A	9939053	9941260	R1	Tetrad	28006	notExpressed	notExpressed	notExpressed	[]
TraesCS1A01G019900	chr1A	9968704	9972586	R1	Triad	23591	B_dominant	Dominant	Dominant	['DTT_famn25' 'XXX_famc23' 'XXX_famn1']
TraesCS1A01G020200	chr1A	10004889	10007706	R1	Dyad	28005	notExpressed	notExpressed	notExpressed	['RLX_famc22' 'XXX_famc23']
TraesCS1A01G020300	chr1A	10047783	10050350	R1	Triad	482	B_dominant	Dominant	Dominant	[]
TraesCS1A01G020600	chr1A	10069498	10072370	R1	Triad	6187	Balanced	Balanced	Balanced	[]
TraesCS1A01G020700	chr1A	10074020	10085175	R1	Triad	25970	Balanced	Balanced	Balanced	['DTT_famn10' 'DTT_famc5' 'DTX_famn40' 'RIX_famc8' 'DTT_famn22']
TraesCS1A01G021100	chr1A	10150818	10152476	R1	Dyad	31000	Balanced	Balanced	Balanced	[]
TraesCS1A01G021200	chr1A	10155551	10160312	R1	Dyad	27512	D_suppressed	Suppressed	Suppressed	['RLX_famc20' 'XXX_famc19' 'DTT_famn22']
TraesCS1A01G021400	chr1A	10210714	10211293	R1	Dyad	22287	Balanced	Balanced	Balanced	['DTT_famn6']
TraesCS1A01G021500	chr1A	10227258	10241556	R1	Dyad	41338	notExpressed	notExpressed	notExpressed	['DTC_famc3.1' 'DTT_famn29' 'RLC_famc2.2' 'RLC_famc1.3' 'RIX_famc11' 'RLC_famc10']
TraesCS1A01G022000	chr1A	10602386	10607440	R1	Triad	22286	A_suppressed	Suppressed	Suppressed	['XXX_famn1' 'RLC_famc6' 'DTC_famc1.5']
TraesCS1A01G022400	chr1A	10748820	10751263	R1	Triad	2489	D_dominant	Dominant	Dominant	['DTM_famc2']
TraesCS1A01G022900	chr1A	11388647	11390028	R1	Dyad	32104	notExpressed	notExpressed	notExpressed	['DTX_famn6']
TraesCS1A01G023300	chr1A	11554673	11556175	R1	Triad	34729	Balanced	Balanced	Balanced	[]
TraesCS1A01G023400	chr1A	11564200	11572148	R1	Triad	21369	Balanced	Balanced	Balanced	[]
TraesCS1A01G023500	chr1A	11577284	11585300	R1	Tetrad	19611	B1_suppressed	Duplicate_suppressed	One_suppressed	['RLG_famc1.3' 'DTC_famc2.4' 'XXX_famc40']
TraesCS1A01G023700	chr1A	11643654	11644753	R1	Tetrad	17536	Balanced	Balanced	Balanced	[]
TraesCS1A01G023800	chr1A	11661682	11665443	R1	Triad	16729	Balanced	Balanced	Balanced	[]
TraesCS1A01G024100	chr1A	11811881	11815829	R1	Triad	29806	notExpressed	notExpressed	notExpressed	[]
TraesCS1A01G024300	chr1A	11894091	11895818	R1	Dyad	15869	Balanced	Balanced	Balanced	[]
TraesCS1A01G024400	chr1A	12002939	12006839	R1	Dyad	3919	Balanced	Balanced	Balanced	['DTX_famn8']
TraesCS1A01G024500	chr1A	12089718	12093423	R1	Dyad	23526	A_suppressed	Suppressed	Suppressed	['DTT_famn10']
TraesCS1A01G024600	chr1A	12096371	12098518	R1	Triad	17206	Balanced	Balanced	Balanced	[]
TraesCS1A01G024700	chr1A	12098618	12103881	R1	Triad	9561	Balanced	Balanced	Balanced	['DTT_famn29']
TraesCS1A01G024800	chr1A	12109358	12109555	R1	Tetrad	35391	notExpressed	notExpressed	notExpressed	[]
TraesCS1A01G024900	chr1A	12129622	12129819	R1	Dyad	35393	notExpressed	notExpressed	notExpressed	[]
TraesCS1A01G025000	chr1A	12138837	12139034	R1	Dyad	35392	notExpressed	notExpressed	notExpressed	[]
TraesCS1A01G025100	chr1A	12141981	12144556	R1	Triad	17509	Balanced	Balanced	Balanced	[]
TraesCS1A01G025200	chr1A	12157064	12161869	R1	Triad	25966	Balanced	Balanced	Balanced	['DTT_famn29']
TraesCS1A01G025300	chr1A	12170678	12170875	R1	Tetrad	35391	notExpressed	notExpressed	notExpressed	[]
TraesCS1A01G025400	chr1A	12184799	12185863	R1	Dyad	11615	notExpressed	notExpressed	notExpressed	[]
TraesCS1A01G025600	chr1A	12303299	12307643	R1	Dyad	45660	D_suppressed	Suppressed	Suppressed	[]
TraesCS1A01G025700	chr1A	12312969	12318272	R1	Triad	4264	Balanced	Balanced	Balanced	[]
TraesCS1A01G025800	chr1A	12355116	12356701	R1	Triad	28228	D_suppressed	Suppressed	Suppressed	['DTT_famn31']
TraesCS1A01G025900	chr1A	12363666	12369892	R1	Triad	31963	Balanced	Balanced	Balanced	['DTT_famn10']
TraesCS1A01G026000	chr1A	12371105	12372554	R1	Triad	5311	Balanced	Balanced	Balanced	[]
TraesCS1A01G026100	chr1A	12404235	12405320	R1	Dyad	1608	D_suppressed	Suppressed	Suppressed	[]
TraesCS1A01G026500	chr1A	12639162	12640199	R1	Dyad	39277	Balanced	Balanced	Balanced	[]
TraesCS1A01G027000	chr1A	12769345	12795636	R1	Dyad	7220	A_suppressed	Suppressed	Suppressed	['RLC_famc16.17' 'RLC_famc8' 'XXX_famc5' 'XXX_famc13' 'XXX_famc16' 'DTT_famn31' 'DTA_famc3' 'DTX_famn21' 'RLG_famc2.6' 'SIX_famc2']
TraesCS1A01G027100	chr1A	12859911	12863704	R1	Triad	20358	A_suppressed	Suppressed	Suppressed	['DTT_famn22']
TraesCS1A01G027200	chr1A	12915087	12917028	R1	Triad	15167	D_suppressed	Suppressed	Suppressed	[]
TraesCS1A01G027300	chr1A	12918575	12920144	R1	Triad	35838	Balanced	Balanced	Balanced	['DTC_famc38']
TraesCS1A01G028500	chr1A	13347390	13351307	R1	Tetrad	45677	D_suppressed	Single_suppressed	One_suppressed	['DTX_famn36']
TraesCS1A01G028600	chr1A	13414049	13418587	R1	Dyad	45632	B_suppressed	Suppressed	Suppressed	['DTX_famn36']
TraesCS1A01G028900	chr1A	13569534	13575431	R1	Tetrad	45677	D_suppressed	Single_suppressed	One_suppressed	['DTX_famn36']
TraesCS1A01G029100	chr1A	13663300	13667800	R1	Dyad	45664	Balanced	Balanced	Balanced	[]
TraesCS1A01G029300	chr1A	13762566	13768572	R1	Triad	30446	B_suppressed	Suppressed	Suppressed	[]
TraesCS1A01G029400	chr1A	13772559	13775761	R1	Triad	503	A_suppressed	Suppressed	Suppressed	['RLG_famc14' 'RLG_famc25' 'RLG_famc15']
TraesCS1A01G029600	chr1A	13830557	13831255	R1	Dyad	27259	notExpressed	notExpressed	notExpressed	[]
TraesCS1A01G029800	chr1A	13861191	13862962	R1	Triad	23263	Balanced	Balanced	Balanced	[]
TraesCS1A01G029900	chr1A	13971819	13976728	R1	Triad	36648	Balanced	Balanced	Balanced	[]
TraesCS1A01G030100	chr1A	14045678	14056197	R1	Triad	22183	Balanced	Balanced	Balanced	[]
TraesCS1A01G030300	chr1A	14075238	14077358	R1	Triad	22988	notExpressed	notExpressed	notExpressed	[]
TraesCS1A01G030400	chr1A	14108111	14110412	R1	Dyad	34919	D_suppressed	Suppressed	Suppressed	['DTX_famc1']
TraesCS1A01G030500	chr1A	14139691	14143599	R1	Triad	8969	Balanced	Balanced	Balanced	[]
TraesCS1A01G030600	chr1A	14143597	14145914	R1	Triad	18049	Balanced	Balanced	Balanced	[]
TraesCS1A01G030700	chr1A	14160322	14163255	R1	Triad	11541	Balanced	Balanced	Balanced	[]
TraesCS1A01G031000	chr1A	14430331	14431871	R1	Triad	40643	B_suppressed	Suppressed	Suppressed	['DTT_famn10']
TraesCS1A01G031100	chr1A	14467959	14469389	R1	Triad	35847	A_dominant	Dominant	Dominant	[]
TraesCS1A01G031200	chr1A	14504224	14507920	R1	Triad	37866	Balanced	Balanced	Balanced	[]
TraesCS1A01G031300	chr1A	14519757	14525659	R1	Triad	35732	Balanced	Balanced	Balanced	['DTH_famc1.1' 'XXX_famc5']
TraesCS1A01G031700	chr1A	14584885	14587137	R1	Tetrad	43793	B1_dominant	Duplicate_dominant	One_dominant	[]
TraesCS1A01G031800	chr1A	14589565	14594115	R1	Triad	33387	A_suppressed	Suppressed	Suppressed	[]
TraesCS1A01G032000	chr1A	14744093	14748608	R1	Dyad	31840	B_suppressed	Suppressed	Suppressed	[]
TraesCS1A01G032200	chr1A	14799110	14800511	R1	Tetrad	42763	notExpressed	notExpressed	notExpressed	[]
TraesCS1A01G032600	chr1A	15186553	15188366	R1	Dyad	15461	A_suppressed	Suppressed	Suppressed	[]
TraesCS1A01G032700	chr1A	15190979	15195959	R1	Dyad	29667	Balanced	Balanced	Balanced	['DTX_famn20']
TraesCS1A01G032900	chr1A	15343594	15348515	R1	Dyad	22067	Balanced	Balanced	Balanced	['XXX_famc152']
TraesCS1A01G033000	chr1A	15430220	15437374	R1	Triad	19249	Balanced	Balanced	Balanced	['DTC_famc2.8' 'XXX_famc41']
TraesCS1A01G033100	chr1A	15438125	15441465	R1	Triad	21393	Balanced	Balanced	Balanced	[]
TraesCS1A01G033200	chr1A	15516524	15518456	R1	Triad	27887	Balanced	Balanced	Balanced	[]
TraesCS1A01G033300	chr1A	16038484	16040057	R1	Triad	6556	B_suppressed	Suppressed	Suppressed	[]
TraesCS1A01G033500	chr1A	16388445	16391082	R1	Dyad	19850	B_suppressed	Suppressed	Suppressed	['DTC_famc2.4']
TraesCS1A01G033600	chr1A	16407008	16410201	R1	Dyad	19851	Balanced	Balanced	Balanced	[]
TraesCS1A01G033800	chr1A	16432376	16436883	R1	Triad	33632	Balanced	Balanced	Balanced	[]
TraesCS1A01G033900	chr1A	16445769	16446476	R1	Dyad	16900	A_suppressed	Suppressed	Suppressed	[]
TraesCS1A01G034000	chr1A	16838175	16839176	R1	Dyad	1509	A_suppressed	Suppressed	Suppressed	[]
TraesCS1A01G034100	chr1A	16913591	16919361	R1	Dyad	30447	Balanced	Balanced	Balanced	['DTC_famc2.4']
TraesCS1A01G034200	chr1A	16924974	16925261	R1	Dyad	38390	notExpressed	notExpressed	notExpressed	[]
TraesCS1A01G034300	chr1A	16931434	16934477	R1	Triad	21491	Balanced	Balanced	Balanced	[]
TraesCS1A01G034500	chr1A	17239466	17243131	R1	Triad	4599	notExpressed	notExpressed	notExpressed	['DTT_famn16' 'RIX_famc1' 'DTX_famn22']
TraesCS1A01G034600	chr1A	17246750	17248420	R1	Dyad	27063	A_suppressed	Suppressed	Suppressed	[]
TraesCS1A01G035000	chr1A	18289937	18293936	R1	Triad	8926	Balanced	Balanced	Balanced	[]
TraesCS1A01G035100	chr1A	18310849	18312699	R1	Triad	17599	A_suppressed	Suppressed	Suppressed	[]
TraesCS1A01G035200	chr1A	18460513	18462491	R1	Triad	42805	Balanced	Balanced	Balanced	[]
TraesCS1A01G035300	chr1A	18486339	18489620	R1	Triad	15472	Balanced	Balanced	Balanced	[]
TraesCS1A01G035600	chr1A	19062157	19063423	R1	Triad	9449	Balanced	Balanced	Balanced	['XXX_famc14']
TraesCS1A01G035800	chr1A	19895297	19897721	R1	Triad	17344	D_suppressed	Suppressed	Suppressed	[]
TraesCS1A01G036000	chr1A	20028172	20031117	R1	Triad	1028	D_dominant	Dominant	Dominant	[]
TraesCS1A01G036100	chr1A	20091099	20094848	R1	Triad	23974	Balanced	Balanced	Balanced	[]
TraesCS1A01G036200	chr1A	20156565	20158534	R1	Triad	11788	Balanced	Balanced	Balanced	[]
TraesCS1A01G036300	chr1A	20179711	20183942	R1	Triad	30079	Balanced	Balanced	Balanced	[]
TraesCS1A01G036400	chr1A	20236597	20238197	R1	Dyad	40360	A_suppressed	Suppressed	Suppressed	[]
TraesCS1A01G036600	chr1A	20371800	20371919	R1	Triad	31285	B_dominant	Dominant	Dominant	[]
TraesCS1A01G036700	chr1A	20415992	20419223	R1	Triad	31822	Balanced	Balanced	Balanced	['XXX_famn1' 'DTT_famc6']
TraesCS1A01G036900	chr1A	20842533	20842862	R1	Dyad	1762	A_suppressed	Suppressed	Suppressed	[]
TraesCS1A01G037200	chr1A	20879444	20880129	R1	Triad	19669	D_suppressed	Suppressed	Suppressed	[]
TraesCS1A01G037400	chr1A	20893785	20898393	R1	Triad	25380	Balanced	Balanced	Balanced	['XXX_famc68']
TraesCS1A01G037500	chr1A	20913437	20914089	R1	Triad	14870	Balanced	Balanced	Balanced	[]
TraesCS1A01G037600	chr1A	20917920	20919534	R1	Triad	20105	A_suppressed	Suppressed	Suppressed	[]
TraesCS1A01G037700	chr1A	20924887	20932614	R1	Tetrad	33839	Balanced	Balanced	Balanced	['DTC_famc5']
TraesCS1A01G037800	chr1A	20935423	20938081	R1	Triad	33834	Balanced	Balanced	Balanced	[]
TraesCS1A01G037900	chr1A	20977276	20980680	R1	Triad	8555	Balanced	Balanced	Balanced	[]
TraesCS1A01G038000	chr1A	20989266	20991207	R1	Dyad	27188	notExpressed	notExpressed	notExpressed	['RLC_famc1.2']
TraesCS1A01G038200	chr1A	21022731	21023627	R1	Triad	40299	Balanced	Balanced	Balanced	[]
TraesCS1A01G038300	chr1A	21024515	21026280	R1	Triad	30791	A_suppressed	Suppressed	Suppressed	[]
TraesCS1A01G038400	chr1A	21034869	21049127	R1	Triad	12236	Balanced	Balanced	Balanced	['DTX_famn22']
TraesCS1A01G039000	chr1A	21278609	21279405	R1	Dyad	7282	Balanced	Balanced	Balanced	[]
TraesCS1A01G039100	chr1A	21281532	21285458	R1	Triad	6355	Balanced	Balanced	Balanced	[]
TraesCS1A01G039300	chr1A	21400354	21406196	R1	Dyad	35016	Balanced	Balanced	Balanced	['DTH_famn3']
TraesCS1A01G039400	chr1A	21618184	21626991	R1	Dyad	10852	Balanced	Balanced	Balanced	['DTT_famn6' 'DTC_famc2.5' 'RLG_famc6.3' 'DTX_famn15' 'DTT_famn25']
TraesCS1A01G039800	chr1A	21985330	21987056	R1	Triad	25599	D_dominant	Dominant	Dominant	[]
TraesCS1A01G040000	chr1A	22055422	22056147	R1	Dyad	1919	A_suppressed	Suppressed	Suppressed	[]
TraesCS1A01G040200	chr1A	22271358	22271960	R1	Triad	15643	D_suppressed	Suppressed	Suppressed	[]
TraesCS1A01G040300	chr1A	22282323	22283710	R1	Triad	15642	Balanced	Balanced	Balanced	[]
TraesCS1A01G040400	chr1A	22287727	22291553	R1	Triad	5784	Balanced	Balanced	Balanced	[]
TraesCS1A01G040500	chr1A	22291726	22293776	R1	Triad	8774	B_suppressed	Suppressed	Suppressed	[]
TraesCS1A01G040600	chr1A	22294835	22301515	R1	Triad	21719	Balanced	Balanced	Balanced	['DTT_famn29']
TraesCS1A01G040900	chr1A	22534635	22536459	R1	Triad	20103	Balanced	Balanced	Balanced	['DTT_famn10']
TraesCS1A01G041300	chr1A	22633431	22634135	R1	Triad	35408	Balanced	Balanced	Balanced	['DTC_famc2.4']
TraesCS1A01G041400	chr1A	22656561	22657221	R1	Triad	35397	D_suppressed	Suppressed	Suppressed	[]
TraesCS1A01G041500	chr1A	22657694	22657945	R1	Dyad	35383	Balanced	Balanced	Balanced	[]
TraesCS1A01G041600	chr1A	22659754	22659984	R1	Triad	35400	D_dominant	Dominant	Dominant	[]
TraesCS1A01G041700	chr1A	22755453	22757185	R1	Triad	19028	A_suppressed	Suppressed	Suppressed	[]
TraesCS1A01G042300	chr1A	23002987	23009737	R1	Triad	15127	B_suppressed	Suppressed	Suppressed	['DTX_famn10']
TraesCS1A01G042400	chr1A	23126368	23126988	R1	Triad	27261	notExpressed	notExpressed	notExpressed	[]
TraesCS1A01G042500	chr1A	23130035	23134088	R1	Triad	13007	Balanced	Balanced	Balanced	[]
TraesCS1A01G042700	chr1A	23339466	23340670	R1	Triad	41236	Balanced	Balanced	Balanced	[]
TraesCS1A01G042800	chr1A	23420851	23422572	R1	Triad	17565	A_suppressed	Suppressed	Suppressed	[]
TraesCS1A01G042900	chr1A	23816232	23818172	R1	Triad	24858	Balanced	Balanced	Balanced	[]
TraesCS1A01G043000	chr1A	23828429	23828911	R1	Triad	2701	Balanced	Balanced	Balanced	[]
TraesCS1A01G043100	chr1A	23856568	23858030	R1	Triad	33427	Balanced	Balanced	Balanced	[]
TraesCS1A01G043200	chr1A	23966033	23970147	R1	Triad	14098	Balanced	Balanced	Balanced	['DTT_famn10' 'DTT_famn25']
TraesCS1A01G043300	chr1A	24077190	24078148	R1	Triad	6114	B_suppressed	Suppressed	Suppressed	[]
TraesCS1A01G043500	chr1A	24246271	24248353	R1	Triad	12196	Balanced	Balanced	Balanced	[]
TraesCS1A01G043600	chr1A	24319202	24321534	R1	Triad	13306	Balanced	Balanced	Balanced	[]
TraesCS1A01G043700	chr1A	24328043	24329138	R1	Dyad	25442	A_suppressed	Suppressed	Suppressed	[]
TraesCS1A01G043800	chr1A	24331148	24331501	R1	Triad	29352	B_dominant	Dominant	Dominant	[]
TraesCS1A01G043900	chr1A	24336654	24340722	R1	Tetrad	38244	A_D1_suppressed	Single_Duplicate_suppressed	Two_suppressed	['DTX_famn22' 'DTX_famn8']
TraesCS1A01G044000	chr1A	24767088	24771266	R1	Dyad	3043	notExpressed	notExpressed	notExpressed	['XXX_famc141' 'DTX_famn32' 'DTX_famn32']
TraesCS1A01G044200	chr1A	24943572	24946478	R1	Dyad	24936	Balanced	Balanced	Balanced	[]
TraesCS1A01G044400	chr1A	25479523	25485325	R1	Dyad	780	A_suppressed	Suppressed	Suppressed	['DTC_famc20' 'DTX_famn14']
TraesCS1A01G044500	chr1A	25539196	25545141	R1	Triad	30062	Balanced	Balanced	Balanced	['DTC_famc2.4']
TraesCS1A01G044600	chr1A	25545346	25546110	R1	Triad	17659	Balanced	Balanced	Balanced	[]
TraesCS1A01G044800	chr1A	25701413	25709229	R1	Triad	14806	Balanced	Balanced	Balanced	['DTC_famc2.6']
TraesCS1A01G044900	chr1A	25710162	25714282	R1	Triad	39152	A_suppressed	Suppressed	Suppressed	[]
TraesCS1A01G045000	chr1A	25791245	25795227	R1	Triad	39146	A_suppressed	Suppressed	Suppressed	[]
TraesCS1A01G045100	chr1A	25806822	25808480	R1	Triad	42425	notExpressed	notExpressed	notExpressed	['DTC_famc2.5']
TraesCS1A01G045300	chr1A	26958795	26962687	R1	Triad	16860	Balanced	Balanced	Balanced	[]
TraesCS1A01G045400	chr1A	26965566	26971307	R1	Triad	25231	Balanced	Balanced	Balanced	['DTT_famn14']
TraesCS1A01G045500	chr1A	27054357	27056618	R1	Triad	4429	Balanced	Balanced	Balanced	[]
TraesCS1A01G045700	chr1A	27249156	27253937	R1	Dyad	20829	Balanced	Balanced	Balanced	[]
TraesCS1A01G045800	chr1A	27258231	27261032	R1	Triad	27490	Balanced	Balanced	Balanced	['DTC_famc5']
TraesCS1A01G045900	chr1A	27319608	27320896	R1	Dyad	36419	notExpressed	notExpressed	notExpressed	[]
TraesCS1A01G046100	chr1A	27359181	27363332	R1	Triad	6073	Balanced	Balanced	Balanced	['DTX_famn15']
TraesCS1A01G046300	chr1A	27752743	27757377	R1	Triad	10628	Balanced	Balanced	Balanced	['RIX_famc14' 'RLG_famc1.3']
TraesCS1A01G046400	chr1A	28360781	28364801	R1	Tetrad	25602	Balanced	Balanced	Balanced	[]
TraesCS1A01G046500	chr1A	28610241	28620653	R1	Dyad	15796	Balanced	Balanced	Balanced	['RLC_famc1.4' 'RLC_famc3.4' 'DTM_famc5' 'DTM_famc5']
TraesCS1A01G046600	chr1A	28623296	28626864	R1	Triad	15795	Balanced	Balanced	Balanced	[]
TraesCS1A01G046800	chr1A	28708159	28710773	R1	Triad	14168	Balanced	Balanced	Balanced	['DTX_famn20']
TraesCS1A01G046900	chr1A	28716139	28717569	R1	Triad	3357	Balanced	Balanced	Balanced	[]
TraesCS1A01G047000	chr1A	28757074	28763216	R1	Triad	28803	Balanced	Balanced	Balanced	['DTT_famn10']
TraesCS1A01G047200	chr1A	29186383	29192077	R1	Triad	35199	Balanced	Balanced	Balanced	[]
TraesCS1A01G047300	chr1A	29241127	29244235	R1	Triad	10188	Balanced	Balanced	Balanced	[]
TraesCS1A01G047400	chr1A	29280019	29280854	R1	Triad	6039	Balanced	Balanced	Balanced	[]
TraesCS1A01G047500	chr1A	29607628	29612226	R1	Triad	26624	D_suppressed	Suppressed	Suppressed	[]
TraesCS1A01G047700	chr1A	29787459	29789010	R1	Triad	31748	notExpressed	notExpressed	notExpressed	[]
TraesCS1A01G048000	chr1A	29796504	29798640	R1	Triad	39597	B_suppressed	Suppressed	Suppressed	[]
TraesCS1A01G048100	chr1A	29800306	29802574	R1	Triad	39595	Balanced	Balanced	Balanced	[]
TraesCS1A01G048300	chr1A	30117845	30120916	R1	Triad	18040	B_dominant	Dominant	Dominant	[]
TraesCS1A01G048700	chr1A	30196596	30197675	R1	Tetrad	29779	B1_B2_suppressed	Duplicate_Duplicate_suppressed	Two_suppressed	[]
TraesCS1A01G048900	chr1A	30294166	30295059	R1	Triad	6030	Balanced	Balanced	Balanced	[]
TraesCS1A01G049100	chr1A	30771909	30773077	R1	Dyad	29648	D_suppressed	Suppressed	Suppressed	[]
TraesCS1A01G049300	chr1A	30793888	30805600	R1	Triad	13172	Balanced	Balanced	Balanced	['DTM_famc9' 'DTM_famc9' 'DTC_famc2.8']
TraesCS1A01G049500	chr1A	31031094	31032449	R1	Triad	19720	B_suppressed	Suppressed	Suppressed	[]
TraesCS1A01G049600	chr1A	31252424	31254526	R1	Triad	27476	Balanced	Balanced	Balanced	[]
TraesCS1A01G049700	chr1A	31778440	31781938	R1	Triad	12010	Balanced	Balanced	Balanced	[]
TraesCS1A01G049800	chr1A	31894803	31897016	R1	Triad	34723	Balanced	Balanced	Balanced	['DTT_famn28']
TraesCS1A01G050100	chr1A	32084707	32089178	R1	Triad	32866	Balanced	Balanced	Balanced	['DTT_famn6']
TraesCS1A01G050200	chr1A	32111053	32112972	R1	Tetrad	33497	B1_B2_suppressed	Duplicate_Duplicate_suppressed	Two_suppressed	[]
TraesCS1A01G050300	chr1A	32186072	32187086	R1	Triad	7681	Balanced	Balanced	Balanced	[]
TraesCS1A01G050400	chr1A	32260043	32262299	R1	Triad	35159	Balanced	Balanced	Balanced	[]
TraesCS1A01G050600	chr1A	32291317	32292106	R1	Triad	27607	D_suppressed	Suppressed	Suppressed	[]
TraesCS1A01G051300	chr1A	32890600	32894593	R1	Triad	17158	Balanced	Balanced	Balanced	[]
TraesCS1A01G051400	chr1A	32895825	32901535	R1	Triad	3038	notExpressed	notExpressed	notExpressed	[]
TraesCS1A01G051700	chr1A	33370767	33373330	R1	Triad	1869	Balanced	Balanced	Balanced	[]
TraesCS1A01G051800	chr1A	33373636	33374973	R1	Triad	10863	Balanced	Balanced	Balanced	['DTT_famc1' 'DTT_famn28']
TraesCS1A01G051900	chr1A	33375413	33377767	R1	Triad	19661	B_suppressed	Suppressed	Suppressed	[]
TraesCS1A01G052000	chr1A	33397501	33398955	R1	Triad	9649	Balanced	Balanced	Balanced	[]
TraesCS1A01G052200	chr1A	34158622	34174068	R1	Triad	19887	Balanced	Balanced	Balanced	[]
TraesCS1A01G052300	chr1A	34406139	34410005	R1	Triad	30423	Balanced	Balanced	Balanced	['XXX_famc152']
TraesCS1A01G052500	chr1A	34534324	34535078	R1	Tetrad	14292	notExpressed	notExpressed	notExpressed	[]
TraesCS1A01G052700	chr1A	34859821	34860574	R1	Dyad	43748	notExpressed	notExpressed	notExpressed	[]
TraesCS1A01G052900	chr1A	34885342	34886197	R1	Dyad	43757	notExpressed	notExpressed	notExpressed	[]
TraesCS1A01G053100	chr1A	34939460	34940230	R1	Dyad	43739	notExpressed	notExpressed	notExpressed	[]
TraesCS1A01G053700	chr1A	35532835	35533934	R1	Dyad	27295	Balanced	Balanced	Balanced	[]
TraesCS1A01G054000	chr1A	35542718	35543825	R1	Triad	10960	Balanced	Balanced	Balanced	[]
TraesCS1A01G054200	chr1A	35577373	35578714	R1	Dyad	19722	notExpressed	notExpressed	notExpressed	[]
TraesCS1A01G054300	chr1A	35931964	35936127	R1	Triad	11679	Balanced	Balanced	Balanced	[]
TraesCS1A01G054400	chr1A	35937734	35944326	R1	Triad	22173	Balanced	Balanced	Balanced	[]
TraesCS1A01G054900	chr1A	36267235	36271054	R1	Triad	21361	Balanced	Balanced	Balanced	['DTT_famn29' 'XXX_famc41']
TraesCS1A01G055000	chr1A	36271325	36278335	R1	Triad	14671	Balanced	Balanced	Balanced	['DTX_famn36' 'DTM_famc19']
TraesCS1A01G055200	chr1A	36278601	36281199	R1	Triad	11692	B_suppressed	Suppressed	Suppressed	['DTC_famc2.4']
TraesCS1A01G055300	chr1A	36555323	36556600	R1	Triad	7622	Balanced	Balanced	Balanced	[]
TraesCS1A01G055400	chr1A	36561933	36569908	R1	Triad	12484	Balanced	Balanced	Balanced	['RIX_famc8' 'XXX_famc6' 'DTH_famn2' 'DTX_famn6']
TraesCS1A01G056100	chr1A	36761839	36763635	R1	Triad	14340	Balanced	Balanced	Balanced	[]
TraesCS1A01G056200	chr1A	36765924	36766338	R1	Triad	21036	A_dominant	Dominant	Dominant	[]
TraesCS1A01G056600	chr1A	36776373	36780640	R1	Triad	24829	Balanced	Balanced	Balanced	['DTT_famn22' 'DTX_famn6' 'DTT_famn25' 'DTX_famn6']
TraesCS1A01G056700	chr1A	36794163	36794789	R1	Tetrad	25047	A1_B_suppressed	Single_Duplicate_suppressed	Two_suppressed	[]
TraesCS1A01G056800	chr1A	36823911	36824339	R1	Tetrad	25047	A1_B_suppressed	Single_Duplicate_suppressed	Two_suppressed	[]
TraesCS1A01G056900	chr1A	36839920	36840861	R1	Triad	10504	Balanced	Balanced	Balanced	[]
TraesCS1A01G057200	chr1A	37478206	37481881	R1	Triad	20611	Balanced	Balanced	Balanced	[]
TraesCS1A01G057900	chr1A	38366744	38368653	R1	Triad	21608	Balanced	Balanced	Balanced	[]
TraesCS1A01G058200	chr1A	38708875	38715314	R1	Dyad	24408	D_suppressed	Suppressed	Suppressed	[]
TraesCS1A01G058300	chr1A	38717933	38718693	R1	Triad	19258	B_suppressed	Suppressed	Suppressed	[]
TraesCS1A01G058400	chr1A	38728807	38733500	R1	Triad	35221	Balanced	Balanced	Balanced	['DTT_famn14']
TraesCS1A01G058600	chr1A	39402527	39408383	R1	Triad	10173	Balanced	Balanced	Balanced	['DTX_famn24']
TraesCS1A01G058700	chr1A	39402991	39410027	R1	Triad	24380	Balanced	Balanced	Balanced	['DTX_famn24']
TraesCS1A01G058800	chr1A	39635582	39637312	R1	Triad	29876	Balanced	Balanced	Balanced	[]
TraesCS1A01G058900	chr1A	39649614	39651876	R1	Triad	12543	Balanced	Balanced	Balanced	[]
TraesCS1A01G059200	chr1A	39892912	39894955	R1	Triad	19293	Balanced	Balanced	Balanced	[]
TraesCS1A01G059300	chr1A	40147850	40151816	R1	Triad	19025	B_dominant	Dominant	Dominant	[]
TraesCS1A01G059400	chr1A	40280184	40280621	R1	Tetrad	5612	notExpressed	notExpressed	notExpressed	['DTC_famc5']
TraesCS1A01G059600	chr1A	40899115	40901290	R1	Triad	19069	Balanced	Balanced	Balanced	[]
TraesCS1A01G059700	chr1A	40912033	40913652	R1	Triad	19068	notExpressed	notExpressed	notExpressed	[]
TraesCS1A01G060100	chr1A	41357284	41362423	R1	Triad	16168	Balanced	Balanced	Balanced	[]
TraesCS1A01G060200	chr1A	41366887	41368490	R1	Triad	26391	Balanced	Balanced	Balanced	[]
TraesCS1A01G060500	chr1A	41712135	41714118	R1	Triad	19067	Balanced	Balanced	Balanced	[]
TraesCS1A01G060600	chr1A	41740301	41745063	R1	Triad	12320	Balanced	Balanced	Balanced	['DTC_famc2.8']
TraesCS1A01G060900	chr1A	41829435	41830506	R1	Triad	13604	A_suppressed	Suppressed	Suppressed	[]
TraesCS1A01G061400	chr1A	41919073	41919883	R1	Triad	13605	D_suppressed	Suppressed	Suppressed	[]
TraesCS1A01G061500	chr1A	42103966	42119100	R1	Dyad	17476	Balanced	Balanced	Balanced	['DTC_famc12' 'DTX_famn36' 'DTT_famn25' 'DTM_famc6' 'DTM_famc15']
TraesCS1A01G061700	chr1A	42251606	42256435	R1	Triad	21986	Balanced	Balanced	Balanced	['DTH_famc2' 'DTX_famn3' 'DTX_famn4']
TraesCS1A01G061800	chr1A	42279404	42279919	R1	Triad	21004	D_dominant	Dominant	Dominant	[]
TraesCS1A01G062000	chr1A	42505024	42505283	R1	Triad	32635	B_suppressed	Suppressed	Suppressed	[]
TraesCS1A01G062100	chr1A	42546063	42550350	R1	Triad	31650	Balanced	Balanced	Balanced	[]
TraesCS1A01G062200	chr1A	42603254	42603901	R1	Triad	42277	Balanced	Balanced	Balanced	[]
TraesCS1A01G062400	chr1A	42643126	42668396	R1	Triad	20331	Balanced	Balanced	Balanced	['DTX_famn20' 'RLC_famc1.2' 'DTC_famc1.1' 'DTC_famc1.1' 'DTC_famc4.1' 'DTC_famc1.5' 'RLC_famc1.4' 'DTC_famc1.1']
TraesCS1A01G063500	chr1A	44406439	44407943	R1	Tetrad	12700	Balanced	Balanced	Balanced	[]
TraesCS1A01G063600	chr1A	44408101	44412013	R1	Triad	10365	Balanced	Balanced	Balanced	[]
TraesCS1A01G064000	chr1A	45543088	45548553	R1	Triad	23008	Balanced	Balanced	Balanced	[]
TraesCS1A01G064100	chr1A	45793606	45797826	R1	Triad	28114	Balanced	Balanced	Balanced	[]
TraesCS1A01G064200	chr1A	45853839	45858080	R1	Triad	20987	Balanced	Balanced	Balanced	[]
TraesCS1A01G064400	chr1A	46248399	46258251	R1	Triad	20988	Balanced	Balanced	Balanced	['DTC_famc2.9']
TraesCS1A01G064500	chr1A	46289343	46296502	R1	Triad	20986	Balanced	Balanced	Balanced	[]
TraesCS1A01G064900	chr1A	47201867	47207696	R1	Dyad	10274	Balanced	Balanced	Balanced	['DXX_famc7' 'DTT_famn10' 'XXX_famc14' 'XXX_famc133' 'XXX_famc152' 'DTT_famn22']
TraesCS1A01G065300	chr1A	47578260	47587723	R1	Triad	26394	Balanced	Balanced	Balanced	['DTX_famn6' 'DTT_famc5']
TraesCS1A01G065400	chr1A	47799453	47806227	R1	Triad	3805	Balanced	Balanced	Balanced	['DTT_famn14' 'DTT_famn6']
TraesCS1A01G065500	chr1A	47805904	47806140	R1	Triad	21811	A_suppressed	Suppressed	Suppressed	[]
TraesCS1A01G065600	chr1A	47823749	47827916	R1	Triad	26854	Balanced	Balanced	Balanced	[]
TraesCS1A01G065700	chr1A	48575894	48591514	R1	Triad	26859	Balanced	Balanced	Balanced	['DTC_famc2.8' 'DTC_famc12' 'DXX_famc1']
TraesCS1A01G065800	chr1A	48592864	48594183	R1	Triad	4527	Balanced	Balanced	Balanced	[]
TraesCS1A01G065900	chr1A	48703230	48707143	R1	Triad	4542	D_suppressed	Suppressed	Suppressed	['DTX_famn4']
TraesCS1A01G066000	chr1A	48725007	48730230	R1	Triad	13090	Balanced	Balanced	Balanced	['DTC_famc2.5' 'DTT_famn10']
TraesCS1A01G066100	chr1A	48771094	48776849	R1	Dyad	3732	Balanced	Balanced	Balanced	['RIX_famc1']
TraesCS1A01G066200	chr1A	48783668	48786472	R1	Triad	9582	Balanced	Balanced	Balanced	[]
TraesCS1A01G066300	chr1A	48966062	48979283	R1	Triad	26424	Balanced	Balanced	Balanced	['RIX_famc1' 'RIX_famc1' 'DTT_famc5']
TraesCS1A01G066400	chr1A	48979589	48982811	R1	Triad	17154	Balanced	Balanced	Balanced	['DTT_famn22' 'DTC_famc2.5']
TraesCS1A01G066700	chr1A	49096241	49100322	R1	Triad	8582	Balanced	Balanced	Balanced	[]
TraesCS1A01G066800	chr1A	49099224	49103221	R1	Triad	14147	B_suppressed	Suppressed	Suppressed	['DTT_famn28' 'DTT_famn28']
TraesCS1A01G066900	chr1A	49149510	49154022	R1	Triad	17587	Balanced	Balanced	Balanced	[]
TraesCS1A01G067000	chr1A	49245482	49250648	R1	Dyad	43792	notExpressed	notExpressed	notExpressed	['RIX_famc8' 'RLC_famc3.4']
TraesCS1A01G067200	chr1A	49251327	49254104	R1	Triad	18861	Balanced	Balanced	Balanced	[]
TraesCS1A01G067300	chr1A	49269259	49288855	R1	Triad	16120	Balanced	Balanced	Balanced	['DXX_famc1' 'DTT_famn28' 'DTT_famn31' 'DTT_famn14' 'XXX_famc41' 'DTX_famn24' 'DTT_famn28']
TraesCS1A01G067400	chr1A	49293371	49297785	R1	Triad	43781	B_dominant	Dominant	Dominant	['DTX_famn8']
TraesCS1A01G067800	chr1A	49356130	49357254	R1	Dyad	43800	D_suppressed	Suppressed	Suppressed	[]
TraesCS1A01G067900	chr1A	49361011	49363692	R1	Triad	31654	Balanced	Balanced	Balanced	[]
TraesCS1A01G068000	chr1A	49365311	49367228	R1	Triad	16002	Balanced	Balanced	Balanced	[]
TraesCS1A01G068100	chr1A	49485546	49487661	R1	Triad	5491	Balanced	Balanced	Balanced	['RLC_famc1.5']
TraesCS1A01G068200	chr1A	49516730	49518411	R1	Triad	33829	B_suppressed	Suppressed	Suppressed	[]
TraesCS1A01G068400	chr1A	49896641	49897878	R1	Triad	6799	Balanced	Balanced	Balanced	[]
TraesCS1A01G068500	chr1A	49960688	49961536	R1	Triad	6798	Balanced	Balanced	Balanced	[]
TraesCS1A01G068600	chr1A	49967321	49971213	R1	Triad	24513	notExpressed	notExpressed	notExpressed	['DTT_famn14' 'DTT_famn10' 'RIX_famc18']
TraesCS1A01G068700	chr1A	49972817	49973452	R1	Triad	6778	A_dominant	Dominant	Dominant	[]
TraesCS1A01G069100	chr1A	50837517	50841064	R1	Dyad	26625	notExpressed	notExpressed	notExpressed	['DTC_famc3.1']
TraesCS1A01G069300	chr1A	51700021	51707185	R1	Dyad	28712	Balanced	Balanced	Balanced	['DTT_famn8']
TraesCS1A01G069400	chr1A	52056090	52060042	R1	Triad	17806	A_dominant	Dominant	Dominant	[]
TraesCS1A01G069700	chr1A	52453835	52459566	R1	Triad	13274	Balanced	Balanced	Balanced	['DTT_famn22']
TraesCS1A01G069900	chr1A	52519641	52520791	R1	Triad	4586	B_suppressed	Suppressed	Suppressed	[]
TraesCS1A01G070000	chr1A	52540443	52542008	R1	Dyad	1935	A_suppressed	Suppressed	Suppressed	[]
TraesCS1A01G070200	chr1A	53022367	53027095	R1	Triad	26371	Balanced	Balanced	Balanced	['DTC_famc2.1' 'DTC_famc2.3' 'DTM_famc4' 'DTC_famc2.9']
TraesCS1A01G070300	chr1A	53032274	53037595	R1	Triad	30441	Balanced	Balanced	Balanced	['DTX_famc11' 'DTX_famn8' 'DTX_famn15' 'DTC_famc21']
TraesCS1A01G070500	chr1A	53436194	53438543	R1	Triad	28483	A_suppressed	Suppressed	Suppressed	[]
TraesCS1A01G070600	chr1A	53454198	53457285	R1	Triad	9442	Balanced	Balanced	Balanced	[]
TraesCS1A01G070800	chr1A	53509357	53510453	R1	Triad	43029	notExpressed	notExpressed	notExpressed	[]
TraesCS1A01G070900	chr1A	53674142	53677477	R1	Triad	15947	Balanced	Balanced	Balanced	[]
TraesCS1A01G071000	chr1A	53685330	53686430	R1	Dyad	42994	notExpressed	notExpressed	notExpressed	[]
TraesCS1A01G071300	chr1A	53903909	53912680	R1	Triad	17644	Balanced	Balanced	Balanced	['DTC_famc2.5' 'DTT_famn2' 'DTC_famc6.1']
TraesCS1A01G071500	chr1A	54000806	54002679	R1	Triad	19868	Balanced	Balanced	Balanced	[]
TraesCS1A01G071700	chr1A	54022014	54027441	R1	Triad	13324	Balanced	Balanced	Balanced	[]
TraesCS1A01G071800	chr1A	54074821	54077829	R1	Triad	20424	Balanced	Balanced	Balanced	[]
TraesCS1A01G072000	chr1A	54349175	54355250	R1	Triad	13982	Balanced	Balanced	Balanced	['DTC_famc36' 'DTT_famn14' 'DTT_famn29']
TraesCS1A01G072200	chr1A	54461054	54463277	R1	Triad	15846	Balanced	Balanced	Balanced	[]
TraesCS1A01G072600	chr1A	56617368	56618763	R1	Triad	4581	Balanced	Balanced	Balanced	[]
TraesCS1A01G072700	chr1A	56620439	56627879	R1	Triad	17107	Balanced	Balanced	Balanced	['XXX_famc14' 'DTT_famn10' 'DTT_famn14']
TraesCS1A01G072800	chr1A	56917864	56924080	R1	Triad	17108	Balanced	Balanced	Balanced	['DTT_famn28' 'DTT_famn16']
TraesCS1A01G072900	chr1A	57172831	57173955	R1	Triad	13555	D_dominant	Dominant	Dominant	[]
TraesCS1A01G073000	chr1A	57189794	57192224	R1	Triad	11790	B_suppressed	Suppressed	Suppressed	['DTT_famn22']
TraesCS1A01G073100	chr1A	57192368	57194346	R1	Triad	9179	notExpressed	notExpressed	notExpressed	[]
TraesCS1A01G073200	chr1A	57204825	57207507	R1	Triad	27961	Balanced	Balanced	Balanced	['DTT_famn31']
TraesCS1A01G073300	chr1A	57209812	57212757	R1	Triad	37904	A_suppressed	Suppressed	Suppressed	[]
TraesCS1A01G073400	chr1A	57302734	57307922	R1	Triad	12257	Balanced	Balanced	Balanced	['XXX_famc41']
TraesCS1A01G073600	chr1A	57398470	57399811	R1	Dyad	43802	notExpressed	notExpressed	notExpressed	[]
TraesCS1A01G073900	chr1A	57634278	57635926	R1	Triad	21916	B_suppressed	Suppressed	Suppressed	[]
TraesCS1A01G074100	chr1A	57680537	57681868	R1	Triad	16029	B_suppressed	Suppressed	Suppressed	[]
TraesCS1A01G074200	chr1A	57748615	57750280	R1	Dyad	40364	notExpressed	notExpressed	notExpressed	[]
TraesCS1A01G074300	chr1A	57758179	57759345	R1	Triad	40357	notExpressed	notExpressed	notExpressed	[]
TraesCS1A01G074400	chr1A	57763651	57769710	R1	Triad	4443	Balanced	Balanced	Balanced	['DTC_famc2.9' 'DTT_famc3' 'DTT_famn29']
TraesCS1A01G074800	chr1A	58123311	58125910	R1	Triad	16930	Balanced	Balanced	Balanced	[]
TraesCS1A01G074900	chr1A	58167966	58169879	R1	Triad	5366	D_dominant	Dominant	Dominant	[]
TraesCS1A01G075000	chr1A	58170681	58178010	R1	Triad	16638	Balanced	Balanced	Balanced	['XXX_famc48']
TraesCS1A01G075100	chr1A	58199789	58204396	R1	Triad	12303	Balanced	Balanced	Balanced	['DTC_famc2.4']
TraesCS1A01G075600	chr1A	58701490	58716429	R1	Triad	30615	Balanced	Balanced	Balanced	['DTC_famc12' 'DTX_famn6' 'DTT_famn16' 'RLG_famc9.3' 'RLG_famc9.3' 'DTC_famc2.3' 'DTX_famn56']
TraesCS1A01G075700	chr1A	58748070	58753312	R1	Triad	19211	Balanced	Balanced	Balanced	['XXX_famc23' 'DTT_famn10' 'DTC_famc4.4']
TraesCS1A01G075800	chr1A	58840182	58845652	R1	Dyad	20897	Balanced	Balanced	Balanced	['DTX_famc10' 'DTX_famc10' 'DTC_famc2.4']
TraesCS1A01G075900	chr1A	58860237	58860653	R1	Triad	12440	D_suppressed	Suppressed	Suppressed	[]
TraesCS1A01G076000	chr1A	58902277	58908361	R1	Triad	13138	Balanced	Balanced	Balanced	['DTX_famn8']
TraesCS1A01G076100	chr1A	58931328	58934940	R1	Triad	12748	Balanced	Balanced	Balanced	['DTT_famn12']
TraesCS1A01G076200	chr1A	58946263	58947945	R1	Triad	41280	Balanced	Balanced	Balanced	[]
TraesCS1A01G076400	chr1A	59130571	59138769	R2a	Dyad	13380	Balanced	Balanced	Balanced	['DTC_famc2.4' 'DTX_famn15' 'DTX_famn10']
TraesCS1A01G076700	chr1A	59507512	59510257	R2a	Dyad	2610	Balanced	Balanced	Balanced	['DTC_famc2.9']
TraesCS1A01G076900	chr1A	59613357	59616276	R2a	Triad	10167	Balanced	Balanced	Balanced	[]
TraesCS1A01G077000	chr1A	59841015	59842359	R2a	Dyad	30425	Balanced	Balanced	Balanced	[]
TraesCS1A01G077200	chr1A	59856967	59860644	R2a	Triad	31897	Balanced	Balanced	Balanced	[]
TraesCS1A01G077300	chr1A	59951474	59953585	R2a	Dyad	30862	notExpressed	notExpressed	notExpressed	[]
TraesCS1A01G077500	chr1A	60351393	60353968	R2a	Triad	29710	Balanced	Balanced	Balanced	['DTT_famn10']
TraesCS1A01G077600	chr1A	60354403	60358841	R2a	Triad	8562	Balanced	Balanced	Balanced	['DTX_famn6']
TraesCS1A01G077700	chr1A	60537167	60540748	R2a	Triad	5814	Balanced	Balanced	Balanced	[]
TraesCS1A01G077800	chr1A	60734990	60739290	R2a	Triad	28807	Balanced	Balanced	Balanced	[]
TraesCS1A01G078100	chr1A	60954701	60956424	R2a	Triad	11198	Balanced	Balanced	Balanced	[]
TraesCS1A01G078200	chr1A	61008916	61010405	R2a	Triad	42510	Balanced	Balanced	Balanced	[]
TraesCS1A01G078400	chr1A	61032170	61033936	R2a	Tetrad	42521	B_suppressed	Single_suppressed	One_suppressed	[]
TraesCS1A01G078600	chr1A	61341077	61342436	R2a	Tetrad	42521	B_suppressed	Single_suppressed	One_suppressed	[]
TraesCS1A01G078700	chr1A	61384569	61391833	R2a	Triad	12577	Balanced	Balanced	Balanced	['DTT_famn2']
TraesCS1A01G078800	chr1A	61575768	61577009	R2a	Triad	36021	Balanced	Balanced	Balanced	[]
TraesCS1A01G079300	chr1A	62014082	62014939	R2a	Triad	8387	Balanced	Balanced	Balanced	[]
TraesCS1A01G079400	chr1A	62021323	62024237	R2a	Triad	42496	Balanced	Balanced	Balanced	[]
TraesCS1A01G079500	chr1A	62253376	62254809	R2a	Triad	42522	B_dominant	Dominant	Dominant	['DTC_famc10.1']
TraesCS1A01G079600	chr1A	62575512	62577222	R2a	Triad	9615	Balanced	Balanced	Balanced	[]
TraesCS1A01G079700	chr1A	62609729	62614089	R2a	Triad	37863	Balanced	Balanced	Balanced	['DTT_famn25' 'DTX_famn26' 'DTT_famn10']
TraesCS1A01G079800	chr1A	62614213	62617255	R2a	Triad	10335	Balanced	Balanced	Balanced	[]
TraesCS1A01G079900	chr1A	62794172	62794483	R2a	Dyad	35415	A_suppressed	Suppressed	Suppressed	[]
TraesCS1A01G080000	chr1A	63004575	63005693	R2a	Triad	43741	Balanced	Balanced	Balanced	[]
TraesCS1A01G080100	chr1A	63045956	63047438	R2a	Triad	14408	Balanced	Balanced	Balanced	[]
TraesCS1A01G080200	chr1A	63050622	63053515	R2a	Triad	14417	Balanced	Balanced	Balanced	[]
TraesCS1A01G080300	chr1A	63057503	63062305	R2a	Dyad	17090	A_suppressed	Suppressed	Suppressed	[]
TraesCS1A01G080400	chr1A	63086057	63087196	R2a	Triad	43047	notExpressed	notExpressed	notExpressed	[]
TraesCS1A01G080500	chr1A	63327891	63331958	R2a	Triad	38979	Balanced	Balanced	Balanced	[]
TraesCS1A01G080600	chr1A	63475812	63481063	R2a	Tetrad	38977	Balanced	Balanced	Balanced	['DTH_famc3']
TraesCS1A01G080700	chr1A	63741495	63747947	R2a	Tetrad	38977	Balanced	Balanced	Balanced	['DTH_famn3']
TraesCS1A01G081200	chr1A	64404585	64414503	R2a	Triad	16564	Balanced	Balanced	Balanced	['DTC_famc2.5' 'DTT_famn8' 'DTC_famc2.5' 'DTT_famn1']
TraesCS1A01G081300	chr1A	64593510	64600216	R2a	Triad	35372	Balanced	Balanced	Balanced	[]
TraesCS1A01G081400	chr1A	64692229	64694087	R2a	Triad	6061	Balanced	Balanced	Balanced	[]
TraesCS1A01G081500	chr1A	64713219	64715464	R2a	Triad	7506	D_suppressed	Suppressed	Suppressed	['DTX_famn6']
TraesCS1A01G081600	chr1A	64835537	64837007	R2a	Tetrad	16504	Balanced	Balanced	Balanced	[]
TraesCS1A01G081900	chr1A	64897127	64897525	R2a	Dyad	16505	D_suppressed	Suppressed	Suppressed	[]
TraesCS1A01G082000	chr1A	65261477	65265780	R2a	Triad	29835	Balanced	Balanced	Balanced	[]
TraesCS1A01G082200	chr1A	65391963	65393451	R2a	Triad	23436	Balanced	Balanced	Balanced	[]
TraesCS1A01G082300	chr1A	65615817	65616636	R2a	Triad	13772	Balanced	Balanced	Balanced	[]
TraesCS1A01G082500	chr1A	65758591	65759654	R2a	Triad	32638	Balanced	Balanced	Balanced	['DTH_famn3']
TraesCS1A01G082600	chr1A	65790413	65795583	R2a	Triad	9592	Balanced	Balanced	Balanced	[]
TraesCS1A01G082700	chr1A	65798876	65800185	R2a	Triad	9551	Balanced	Balanced	Balanced	[]
TraesCS1A01G083000	chr1A	66174940	66177799	R2a	Triad	5818	Balanced	Balanced	Balanced	[]
TraesCS1A01G083100	chr1A	66892110	66894637	R2a	Triad	41290	Balanced	Balanced	Balanced	[]
TraesCS1A01G083300	chr1A	67467268	67469443	R2a	Triad	5317	Balanced	Balanced	Balanced	['DTT_famn25']
TraesCS1A01G083400	chr1A	67683225	67687269	R2a	Triad	14178	Balanced	Balanced	Balanced	['DTT_famn14']
TraesCS1A01G083500	chr1A	67689154	67698715	R2a	Triad	25894	Balanced	Balanced	Balanced	['DTT_famn1' 'DTX_famn6' 'RIX_famc8' 'DTC_famc2.6' 'DTX_famn16' 'DTT_famn6' 'DTT_famn6' 'DTC_famc2.1']
TraesCS1A01G083800	chr1A	68373656	68375317	R2a	Triad	11964	Balanced	Balanced	Balanced	[]
TraesCS1A01G084000	chr1A	69186813	69188206	R2a	Triad	21345	B_dominant	Dominant	Dominant	[]
TraesCS1A01G084100	chr1A	69188851	69193336	R2a	Triad	10024	Balanced	Balanced	Balanced	['DTX_famn1']
TraesCS1A01G084200	chr1A	69390436	69394941	R2a	Triad	10519	Balanced	Balanced	Balanced	[]
TraesCS1A01G084300	chr1A	70040014	70041337	R2a	Triad	6416	Balanced	Balanced	Balanced	[]
TraesCS1A01G084500	chr1A	70695360	70705174	R2a	Triad	22056	Balanced	Balanced	Balanced	[]
TraesCS1A01G084600	chr1A	70906359	70906661	R2a	Triad	5912	Balanced	Balanced	Balanced	[]
TraesCS1A01G084800	chr1A	71059897	71060199	R2a	Triad	6128	Balanced	Balanced	Balanced	[]
TraesCS1A01G084900	chr1A	71075742	71076608	R2a	Triad	12062	Balanced	Balanced	Balanced	[]
TraesCS1A01G085000	chr1A	71087176	71095753	R2a	Triad	29666	Balanced	Balanced	Balanced	['DTC_famc2.8']
TraesCS1A01G085500	chr1A	71558243	71561228	R2a	Triad	10862	A_suppressed	Suppressed	Suppressed	[]
TraesCS1A01G085600	chr1A	71689760	71695155	R2a	Triad	26093	Balanced	Balanced	Balanced	[]
TraesCS1A01G085700	chr1A	71723319	71725161	R2a	Dyad	42430	Balanced	Balanced	Balanced	[]
TraesCS1A01G085800	chr1A	71784546	71785643	R2a	Triad	9376	Balanced	Balanced	Balanced	[]
TraesCS1A01G086100	chr1A	72782626	72785888	R2a	Triad	36620	Balanced	Balanced	Balanced	['RLG_famc2.6']
TraesCS1A01G086200	chr1A	72785992	72791062	R2a	Triad	7826	Balanced	Balanced	Balanced	[]
TraesCS1A01G086300	chr1A	73092590	73095142	R2a	Triad	34537	A_dominant	Dominant	Dominant	[]
TraesCS1A01G086500	chr1A	73295476	73300550	R2a	Triad	34229	Balanced	Balanced	Balanced	[]
TraesCS1A01G086600	chr1A	73302087	73306610	R2a	Triad	7027	Balanced	Balanced	Balanced	['RLG_famc2.6' 'DTT_famn16']
TraesCS1A01G086800	chr1A	73312930	73322282	R2a	Triad	26393	Balanced	Balanced	Balanced	['RIX_famc6']
TraesCS1A01G086900	chr1A	73322508	73330054	R2a	Triad	14167	Balanced	Balanced	Balanced	[]
TraesCS1A01G087000	chr1A	73330787	73331930	R2a	Triad	12845	notExpressed	notExpressed	notExpressed	[]
TraesCS1A01G087100	chr1A	73352034	73356144	R2a	Triad	25923	Balanced	Balanced	Balanced	['DTT_famn4' 'XXX_famc152']
TraesCS1A01G087400	chr1A	74271561	74274802	R2a	Dyad	1775	D_suppressed	Suppressed	Suppressed	['DTC_famc12' 'XXX_famn1' 'DTC_famc2.8']
TraesCS1A01G087500	chr1A	74431375	74444306	R2a	Triad	19675	Balanced	Balanced	Balanced	['DTT_famn14' 'DTT_famn14' 'DTC_famc19' 'DTC_famc12' 'RIX_famc7']
TraesCS1A01G087900	chr1A	75715901	75722755	R2a	Triad	14049	Balanced	Balanced	Balanced	['DTC_famc2.6' 'DTC_famc2.8']
TraesCS1A01G088000	chr1A	76022646	76031768	R2a	Triad	24763	Balanced	Balanced	Balanced	[]
TraesCS1A01G088100	chr1A	76485956	76492268	R2a	Dyad	17656	Balanced	Balanced	Balanced	['RIX_famc7']
TraesCS1A01G088200	chr1A	76495320	76501435	R2a	Triad	13184	Balanced	Balanced	Balanced	['DTT_famn1' 'DTT_famn25']
TraesCS1A01G088300	chr1A	76537333	76539134	R2a	Dyad	31425	B_suppressed	Suppressed	Suppressed	['DTC_famc2.6']
TraesCS1A01G088400	chr1A	76728728	76730601	R2a	Triad	31424	Balanced	Balanced	Balanced	['DTT_famn29']
TraesCS1A01G088600	chr1A	77069781	77072982	R2a	Triad	22591	Balanced	Balanced	Balanced	[]
TraesCS1A01G088700	chr1A	77074006	77076394	R2a	Triad	39681	D_suppressed	Suppressed	Suppressed	[]
TraesCS1A01G088900	chr1A	77103810	77107960	R2a	Triad	8874	Balanced	Balanced	Balanced	['RLX_famc19']
TraesCS1A01G089100	chr1A	78323461	78331744	R2a	Triad	9177	Balanced	Balanced	Balanced	['DTT_famn25']
TraesCS1A01G089200	chr1A	78335509	78339371	R2a	Dyad	29591	A_suppressed	Suppressed	Suppressed	['DTT_famn28' 'DTX_famn23']
TraesCS1A01G089300	chr1A	78543153	78548310	R2a	Dyad	29593	Balanced	Balanced	Balanced	['RLG_famc5.2' 'DTH_famn7' 'XXX_famc16' 'XXX_famc16' 'XXX_famc133' 'DTT_famn28']
TraesCS1A01G089500	chr1A	78962470	78964533	R2a	Triad	17141	Balanced	Balanced	Balanced	['DTC_famc20']
TraesCS1A01G089800	chr1A	79167082	79169605	R2a	Triad	30016	Balanced	Balanced	Balanced	[]
TraesCS1A01G089900	chr1A	79688776	79694804	R2a	Triad	24024	Balanced	Balanced	Balanced	['DTC_famc2.3' 'DTT_famn14' 'DTT_famn14']
TraesCS1A01G090000	chr1A	79697670	79705374	R2a	Triad	24025	Balanced	Balanced	Balanced	[]
TraesCS1A01G090100	chr1A	80190104	80195903	R2a	Triad	13427	Balanced	Balanced	Balanced	['DTX_famn15']
TraesCS1A01G090300	chr1A	80297144	80309314	R2a	Triad	9590	Balanced	Balanced	Balanced	['RLC_famc22' 'DTT_famn25' 'DTT_famn25' 'DTC_famc2.5']
TraesCS1A01G090600	chr1A	80683274	80687060	R2a	Triad	15560	Balanced	Balanced	Balanced	[]
TraesCS1A01G090800	chr1A	82079657	82080221	R2a	Triad	2669	B_suppressed	Suppressed	Suppressed	[]
TraesCS1A01G091100	chr1A	82517368	82528033	R2a	Triad	19553	Balanced	Balanced	Balanced	['DTX_famn5']
TraesCS1A01G091200	chr1A	82530925	82535170	R2a	Triad	18946	Balanced	Balanced	Balanced	['RLG_famc2.6' 'DTT_famn14']
TraesCS1A01G091300	chr1A	82947327	82952587	R2a	Triad	28919	Balanced	Balanced	Balanced	[]
TraesCS1A01G091400	chr1A	83822449	83835952	R2a	Triad	10644	Balanced	Balanced	Balanced	['XXX_famc41' 'DTT_famn14' 'DTT_famn10' 'DTT_famn10' 'DTX_famn4' 'DTT_famn4' 'RLC_famc23']
TraesCS1A01G091500	chr1A	84002521	84014688	R2a	Triad	20206	Balanced	Balanced	Balanced	['DTC_famc12' 'DTH_famn6' 'DTX_famn6' 'DTC_famc2.7']
TraesCS1A01G091600	chr1A	84022445	84024415	R2a	Triad	9445	Balanced	Balanced	Balanced	[]
TraesCS1A01G091700	chr1A	84275011	84276395	R2a	Dyad	17981	Balanced	Balanced	Balanced	['DTT_famn6']
TraesCS1A01G092100	chr1A	84727966	84730032	R2a	Triad	45241	D_dominant	Dominant	Dominant	[]
TraesCS1A01G092200	chr1A	84793974	84795298	R2a	Triad	35648	Balanced	Balanced	Balanced	[]
TraesCS1A01G092700	chr1A	85032415	85035322	R2a	Triad	25024	Balanced	Balanced	Balanced	[]
TraesCS1A01G092800	chr1A	85337310	85338552	R2a	Triad	24802	Balanced	Balanced	Balanced	[]
TraesCS1A01G092900	chr1A	85344049	85346466	R2a	Triad	21759	Balanced	Balanced	Balanced	[]
TraesCS1A01G093000	chr1A	85823062	85823960	R2a	Triad	5976	Balanced	Balanced	Balanced	[]
TraesCS1A01G093100	chr1A	85824518	85827318	R2a	Dyad	42961	notExpressed	notExpressed	notExpressed	[]
TraesCS1A01G093300	chr1A	86235469	86240447	R2a	Triad	3020	Balanced	Balanced	Balanced	['DTM_famc8' 'DTT_famn29' 'XXX_famc30' 'DTC_famc1.4']
TraesCS1A01G093500	chr1A	86607176	86608705	R2a	Dyad	42945	Balanced	Balanced	Balanced	[]
TraesCS1A01G093700	chr1A	86636708	86637773	R2a	Triad	42959	notExpressed	notExpressed	notExpressed	[]
TraesCS1A01G093900	chr1A	86644142	86649260	R2a	Triad	8485	Balanced	Balanced	Balanced	[]
TraesCS1A01G094000	chr1A	87198152	87201062	R2a	Triad	16357	Balanced	Balanced	Balanced	[]
TraesCS1A01G094100	chr1A	87210315	87211613	R2a	Triad	2275	Balanced	Balanced	Balanced	[]
TraesCS1A01G094200	chr1A	88345837	88351710	R2a	Triad	16598	Balanced	Balanced	Balanced	['DTX_famn1']
TraesCS1A01G094500	chr1A	89400768	89407844	R2a	Triad	29152	B_suppressed	Suppressed	Suppressed	['RIX_famc7']
TraesCS1A01G094700	chr1A	90106135	90110560	R2a	Dyad	29309	Balanced	Balanced	Balanced	['DTC_famc2.5' 'DTM_famc20']
TraesCS1A01G094800	chr1A	90157681	90159471	R2a	Triad	5246	B_suppressed	Suppressed	Suppressed	[]
TraesCS1A01G094900	chr1A	90162001	90163497	R2a	Dyad	33846	Balanced	Balanced	Balanced	[]
TraesCS1A01G095000	chr1A	90759665	90768599	R2a	Triad	21103	Balanced	Balanced	Balanced	['DTT_famn6' 'DTT_famn6']
TraesCS1A01G095100	chr1A	91043144	91048307	R2a	Triad	12316	Balanced	Balanced	Balanced	['DTX_famn24' 'DTT_famn22']
TraesCS1A01G095200	chr1A	91052073	91058907	R2a	Triad	9823	Balanced	Balanced	Balanced	['RIX_famc8']
TraesCS1A01G095400	chr1A	91102651	91105051	R2a	Triad	29588	A_suppressed	Suppressed	Suppressed	[]
TraesCS1A01G095500	chr1A	91158450	91162767	R2a	Triad	29989	Balanced	Balanced	Balanced	['DTT_famn28']
TraesCS1A01G095600	chr1A	91174551	91176315	R2a	Triad	28007	Balanced	Balanced	Balanced	[]
TraesCS1A01G095800	chr1A	91410869	91414181	R2a	Triad	18622	Balanced	Balanced	Balanced	[]
TraesCS1A01G095900	chr1A	91416423	91417388	R2a	Triad	33017	notExpressed	notExpressed	notExpressed	[]
TraesCS1A01G096000	chr1A	91498965	91502453	R2a	Triad	19365	Balanced	Balanced	Balanced	['DTX_famn20']
TraesCS1A01G096100	chr1A	91502767	91505217	R2a	Triad	10797	Balanced	Balanced	Balanced	['DTX_famn15']
TraesCS1A01G096200	chr1A	91590457	91595995	R2a	Triad	27142	A_suppressed	Suppressed	Suppressed	['DTC_famc2.3' 'XXX_famc16']
TraesCS1A01G096300	chr1A	91602861	91604969	R2a	Triad	31824	Balanced	Balanced	Balanced	[]
TraesCS1A01G096400	chr1A	91671396	91672331	R2a	Triad	2976	A_suppressed	Suppressed	Suppressed	['DTC_famc2.4']
TraesCS1A01G096500	chr1A	92564927	92567805	R2a	Dyad	22817	Balanced	Balanced	Balanced	[]
TraesCS1A01G096600	chr1A	92570552	92575558	R2a	Triad	27313	Balanced	Balanced	Balanced	[]
TraesCS1A01G097000	chr1A	93367123	93367842	R2a	Triad	16677	Balanced	Balanced	Balanced	[]
TraesCS1A01G097100	chr1A	93392091	93397887	R2a	Triad	26286	Balanced	Balanced	Balanced	['DTT_famn6']
TraesCS1A01G097200	chr1A	93397630	93401378	R2a	Triad	12533	Balanced	Balanced	Balanced	[]
TraesCS1A01G097300	chr1A	93401939	93403931	R2a	Triad	36658	Balanced	Balanced	Balanced	[]
TraesCS1A01G097400	chr1A	93693503	93698187	R2a	Triad	23890	Balanced	Balanced	Balanced	[]
TraesCS1A01G097500	chr1A	94101332	94106484	R2a	Triad	6548	Balanced	Balanced	Balanced	['DTT_famn22']
TraesCS1A01G097600	chr1A	94109874	94114153	R2a	Triad	12106	Balanced	Balanced	Balanced	['DTC_famc2.4']
TraesCS1A01G097700	chr1A	94244913	94249051	R2a	Triad	16137	Balanced	Balanced	Balanced	[]
TraesCS1A01G098100	chr1A	94664914	94665147	R2a	Dyad	23625	notExpressed	notExpressed	notExpressed	[]
TraesCS1A01G098800	chr1A	95048338	95049419	R2a	Tetrad	5024	A1_suppressed	Duplicate_suppressed	One_suppressed	[]
TraesCS1A01G098900	chr1A	95057831	95062924	R2a	Triad	9114	Balanced	Balanced	Balanced	['DTT_famn10']
TraesCS1A01G099000	chr1A	95183261	95185789	R2a	Triad	18227	Balanced	Balanced	Balanced	[]
TraesCS1A01G099200	chr1A	95528061	95528951	R2a	Tetrad	5024	A1_suppressed	Duplicate_suppressed	One_suppressed	[]
TraesCS1A01G099300	chr1A	95820621	95826073	R2a	Triad	12870	Balanced	Balanced	Balanced	['DTT_famn16']
TraesCS1A01G099400	chr1A	95848238	95853644	R2a	Triad	11739	Balanced	Balanced	Balanced	['RLC_famc3.4']
TraesCS1A01G099500	chr1A	95854753	95860989	R2a	Triad	17043	Balanced	Balanced	Balanced	['RIX_famc7']
TraesCS1A01G099600	chr1A	96358565	96362192	R2a	Triad	9184	B_suppressed	Suppressed	Suppressed	['DTC_famc2.1']
TraesCS1A01G099700	chr1A	96364461	96365555	R2a	Triad	6206	Balanced	Balanced	Balanced	[]
TraesCS1A01G099900	chr1A	96438028	96439746	R2a	Triad	17716	Balanced	Balanced	Balanced	[]
TraesCS1A01G100100	chr1A	96449469	96451542	R2a	Triad	30604	D_dominant	Dominant	Dominant	[]
TraesCS1A01G100200	chr1A	96453204	96455187	R2a	Triad	17718	D_suppressed	Suppressed	Suppressed	[]
TraesCS1A01G100500	chr1A	96475882	96477738	R2a	Triad	10324	D_dominant	Dominant	Dominant	[]
TraesCS1A01G100600	chr1A	96480553	96489250	R2a	Triad	25108	Balanced	Balanced	Balanced	['RLC_famc23' 'DTT_famn22']
TraesCS1A01G101100	chr1A	97792599	97796606	R2a	Triad	42967	Balanced	Balanced	Balanced	['DTC_famc1.1']
TraesCS1A01G101900	chr1A	98019574	98021697	R2a	Triad	8178	Balanced	Balanced	Balanced	[]
TraesCS1A01G102200	chr1A	98228382	98237012	R2a	Triad	22747	Balanced	Balanced	Balanced	['DTC_famc11.1' 'DTC_famc12' 'DTT_famn28']
TraesCS1A01G102300	chr1A	98242495	98247975	R2a	Triad	26281	A_suppressed	Suppressed	Suppressed	[]
TraesCS1A01G102400	chr1A	98584808	98591722	R2a	Tetrad	11414	B1_suppressed	Duplicate_suppressed	One_suppressed	[]
TraesCS1A01G102500	chr1A	99001419	99010088	R2a	Triad	21310	Balanced	Balanced	Balanced	['DTX_famn22']
TraesCS1A01G102600	chr1A	99014196	99018288	R2a	Triad	24778	Balanced	Balanced	Balanced	[]
TraesCS1A01G102700	chr1A	99018552	99019580	R2a	Triad	36009	B_suppressed	Suppressed	Suppressed	[]
TraesCS1A01G102800	chr1A	99071008	99072331	R2a	Triad	36004	Balanced	Balanced	Balanced	['DTX_famn1']
TraesCS1A01G102900	chr1A	99138834	99140074	R2a	Triad	35998	Balanced	Balanced	Balanced	[]
TraesCS1A01G103000	chr1A	99148620	99149896	R2a	Triad	36003	Balanced	Balanced	Balanced	['DTT_famn10']
TraesCS1A01G103100	chr1A	99292072	99293625	R2a	Triad	32492	Balanced	Balanced	Balanced	[]
TraesCS1A01G103300	chr1A	99340046	99340591	R2a	Triad	5720	notExpressed	notExpressed	notExpressed	[]
TraesCS1A01G103400	chr1A	99642032	99642292	R2a	Dyad	26242	notExpressed	notExpressed	notExpressed	[]
TraesCS1A01G103500	chr1A	99657553	99659873	R2a	Dyad	28464	A_suppressed	Suppressed	Suppressed	[]
TraesCS1A01G103700	chr1A	99725770	99726876	R2a	Triad	26243	notExpressed	notExpressed	notExpressed	[]
TraesCS1A01G103800	chr1A	99748539	99749849	R2a	Tetrad	26241	notExpressed	notExpressed	notExpressed	[]
TraesCS1A01G103900	chr1A	99868032	99871106	R2a	Triad	31052	Balanced	Balanced	Balanced	[]
TraesCS1A01G104000	chr1A	99892263	99906810	R2a	Triad	40361	Balanced	Balanced	Balanced	['DTC_famc12' 'RIX_famc15' 'RIX_famc8' 'RLG_famc23' 'DTT_famn6' 'DTT_famn6' 'DTC_famc12']
TraesCS1A01G104100	chr1A	100002208	100012221	R2a	Triad	42518	B_suppressed	Suppressed	Suppressed	['RLC_famc6' 'RLC_famc9' 'RLC_famc5.1' 'DTT_famn22' 'RLC_famc6' 'RLG_famc6.1' 'RLG_famc3.2']
TraesCS1A01G104200	chr1A	100039051	100040874	R2a	Triad	42512	Balanced	Balanced	Balanced	[]
TraesCS1A01G104300	chr1A	100099707	100104633	R2a	Triad	42517	A_suppressed	Suppressed	Suppressed	['DTC_famc2.8' 'DTC_famc7.1' 'XXX_famc37' 'XXX_famc6' 'XXX_famc37' 'DTC_famc4.3']
TraesCS1A01G104600	chr1A	100289595	100291148	R2a	Triad	12936	A_dominant	Dominant	Dominant	[]
TraesCS1A01G104700	chr1A	100291939	100297147	R2a	Triad	7811	Balanced	Balanced	Balanced	['RLC_famc1.2' 'DTX_famn24']
TraesCS1A01G104800	chr1A	100373187	100393199	R2a	Triad	21157	B_dominant	Dominant	Dominant	['RLG_famc9.3' 'RLG_famc15' 'RLG_famc9.3']
TraesCS1A01G104900	chr1A	100409496	100415749	R2a	Dyad	34121	A_suppressed	Suppressed	Suppressed	['RLC_famc5.1']
TraesCS1A01G105000	chr1A	100418166	100418954	R2a	Triad	3294	Balanced	Balanced	Balanced	[]
TraesCS1A01G105100	chr1A	100418788	100418988	R2a	Triad	638	Balanced	Balanced	Balanced	[]
TraesCS1A01G105300	chr1A	101320830	101324110	R2a	Triad	13193	Balanced	Balanced	Balanced	[]
TraesCS1A01G105500	chr1A	101377424	101382058	R2a	Triad	13178	Balanced	Balanced	Balanced	[]
TraesCS1A01G105600	chr1A	101763922	101767798	R2a	Triad	17155	Balanced	Balanced	Balanced	[]
TraesCS1A01G105700	chr1A	102164806	102170320	R2a	Triad	6010	A_suppressed	Suppressed	Suppressed	['DTX_famn19' 'DTX_famn1']
TraesCS1A01G105800	chr1A	102359664	102365134	R2a	Triad	30422	Balanced	Balanced	Balanced	[]
TraesCS1A01G105900	chr1A	102366710	102370939	R2a	Triad	30420	Balanced	Balanced	Balanced	[]
TraesCS1A01G106000	chr1A	102371397	102375203	R2a	Triad	16733	Balanced	Balanced	Balanced	['DTC_famc41']
TraesCS1A01G106100	chr1A	103311704	103326325	R2a	Triad	16850	Balanced	Balanced	Balanced	['DTX_famn21']
TraesCS1A01G106200	chr1A	103631843	103636595	R2a	Triad	17548	A_dominant	Dominant	Dominant	['DTX_famn15']
TraesCS1A01G106300	chr1A	104208687	104219859	R2a	Triad	21498	Balanced	Balanced	Balanced	['DTX_famn6' 'DTX_famn6' 'DTX_famn6' 'RIX_famc7' 'DTX_famn40']
TraesCS1A01G106400	chr1A	104222012	104222866	R2a	Triad	9406	Balanced	Balanced	Balanced	[]
TraesCS1A01G106500	chr1A	104225642	104230111	R2a	Triad	9573	B_suppressed	Suppressed	Suppressed	['DTX_famn6']
TraesCS1A01G106600	chr1A	104377540	104379785	R2a	Triad	25291	Balanced	Balanced	Balanced	[]
TraesCS1A01G106800	chr1A	104437625	104441552	R2a	Triad	13080	Balanced	Balanced	Balanced	['DTT_famn10' 'DTC_famc3.2']
TraesCS1A01G106900	chr1A	104578913	104581669	R2a	Dyad	33240	A_suppressed	Suppressed	Suppressed	[]
TraesCS1A01G107000	chr1A	104582911	104590321	R2a	Triad	16209	notExpressed	notExpressed	notExpressed	['DTM_famc8' 'DTM_famc8']
TraesCS1A01G107100	chr1A	104919948	104922317	R2a	Triad	20089	Balanced	Balanced	Balanced	[]
TraesCS1A01G107200	chr1A	104931188	104936751	R2a	Triad	25851	Balanced	Balanced	Balanced	['DTM_famc8']
TraesCS1A01G107300	chr1A	104937224	104949835	R2a	Triad	21783	Balanced	Balanced	Balanced	['RIX_famc8' 'DTC_famc2.8']
TraesCS1A01G107500	chr1A	105885703	105887086	R2a	Triad	5223	Balanced	Balanced	Balanced	['RIX_famc8']
TraesCS1A01G107600	chr1A	105903502	105906285	R2a	Dyad	21539	Balanced	Balanced	Balanced	['DTT_famn10']
TraesCS1A01G107700	chr1A	106216687	106217991	R2a	Triad	29677	Balanced	Balanced	Balanced	[]
TraesCS1A01G107800	chr1A	106219615	106230486	R2a	Triad	18564	Balanced	Balanced	Balanced	['DTC_famc2.9' 'DTT_famn6' 'XXX_famc91' 'RIX_famc9' 'DTT_famn22' 'DTX_famn20' 'RIX_famc8' 'RLG_famc2.6']
TraesCS1A01G107900	chr1A	107093815	107096344	R2a	Triad	13308	Balanced	Balanced	Balanced	[]
TraesCS1A01G108000	chr1A	107101021	107106881	R2a	Triad	10766	Balanced	Balanced	Balanced	['RIX_famc8' 'RIX_famc8']
TraesCS1A01G108100	chr1A	107107556	107110090	R2a	Triad	38121	Balanced	Balanced	Balanced	[]
TraesCS1A01G108300	chr1A	107466471	107482160	R2a	Triad	23639	B_suppressed	Suppressed	Suppressed	['RIX_famc5' 'DTT_famn2' 'DTT_famn8' 'XXX_famc6' 'DTT_famn16']
TraesCS1A01G108600	chr1A	107777232	107778839	R2a	Dyad	34304	Balanced	Balanced	Balanced	[]
TraesCS1A01G108800	chr1A	108070588	108074862	R2a	Triad	7479	Balanced	Balanced	Balanced	['DTT_famn25' 'DTT_famn29' 'DTT_famn31']
TraesCS1A01G108900	chr1A	108076850	108081795	R2a	Triad	18246	Balanced	Balanced	Balanced	[]
TraesCS1A01G109200	chr1A	108687044	108691586	R2a	Triad	19788	Balanced	Balanced	Balanced	['RIX_famc8']
TraesCS1A01G109300	chr1A	108692883	108697532	R2a	Triad	9646	Balanced	Balanced	Balanced	['DTT_famn25']
TraesCS1A01G109400	chr1A	108760477	108766530	R2a	Triad	8353	Balanced	Balanced	Balanced	['DTX_famn1']
TraesCS1A01G109500	chr1A	108769536	108774492	R2a	Triad	15752	Balanced	Balanced	Balanced	[]
TraesCS1A01G109600	chr1A	108774424	108775742	R2a	Triad	25032	Balanced	Balanced	Balanced	[]
TraesCS1A01G109700	chr1A	108778451	108781156	R2a	Tetrad	9492	A2_suppressed	Duplicate_suppressed	One_suppressed	[]
TraesCS1A01G109800	chr1A	108798155	108800103	R2a	Triad	29193	D_suppressed	Suppressed	Suppressed	[]
TraesCS1A01G110000	chr1A	108921601	108924502	R2a	Triad	25972	Balanced	Balanced	Balanced	['RIX_famc9']
TraesCS1A01G110300	chr1A	109982664	109986523	R2a	Triad	16312	Balanced	Balanced	Balanced	['DTT_famn14' 'DTT_famn10']
TraesCS1A01G110400	chr1A	110072873	110073869	R2a	Triad	21590	D_suppressed	Suppressed	Suppressed	[]
TraesCS1A01G110600	chr1A	110159869	110160352	R2a	Triad	18074	B_dominant	Dominant	Dominant	[]
TraesCS1A01G110900	chr1A	111122761	111132907	R2a	Triad	20197	Balanced	Balanced	Balanced	['DTT_famn14' 'DTH_famn4']
TraesCS1A01G111000	chr1A	111150791	111153945	R2a	Triad	34439	Balanced	Balanced	Balanced	['DTT_famn29' 'DTT_famc1']
TraesCS1A01G111300	chr1A	112035816	112042777	R2a	Triad	7251	Balanced	Balanced	Balanced	[]
TraesCS1A01G111500	chr1A	112927734	112928544	R2a	Triad	23993	Balanced	Balanced	Balanced	[]
TraesCS1A01G111600	chr1A	112934976	112942003	R2a	Triad	17048	Balanced	Balanced	Balanced	['RIX_famc8']
TraesCS1A01G111700	chr1A	112942474	112944362	R2a	Triad	42281	Balanced	Balanced	Balanced	[]
TraesCS1A01G111800	chr1A	113251084	113252461	R2a	Triad	15914	Balanced	Balanced	Balanced	[]
TraesCS1A01G111900	chr1A	113538203	113541509	R2a	Triad	9636	Balanced	Balanced	Balanced	[]
TraesCS1A01G112000	chr1A	113850568	113858254	R2a	Triad	10860	Balanced	Balanced	Balanced	['RLG_famc13' 'RLG_famc13']
TraesCS1A01G112100	chr1A	113858147	113861587	R2a	Triad	27672	Balanced	Balanced	Balanced	[]
TraesCS1A01G112200	chr1A	113877741	113880731	R2a	Triad	19762	B_suppressed	Suppressed	Suppressed	[]
TraesCS1A01G112400	chr1A	114060494	114063211	R2a	Triad	30724	Balanced	Balanced	Balanced	['DTT_famc5']
TraesCS1A01G112500	chr1A	114544596	114546676	R2a	Triad	22429	Balanced	Balanced	Balanced	[]
TraesCS1A01G112600	chr1A	114547942	114552217	R2a	Triad	22353	Balanced	Balanced	Balanced	['DTT_famn16']
TraesCS1A01G112700	chr1A	115357679	115363324	R2a	Triad	24628	Balanced	Balanced	Balanced	['DTM_famc13' 'DTM_famc13']
TraesCS1A01G112800	chr1A	115364416	115368103	R2a	Triad	19213	D_suppressed	Suppressed	Suppressed	['DTT_famn25']
TraesCS1A01G113100	chr1A	115939762	115940521	R2a	Triad	21808	Balanced	Balanced	Balanced	['DTX_famn36']
TraesCS1A01G113200	chr1A	115949496	115972182	R2a	Triad	26177	A_suppressed	Suppressed	Suppressed	['DTC_famc20']
TraesCS1A01G113300	chr1A	115975501	115978707	R2a	Triad	26178	Balanced	Balanced	Balanced	['DTT_famn25']
TraesCS1A01G113400	chr1A	116694052	116697642	R2a	Triad	25469	A_suppressed	Suppressed	Suppressed	['DTT_famn29' 'DTC_famc2.3']
TraesCS1A01G113700	chr1A	117194227	117198243	R2a	Triad	7485	Balanced	Balanced	Balanced	[]
TraesCS1A01G113800	chr1A	117244235	117248380	R2a	Triad	11242	Balanced	Balanced	Balanced	[]
TraesCS1A01G113900	chr1A	117888527	117890940	R2a	Triad	33081	Balanced	Balanced	Balanced	[]
TraesCS1A01G114000	chr1A	117906705	117912166	R2a	Triad	20791	Balanced	Balanced	Balanced	['RLC_famc13']
TraesCS1A01G114100	chr1A	117979551	117981675	R2a	Triad	1868	Balanced	Balanced	Balanced	[]
TraesCS1A01G114700	chr1A	118847401	118850726	R2a	Triad	12181	Balanced	Balanced	Balanced	[]
TraesCS1A01G114800	chr1A	118877092	118877385	R2a	Triad	9405	Balanced	Balanced	Balanced	[]
TraesCS1A01G114900	chr1A	119043343	119054650	R2a	Triad	33847	A_suppressed	Suppressed	Suppressed	['DTT_famc5' 'RLC_famc6']
TraesCS1A01G115000	chr1A	119148850	119152242	R2a	Triad	6259	Balanced	Balanced	Balanced	[]
TraesCS1A01G115100	chr1A	119493399	119496915	R2a	Triad	17679	Balanced	Balanced	Balanced	[]
TraesCS1A01G115200	chr1A	119703455	119708196	R2a	Triad	26699	Balanced	Balanced	Balanced	[]
TraesCS1A01G115400	chr1A	119739449	119740541	R2a	Triad	12318	Balanced	Balanced	Balanced	[]
TraesCS1A01G115500	chr1A	120002303	120011148	R2a	Triad	24894	Balanced	Balanced	Balanced	['RLC_famc5.1']
TraesCS1A01G115600	chr1A	120011402	120012674	R2a	Triad	27810	Balanced	Balanced	Balanced	['DTT_famn10']
TraesCS1A01G115700	chr1A	120363802	120365499	R2a	Dyad	26167	Balanced	Balanced	Balanced	['RLG_famc7.4' 'DTM_famc8']
TraesCS1A01G116000	chr1A	121133252	121137773	R2a	Dyad	15853	Balanced	Balanced	Balanced	['DTC_famc6.2']
TraesCS1A01G116100	chr1A	121567589	121568866	R2a	Triad	26168	Balanced	Balanced	Balanced	[]
TraesCS1A01G116400	chr1A	122500272	122500643	R2a	Dyad	17955	Balanced	Balanced	Balanced	[]
TraesCS1A01G116500	chr1A	123549115	123552588	R2a	Triad	11407	Balanced	Balanced	Balanced	['RIX_famc8']
TraesCS1A01G116700	chr1A	124011291	124011803	R2a	Triad	20151	Balanced	Balanced	Balanced	[]
TraesCS1A01G116900	chr1A	124180828	124181726	R2a	Triad	23324	D_suppressed	Suppressed	Suppressed	[]
TraesCS1A01G117000	chr1A	124189773	124190156	R2a	Triad	23325	Balanced	Balanced	Balanced	[]
TraesCS1A01G117100	chr1A	124189801	124190159	R2a	Triad	497	A_dominant	Dominant	Dominant	[]
TraesCS1A01G117400	chr1A	124786602	124787399	R2a	Triad	23321	A_suppressed	Suppressed	Suppressed	[]
TraesCS1A01G117500	chr1A	124885857	124891820	R2a	Triad	27326	Balanced	Balanced	Balanced	[]
TraesCS1A01G117600	chr1A	124896096	124897910	R2a	Triad	12087	Balanced	Balanced	Balanced	[]
TraesCS1A01G117700	chr1A	125108751	125110785	R2a	Dyad	26556	Balanced	Balanced	Balanced	[]
TraesCS1A01G117800	chr1A	125146856	125147890	R2a	Triad	32592	notExpressed	notExpressed	notExpressed	[]
TraesCS1A01G117900	chr1A	125150544	125151961	R2a	Triad	26557	A_suppressed	Suppressed	Suppressed	[]
TraesCS1A01G118100	chr1A	126511805	126516201	R2a	Triad	18210	Balanced	Balanced	Balanced	['DTX_famn24']
TraesCS1A01G118200	chr1A	126853151	126854907	R2a	Triad	20744	Balanced	Balanced	Balanced	['DTH_famn4' 'DTX_famn6']
TraesCS1A01G118300	chr1A	126856106	126858676	R2a	Triad	32064	Balanced	Balanced	Balanced	[]
TraesCS1A01G118400	chr1A	127075151	127077797	R2a	Triad	39554	Balanced	Balanced	Balanced	['DTT_famn6']
TraesCS1A01G118700	chr1A	127352105	127355810	R2a	Triad	20241	Balanced	Balanced	Balanced	[]
TraesCS1A01G118800	chr1A	127756737	127761052	R2a	Triad	24447	Balanced	Balanced	Balanced	['DTT_famn28']
TraesCS1A01G118900	chr1A	127831992	127833434	R2a	Triad	26762	D_suppressed	Suppressed	Suppressed	[]
TraesCS1A01G119000	chr1A	128634284	128634541	R2a	Triad	7533	Balanced	Balanced	Balanced	[]
TraesCS1A01G119100	chr1A	129003620	129005020	R2a	Triad	23694	A_suppressed	Suppressed	Suppressed	[]
TraesCS1A01G119300	chr1A	130149160	130151093	R2a	Triad	29961	Balanced	Balanced	Balanced	[]
TraesCS1A01G119400	chr1A	130349782	130350881	R2a	Triad	6634	D_suppressed	Suppressed	Suppressed	['DTC_famc2.9']
TraesCS1A01G119500	chr1A	130909358	130913217	R2a	Triad	16584	B_suppressed	Suppressed	Suppressed	[]
TraesCS1A01G119600	chr1A	131520069	131521683	R2a	Triad	32381	Balanced	Balanced	Balanced	[]
TraesCS1A01G119700	chr1A	131963409	131971449	R2a	Triad	16588	Balanced	Balanced	Balanced	['DTT_famn10' 'DTT_famn25']
TraesCS1A01G119800	chr1A	132133545	132135498	R2a	Triad	5044	Balanced	Balanced	Balanced	[]
TraesCS1A01G119900	chr1A	132264139	132275003	R2a	Triad	31419	Balanced	Balanced	Balanced	['DTX_famn56' 'DTT_famc7']
TraesCS1A01G120100	chr1A	132481070	132485645	R2a	Triad	21187	Balanced	Balanced	Balanced	['DTH_famn4']
TraesCS1A01G120200	chr1A	132783825	132791382	R2a	Triad	21188	Balanced	Balanced	Balanced	['DTC_famc2.8' 'DTT_famn22']
TraesCS1A01G120300	chr1A	132795847	132797848	R2a	Triad	17919	Balanced	Balanced	Balanced	[]
TraesCS1A01G120400	chr1A	132797900	132800842	R2a	Triad	23456	Balanced	Balanced	Balanced	['DTC_famc2.9']
TraesCS1A01G120500	chr1A	133126431	133127187	R2a	Triad	9819	Balanced	Balanced	Balanced	[]
TraesCS1A01G120700	chr1A	133160011	133162594	R2a	Dyad	2597	Balanced	Balanced	Balanced	['DTX_famn4' 'DTX_famn4' 'XXX_famc14' 'XXX_famc137']
TraesCS1A01G120800	chr1A	133163923	133166640	R2a	Triad	10654	Balanced	Balanced	Balanced	[]
TraesCS1A01G120900	chr1A	133170778	133174000	R2a	Triad	9052	Balanced	Balanced	Balanced	['DTC_famc2.9' 'RIX_famc8' 'DTC_famc2.9']
TraesCS1A01G121000	chr1A	133412308	133418388	R2a	Triad	18141	Balanced	Balanced	Balanced	['RLG_famc1.2' 'XXX_famc6']
TraesCS1A01G121200	chr1A	134000568	134004799	R2a	Triad	5551	B_suppressed	Suppressed	Suppressed	['DTT_famn29']
TraesCS1A01G121300	chr1A	134943521	134949297	R2a	Triad	18364	Balanced	Balanced	Balanced	[]
TraesCS1A01G121500	chr1A	135182594	135183536	R2a	Dyad	36942	Balanced	Balanced	Balanced	[]
TraesCS1A01G121700	chr1A	135508961	135523923	R2a	Triad	29371	Balanced	Balanced	Balanced	[]
TraesCS1A01G122000	chr1A	135968664	135971664	R2a	Triad	11809	Balanced	Balanced	Balanced	['DTX_famn6']
TraesCS1A01G122100	chr1A	136923917	136959905	R2a	Triad	25323	Balanced	Balanced	Balanced	['RIX_famc8' 'RIX_famc7' 'RIX_famc8' 'RLG_famc9.3' 'RLG_famc28' 'RLC_famc15' 'RLC_famc15' 'DTX_famn15']
TraesCS1A01G122200	chr1A	137231689	137235117	R2a	Triad	9530	Balanced	Balanced	Balanced	[]
TraesCS1A01G122300	chr1A	137405754	137407677	R2a	Triad	26385	Balanced	Balanced	Balanced	[]
TraesCS1A01G122500	chr1A	138225347	138228929	R2a	Triad	28375	Balanced	Balanced	Balanced	['DTM_famc4']
TraesCS1A01G122700	chr1A	139558033	139561261	R2a	Triad	15251	Balanced	Balanced	Balanced	['DTT_famn6' 'DTT_famn6' 'RLC_famc1.4']
TraesCS1A01G122800	chr1A	139637058	139641051	R2a	Triad	32454	A_suppressed	Suppressed	Suppressed	['no_match' 'RLC_famc6' 'DTX_famn22']
TraesCS1A01G122900	chr1A	140960645	140962849	R2a	Triad	18499	Balanced	Balanced	Balanced	[]
TraesCS1A01G123000	chr1A	141432857	141437604	R2a	Triad	11749	Balanced	Balanced	Balanced	['DTT_famn25' 'DTT_famn25' 'RLG_famc2.3']
TraesCS1A01G123100	chr1A	142101442	142102131	R2a	Triad	12859	Balanced	Balanced	Balanced	[]
TraesCS1A01G123200	chr1A	142887336	142888649	R2a	Triad	7770	Balanced	Balanced	Balanced	[]
TraesCS1A01G123400	chr1A	143377562	143377964	R2a	Tetrad	1570	D_dominant	Single_dominant	One_dominant	[]
TraesCS1A01G123600	chr1A	143810249	143819031	R2a	Triad	14000	Balanced	Balanced	Balanced	['DTX_famn34' 'DXX_famc7' 'DTX_famn10' 'RLG_famc3.1' 'DTT_famn14' 'RIX_famc8' 'DTM_famc19']
TraesCS1A01G123700	chr1A	144552721	144553014	R2a	Triad	10196	Balanced	Balanced	Balanced	[]
TraesCS1A01G123900	chr1A	145370882	145380980	R2a	Triad	32349	Balanced	Balanced	Balanced	['DTT_famn14' 'DTT_famn14' 'RLC_famc23' 'RLX_famc19']
TraesCS1A01G124100	chr1A	145988652	145989569	R2a	Triad	16358	Balanced	Balanced	Balanced	[]
TraesCS1A01G124200	chr1A	146630196	146634893	R2a	Triad	26443	Balanced	Balanced	Balanced	['DTC_famc2.9' 'RIX_famc1']
TraesCS1A01G124300	chr1A	146944161	146946921	R2a	Dyad	28315	B_suppressed	Suppressed	Suppressed	[]
TraesCS1A01G124400	chr1A	146947225	146952752	R2a	Triad	26666	Balanced	Balanced	Balanced	['DTC_famc2.7' 'RLX_famc28' 'DTT_famn22']
TraesCS1A01G124500	chr1A	146958998	146959708	R2a	Triad	25808	Balanced	Balanced	Balanced	[]
TraesCS1A01G124600	chr1A	147353059	147357065	R2a	Triad	27302	Balanced	Balanced	Balanced	['DTT_famn25']
TraesCS1A01G124700	chr1A	147674771	147682838	R2a	Triad	37840	Balanced	Balanced	Balanced	['RLX_famc14']
TraesCS1A01G125000	chr1A	148267040	148271421	R2a	Triad	31893	Balanced	Balanced	Balanced	['RIX_famc1']
TraesCS1A01G125200	chr1A	148744427	148745985	R2a	Triad	5218	Balanced	Balanced	Balanced	['RLC_famc3.4']
TraesCS1A01G125300	chr1A	148953747	148959478	R2a	Triad	20555	Balanced	Balanced	Balanced	['DTX_famn15']
TraesCS1A01G125400	chr1A	149352287	149356056	R2a	Triad	7435	B_dominant	Dominant	Dominant	['DTC_famc2.5' 'XXX_famc104']
TraesCS1A01G125500	chr1A	149510430	149514777	R2a	Triad	34437	Balanced	Balanced	Balanced	[]
TraesCS1A01G125700	chr1A	150006605	150008006	R2a	Triad	20472	Balanced	Balanced	Balanced	[]
TraesCS1A01G125800	chr1A	150449784	150457057	R2a	Triad	20411	Balanced	Balanced	Balanced	['DTT_famn16']
TraesCS1A01G125900	chr1A	150860542	150861336	R2a	Triad	25133	Balanced	Balanced	Balanced	[]
TraesCS1A01G126000	chr1A	150890798	150895231	R2a	Triad	14044	Balanced	Balanced	Balanced	['DTC_famc2.8']
TraesCS1A01G126100	chr1A	150899371	150902341	R2a	Triad	15002	Balanced	Balanced	Balanced	['RLX_famc22']
TraesCS1A01G126200	chr1A	151351630	151352346	C	Triad	5923	A_suppressed	Suppressed	Suppressed	[]
TraesCS1A01G126300	chr1A	151771128	151778538	C	Triad	10723	Balanced	Balanced	Balanced	['DTT_famc5' 'DTT_famn22']
TraesCS1A01G126400	chr1A	151873014	151877402	C	Triad	18772	Balanced	Balanced	Balanced	['DTT_famn26']
TraesCS1A01G126800	chr1A	153337577	153339354	C	Triad	32127	Balanced	Balanced	Balanced	[]
TraesCS1A01G126900	chr1A	153580812	153586698	C	Triad	32103	Balanced	Balanced	Balanced	['DTT_famn26']
TraesCS1A01G127000	chr1A	154007784	154015107	C	Triad	20043	Balanced	Balanced	Balanced	['RIX_famc43' 'RIX_famc8' 'RLG_famc23' 'RLG_famc23' 'DTT_famn10' 'DTT_famn10']
TraesCS1A01G127400	chr1A	154574636	154577511	C	Triad	8174	B_suppressed	Suppressed	Suppressed	['DTX_famn40']
TraesCS1A01G127500	chr1A	154699585	154703820	C	Triad	32411	Balanced	Balanced	Balanced	['RLG_famc2.5' 'RLG_famc6.1']
TraesCS1A01G127600	chr1A	155068692	155077135	C	Dyad	16808	Balanced	Balanced	Balanced	['RLX_famc14' 'XXX_famc19' 'RLC_famc13' 'DTC_famc2.4' 'DTC_famc2.5' 'DTM_famc10']
TraesCS1A01G127900	chr1A	155692288	155696863	C	Triad	37998	Balanced	Balanced	Balanced	[]
TraesCS1A01G128100	chr1A	155840661	155858856	C	Triad	18403	D_suppressed	Suppressed	Suppressed	['RLC_famc11' 'RLG_famc14' 'RLX_famc11' 'RLC_famc11' 'DTT_famn28' 'DTC_famc2.9']
TraesCS1A01G128300	chr1A	157311796	157316818	C	Triad	19690	Balanced	Balanced	Balanced	[]
TraesCS1A01G128600	chr1A	157829158	157834887	C	Triad	16836	Balanced	Balanced	Balanced	['DTT_famn4' 'DTX_famn10']
TraesCS1A01G128800	chr1A	158493137	158493781	C	Triad	15034	notExpressed	notExpressed	notExpressed	[]
TraesCS1A01G128900	chr1A	159516849	159528490	C	Triad	16269	Balanced	Balanced	Balanced	['RLG_famc5.2' 'DTC_famc2.5' 'DTC_famc1.1' 'XXX_famc13' 'XXX_famc13' 'XXX_famc16' 'DTT_famn22']
TraesCS1A01G129000	chr1A	161671207	161671752	C	Triad	18076	Balanced	Balanced	Balanced	[]
TraesCS1A01G129100	chr1A	163382073	163383979	C	Triad	21448	Balanced	Balanced	Balanced	[]
TraesCS1A01G129200	chr1A	163392857	163397306	C	Triad	9720	Balanced	Balanced	Balanced	[]
TraesCS1A01G129300	chr1A	164456207	164469307	C	Dyad	18935	Balanced	Balanced	Balanced	['DTC_famc2.5' 'DTT_famn10' 'RIX_famc7' 'RIX_famc7' 'DTC_famc12' 'RIX_famc10' 'DTC_famc12' 'DTX_famn6']
TraesCS1A01G129400	chr1A	165171992	165179858	C	Triad	12561	Balanced	Balanced	Balanced	['DTC_famc1.4' 'DTT_famn22']
TraesCS1A01G129500	chr1A	166315708	166322599	C	Triad	21002	Balanced	Balanced	Balanced	['DTM_famc19' 'DTT_famn2']
TraesCS1A01G129600	chr1A	167150357	167152680	C	Triad	12102	Balanced	Balanced	Balanced	[]
TraesCS1A01G129700	chr1A	167800393	167802344	C	Triad	18927	Balanced	Balanced	Balanced	[]
TraesCS1A01G129800	chr1A	167802986	167804865	C	Triad	39003	Balanced	Balanced	Balanced	['DTX_famn20']
TraesCS1A01G130700	chr1A	168553548	168590194	C	Triad	12509	Balanced	Balanced	Balanced	['DTT_famn14' 'RLC_famc15' 'RIX_famc6' 'RLG_famc2.6' 'DTH_famc6' 'DTM_famc10' 'DTT_famn10']
TraesCS1A01G130800	chr1A	169643889	169654254	C	Triad	19228	Balanced	Balanced	Balanced	['DTC_famc2.8' 'DTT_famn22' 'DTT_famn29' 'DTX_famn48' 'DTC_famc2.9' 'DTX_famn1' 'DTC_famc2.9' 'DTC_famc2.4']
TraesCS1A01G130900	chr1A	171006669	171034612	C	Triad	9356	Balanced	Balanced	Balanced	['DTT_famn22' 'XXX_famn1' 'RLC_famc23' 'RLX_famc5.2' 'DTT_famn7' 'DTC_famc8' 'RLG_famc13' 'RLG_famc3.1' 'RLC_famc15' 'RLC_famc11' 'DTC_famc2.7' 'RLC_famc3.4' 'RLC_famc23' 'RLC_famc11' 'RLG_famc7.2' 'RLG_famc7.2' 'RIX_famc8']
TraesCS1A01G131000	chr1A	171453438	171469888	C	Triad	7053	Balanced	Balanced	Balanced	['DTT_famn16' 'RLG_famc2.6' 'DTC_famc2.9' 'RLX_famc8' 'RLC_famc11' 'RLC_famc23' 'RIX_famc53' 'DTC_famc1.4' 'XXX_famc133' 'DTC_famc12']
TraesCS1A01G131200	chr1A	172185038	172193682	C	Triad	20659	Balanced	Balanced	Balanced	['DTC_famc2.1' 'DTH_famn1']
TraesCS1A01G131300	chr1A	173960780	173978959	C	Dyad	12964	Balanced	Balanced	Balanced	['RLG_famc2.2' 'DTT_famc5' 'RLX_famc9' 'RLX_famc19' 'RLG_famc35' 'RLG_famc35' 'RLX_famc19']
TraesCS1A01G131500	chr1A	175173230	175178988	C	Triad	39611	Balanced	Balanced	Balanced	['RIX_famc1' 'DTX_famn22' 'DTM_famc11']
TraesCS1A01G131600	chr1A	176449533	176462644	C	Triad	27228	Balanced	Balanced	Balanced	['DTX_famc10' 'DTM_famc20' 'RIX_famc1' 'RIX_famc8' 'DTT_famn16' 'DTT_famn6']
TraesCS1A01G132400	chr1A	179535750	179537296	C	Triad	23500	Balanced	Balanced	Balanced	[]
TraesCS1A01G132600	chr1A	181753577	181778463	C	Triad	28959	Balanced	Balanced	Balanced	['DTC_famc2.6' 'RLX_famc11' 'DTC_famc2.2' 'DTC_famc2.7' 'RLX_famc2' 'DTC_famc15' 'DTC_famc8' 'DTT_famc1' 'DTC_famc2.5' 'DTX_famn15' 'DTT_famn14' 'DTT_famn14' 'DTC_famc1.4']
TraesCS1A01G133000	chr1A	185117112	185118880	C	Triad	6016	D_suppressed	Suppressed	Suppressed	[]
TraesCS1A01G133100	chr1A	185141232	185146180	C	Triad	20040	Balanced	Balanced	Balanced	[]
TraesCS1A01G133200	chr1A	186211460	186213836	C	Triad	36805	Balanced	Balanced	Balanced	[]
TraesCS1A01G133400	chr1A	186988726	186996675	C	Triad	10445	Balanced	Balanced	Balanced	['DTC_famc1.4']
TraesCS1A01G133500	chr1A	188132555	188151899	C	Triad	16279	Balanced	Balanced	Balanced	['RIX_famc8' 'RLC_famc13' 'RIX_famc2' 'DTM_famc1' 'RLX_famc8' 'RLG_famc36' 'RLX_famc3' 'RLC_famc23' 'DTX_famn21' 'DTT_famn29' 'DTT_famn29' 'DTT_famn25' 'DTT_famn29']
TraesCS1A01G133700	chr1A	189710004	189722289	C	Triad	10998	Balanced	Balanced	Balanced	['RIX_famc8' 'DTT_famn28' 'DTT_famc6' 'DTT_famn29']
TraesCS1A01G133800	chr1A	189958446	189965406	C	Triad	12337	Balanced	Balanced	Balanced	['DTX_famn15']
TraesCS1A01G133900	chr1A	191855622	191862578	C	Triad	29673	Balanced	Balanced	Balanced	['DTC_famc21' 'RLC_famc5.1' 'DTT_famn13']
TraesCS1A01G134000	chr1A	193517325	193519141	C	Triad	25888	B_suppressed	Suppressed	Suppressed	['DTC_famc5']
TraesCS1A01G134100	chr1A	197091320	197138407	C	Dyad	23375	Balanced	Balanced	Balanced	['RLC_famc20' 'XXX_famc31' 'DTH_famn1' 'DTX_famn20' 'RLC_famc11' 'RLG_famc37' 'RLX_famc11' 'RLC_famc11' 'RLX_famc11' 'RLG_famc2.4' 'RLG_famc12.1' 'RLG_famc5.4' 'RLG_famc19' 'RLX_famc8' 'RLC_famc1.8' 'XXX_famc31']
TraesCS1A01G134300	chr1A	201744535	201747147	C	Dyad	33902	Balanced	Balanced	Balanced	['DTX_famn15']
TraesCS1A01G134500	chr1A	201853521	201865435	C	Triad	13295	Balanced	Balanced	Balanced	['RIX_famc1' 'RLG_famc8.3' 'RLX_famc28' 'RIX_famc10' 'RLX_famc28' 'RLG_famc23' 'DTX_famn22' 'XXX_famc37' 'XXX_famc37' 'DTC_famc1.3' 'DTX_famn22']
TraesCS1A01G134600	chr1A	202071608	202101947	C	Triad	31451	Balanced	Balanced	Balanced	['DTT_famn1' 'DTX_famn6' 'DTT_famn29' 'RLX_famc8' 'RLC_famc13' 'DTC_famc7.1' 'DTH_famc3' 'DTT_famn25' 'DTC_famc2.5' 'RLX_famc8' 'DTA_famc2' 'DTT_famn29' 'DTC_famc20' 'DTM_famc1' 'DTC_famc2.4' 'RLX_famc11' 'DTT_famc6' 'RLC_famc24' 'RLX_famc17' 'RIX_famc8']
TraesCS1A01G134800	chr1A	204826280	204828720	C	Triad	18341	Balanced	Balanced	Balanced	[]
TraesCS1A01G135100	chr1A	206792054	206805538	C	Triad	10979	Balanced	Balanced	Balanced	['DTX_famn6' 'DTT_famn22' 'RLC_famc19' 'RIX_famc8']
TraesCS1A01G135300	chr1A	208208304	208219356	C	Triad	19825	Balanced	Balanced	Balanced	['DTC_famc2.8' 'DTC_famc2.2']
TraesCS1A01G135700	chr1A	209353872	209363066	C	Triad	22299	Balanced	Balanced	Balanced	['DTC_famc19' 'DTX_famn20' 'RLX_famc1' 'RLC_famc15' 'DTC_famc12' 'XXX_famc6' 'RLC_famc3.4']
TraesCS1A01G135800	chr1A	212017043	212018086	C	Triad	6961	Balanced	Balanced	Balanced	[]
TraesCS1A01G135900	chr1A	212018427	212020840	C	Triad	8737	Balanced	Balanced	Balanced	['RLX_famc12']
TraesCS1A01G136000	chr1A	212021777	212025958	C	Triad	13908	Balanced	Balanced	Balanced	['RLG_famc25']
TraesCS1A01G136100	chr1A	213253116	213255931	C	Triad	31388	Balanced	Balanced	Balanced	[]
TraesCS1A01G136200	chr1A	213902550	213933580	C	Triad	13956	Balanced	Balanced	Balanced	['RLG_famc2.1' 'RLC_famc15' 'RLG_famc15' 'RIX_famc8']
TraesCS1A01G136400	chr1A	216414924	216456832	C	Dyad	28875	Balanced	Balanced	Balanced	['DTH_famc1.1' 'DTT_famn28' 'DTT_famn6' 'DTT_famn28' 'RLC_famc3.4' 'RLG_famc9.1' 'RLC_famc3.4' 'RLG_famc34' 'RLG_famc15']
TraesCS1A01G136600	chr1A	218214942	218219934	C	Triad	13679	Balanced	Balanced	Balanced	[]
TraesCS1A01G136800	chr1A	218522815	218529362	C	Triad	12654	A_dominant	Dominant	Dominant	['RIX_famc8' 'DTC_famc2.7' 'DTT_famn29' 'DTT_famn22']
TraesCS1A01G137200	chr1A	221695704	221708351	C	Triad	26926	Balanced	Balanced	Balanced	['DTT_famn2' 'RLX_famc9' 'RLX_famc8' 'RLX_famc12' 'RLX_famc2' 'XXX_famc41']
TraesCS1A01G137300	chr1A	221708689	221709738	C	Triad	5253	Balanced	Balanced	Balanced	[]
TraesCS1A01G137400	chr1A	222347195	222369765	C	Triad	22351	Balanced	Balanced	Balanced	['DTT_famn10' 'RLX_famc8' 'RIX_famc8' 'RLC_famc11' 'RLX_famc8' 'DTC_famc2.1' 'XXX_famc6']
TraesCS1A01G137500	chr1A	223443862	223455182	C	Dyad	8016	Balanced	Balanced	Balanced	['DTT_famn10' 'RLG_famc5.1' 'XXX_famc23' 'XXX_famc40' 'RLG_famc8.3']
TraesCS1A01G137700	chr1A	223937889	223949190	C	Triad	17615	Balanced	Balanced	Balanced	['RLG_famc23' 'RLX_famc27' 'RLX_famc28']
TraesCS1A01G137800	chr1A	224802356	224827275	C	Triad	23734	Balanced	Balanced	Balanced	['DTC_famc12' 'DTC_famc2.5' 'DTX_famn5' 'RIX_famc8' 'DTC_famc2.6' 'RLX_famc8' 'RLC_famc3.4' 'DTT_famn14' 'RIX_famc8' 'RLC_famc13' 'XXX_famc73' 'RLX_famc25']
TraesCS1A01G137900	chr1A	225507558	225517408	C	Triad	18643	Balanced	Balanced	Balanced	['DTT_famn14' 'DTX_famc11' 'DTC_famc2.7' 'DTT_famn25']
TraesCS1A01G138000	chr1A	227257402	227268703	C	Dyad	8773	Balanced	Balanced	Balanced	['DTC_famc20' 'RLG_famc1.1' 'RLX_famc28' 'RLC_famc13' 'RIX_famc1' 'RIX_famc7' 'DTT_famn31']
TraesCS1A01G138100	chr1A	229168841	229171503	C	Dyad	37818	D_suppressed	Suppressed	Suppressed	[]
TraesCS1A01G138200	chr1A	230132869	230165911	C	Dyad	8014	Balanced	Balanced	Balanced	['RIX_famc8' 'RLG_famc23' 'RLX_famc28' 'RLC_famc22' 'RLG_famc7.3' 'RLX_famc8' 'RLC_famc11' 'RLC_famc15' 'DTC_famc1.4']
TraesCS1A01G138300	chr1A	230469022	230472733	C	Triad	29543	B_dominant	Dominant	Dominant	[]
TraesCS1A01G138400	chr1A	232066557	232074920	R2b	Triad	11379	Balanced	Balanced	Balanced	[]
TraesCS1A01G138500	chr1A	232086427	232105328	R2b	Triad	13325	Balanced	Balanced	Balanced	['DTH_famc3' 'RIX_famc19' 'DTT_famn22' 'RLX_famc28' 'DTC_famc2.4']
TraesCS1A01G138600	chr1A	232333423	232344048	R2b	Dyad	18969	Balanced	Balanced	Balanced	['DTT_famn14']
TraesCS1A01G138700	chr1A	232606171	232618441	R2b	Triad	25111	Balanced	Balanced	Balanced	['RLG_famc8.3']
TraesCS1A01G138800	chr1A	233920831	233925580	R2b	Triad	12669	Balanced	Balanced	Balanced	['DTX_famn37']
TraesCS1A01G139100	chr1A	234210119	234258109	R2b	Dyad	8002	Balanced	Balanced	Balanced	['RLX_famc17' 'RLX_famc4' 'RLX_famc8' 'RLG_famc36' 'RIX_famc8' 'DTT_famn6' 'RLC_famc23' 'RLG_famc33' 'RLC_famc23' 'RLG_famc2.6' 'DTX_famn22' 'DTT_famn29' 'RIX_famc8' 'RLC_famc13' 'RLG_famc37' 'XXX_famc118' 'XXX_famc5' 'RLG_famc36' 'RLX_famc11' 'DTH_famc1.1' 'RIX_famc7']
TraesCS1A01G139200	chr1A	234796295	234799699	R2b	Triad	32027	Balanced	Balanced	Balanced	[]
TraesCS1A01G139300	chr1A	234806287	234816413	R2b	Triad	29262	Balanced	Balanced	Balanced	['DTH_famc1.1' 'RLC_famc3.3' 'DTX_famn4' 'RIX_famc8']
TraesCS1A01G139400	chr1A	235652144	235689004	R2b	Triad	18565	Balanced	Balanced	Balanced	['DTC_famc19' 'RLG_famc34' 'DTT_famn22' 'RIX_famc7' 'RIX_famc7' 'RLG_famc8.3' 'RLC_famc21' 'RLC_famc4.1' 'RLC_famc2.3' 'XXX_famc28' 'RLX_famc11' 'XXX_famc4' 'XXX_famc37' 'XXX_famc37' 'DTC_famc23' 'RLG_famc3.2' 'DTC_famc1.4' 'RLC_famc14' 'RLX_famc17' 'DTC_famc19']
TraesCS1A01G139500	chr1A	236715736	236722781	R2b	Dyad	18274	Balanced	Balanced	Balanced	['DTC_famc2.5']
TraesCS1A01G139600	chr1A	237327511	237330121	R2b	Dyad	24035	Balanced	Balanced	Balanced	['XXX_famc31']
TraesCS1A01G139700	chr1A	237509579	237520090	R2b	Triad	20631	Balanced	Balanced	Balanced	['DTH_famn4' 'DTT_famc5' 'DTT_famn14' 'RLG_famc23']
TraesCS1A01G139800	chr1A	237742797	237744215	R2b	Dyad	36416	notExpressed	notExpressed	notExpressed	[]
TraesCS1A01G139900	chr1A	237744624	237746433	R2b	Triad	6517	Balanced	Balanced	Balanced	[]
TraesCS1A01G140400	chr1A	238153351	238153728	R2b	Dyad	32008	A_suppressed	Suppressed	Suppressed	[]
TraesCS1A01G140700	chr1A	238656184	238670642	R2b	Dyad	27355	A_suppressed	Suppressed	Suppressed	['DTC_famc2.6' 'RLG_famc13']
TraesCS1A01G140800	chr1A	238673104	238673667	R2b	Triad	39607	notExpressed	notExpressed	notExpressed	[]
TraesCS1A01G141000	chr1A	238869544	238870542	R2b	Dyad	4086	Balanced	Balanced	Balanced	[]
TraesCS1A01G141100	chr1A	238999841	239002573	R2b	Triad	4480	Balanced	Balanced	Balanced	[]
TraesCS1A01G141200	chr1A	239099768	239106130	R2b	Triad	8527	D_dominant	Dominant	Dominant	[]
TraesCS1A01G141300	chr1A	239103017	239105291	R2b	Triad	37841	Balanced	Balanced	Balanced	[]
TraesCS1A01G141400	chr1A	239889251	239903200	R2b	Triad	25198	Balanced	Balanced	Balanced	['XXX_famc41' 'RIX_famc7']
TraesCS1A01G141500	chr1A	239905712	239906947	R2b	Triad	21357	Balanced	Balanced	Balanced	[]
TraesCS1A01G141600	chr1A	241167927	241170870	R2b	Triad	18552	B_suppressed	Suppressed	Suppressed	[]
TraesCS1A01G141700	chr1A	241312953	241320936	R2b	Triad	17328	Balanced	Balanced	Balanced	['XXX_famc16' 'XXX_famc13' 'DTT_famn22']
TraesCS1A01G141800	chr1A	241377201	241377560	R2b	Triad	39423	B_dominant	Dominant	Dominant	[]
TraesCS1A01G141900	chr1A	241677702	241679636	R2b	Dyad	29548	Balanced	Balanced	Balanced	[]
TraesCS1A01G142000	chr1A	241983247	241984668	R2b	Triad	10885	Balanced	Balanced	Balanced	[]
TraesCS1A01G142200	chr1A	241993075	242013226	R2b	Triad	13214	Balanced	Balanced	Balanced	['XXX_famc37' 'RLX_famc8' 'RIX_famc8' 'RIX_famc30' 'RIX_famc7' 'DTX_famn6' 'RLG_famc31' 'DTT_famc7']
TraesCS1A01G142300	chr1A	242779679	242804845	R2b	Triad	13008	Balanced	Balanced	Balanced	['RIX_famc8' 'RLG_famc8.2' 'RIX_famc7' 'XXX_famc121' 'RLG_famc12.1' 'RIX_famc7' 'XXX_famc121' 'RLC_famc15']
TraesCS1A01G142400	chr1A	243160582	243163169	R2b	Triad	29844	Balanced	Balanced	Balanced	[]
TraesCS1A01G142500	chr1A	243619556	243624661	R2b	Triad	14021	Balanced	Balanced	Balanced	[]
TraesCS1A01G142600	chr1A	243862629	243866339	R2b	Triad	24113	Balanced	Balanced	Balanced	['DTT_famn29']
TraesCS1A01G142900	chr1A	245115339	245118643	R2b	Triad	17005	Balanced	Balanced	Balanced	[]
TraesCS1A01G143000	chr1A	245518573	245527595	R2b	Triad	13880	Balanced	Balanced	Balanced	[]
TraesCS1A01G143100	chr1A	245527134	245536774	R2b	Triad	24665	Balanced	Balanced	Balanced	['DTT_famn22' 'RLC_famc23' 'DTT_famn22']
TraesCS1A01G143300	chr1A	246689896	246693276	R2b	Triad	29503	Balanced	Balanced	Balanced	[]
TraesCS1A01G143400	chr1A	247311662	247347178	R2b	Triad	18405	Balanced	Balanced	Balanced	['DTC_famc2.8' 'DTH_famc5' 'DTX_famc11' 'DTC_famc2.8' 'DTC_famc2.4' 'DTT_famn10' 'XXX_famc72' 'DTX_famn6' 'DTX_famn6' 'DTC_famc2.8']
TraesCS1A01G143500	chr1A	248422288	248426924	R2b	Triad	10025	Balanced	Balanced	Balanced	['DTM_famc20']
TraesCS1A01G143600	chr1A	248428943	248435410	R2b	Triad	32818	Balanced	Balanced	Balanced	['DTC_famc3.1' 'DTT_famn12' 'DTT_famn8']
TraesCS1A01G143700	chr1A	248611976	248614005	R2b	Triad	8537	Balanced	Balanced	Balanced	[]
TraesCS1A01G143800	chr1A	248613931	248616991	R2b	Triad	9995	Balanced	Balanced	Balanced	['DTT_famn29']
TraesCS1A01G143900	chr1A	248877653	248881699	R2b	Triad	19331	Balanced	Balanced	Balanced	[]
TraesCS1A01G144000	chr1A	249042636	249057221	R2b	Triad	10336	Balanced	Balanced	Balanced	['DTT_famn8' 'DTT_famn2' 'DTT_famn17']
TraesCS1A01G144100	chr1A	249146602	249148375	R2b	Triad	32617	notExpressed	notExpressed	notExpressed	[]
TraesCS1A01G144400	chr1A	250201587	250203016	R2b	Triad	36661	B_dominant	Dominant	Dominant	[]
TraesCS1A01G144500	chr1A	250442554	250444366	R2b	Dyad	34583	Balanced	Balanced	Balanced	[]
TraesCS1A01G144600	chr1A	250526177	250528105	R2b	Triad	34587	Balanced	Balanced	Balanced	['DTX_famn23']
TraesCS1A01G144700	chr1A	250550786	250554286	R2b	Triad	13379	Balanced	Balanced	Balanced	['RIX_famc7']
TraesCS1A01G144800	chr1A	251009017	251018858	R2b	Triad	10561	Balanced	Balanced	Balanced	['RLX_famc12']
TraesCS1A01G144900	chr1A	251219979	251221057	R2b	Dyad	43015	notExpressed	notExpressed	notExpressed	[]
TraesCS1A01G145000	chr1A	251334628	251341814	R2b	Triad	24524	Balanced	Balanced	Balanced	['DTC_famc2.2' 'DTX_famn21' 'RLG_famc2.1']
TraesCS1A01G145300	chr1A	251376253	251377963	R2b	Triad	28626	Balanced	Balanced	Balanced	['DTT_famn16']
TraesCS1A01G145700	chr1A	251936266	251937029	R2b	Triad	7109	Balanced	Balanced	Balanced	[]
TraesCS1A01G145800	chr1A	252281927	252286168	R2b	Triad	13400	Balanced	Balanced	Balanced	['DTH_famn4']
TraesCS1A01G145900	chr1A	252321626	252322000	R2b	Triad	4671	Balanced	Balanced	Balanced	[]
TraesCS1A01G146000	chr1A	252322646	252325156	R2b	Triad	30715	Balanced	Balanced	Balanced	[]
TraesCS1A01G146200	chr1A	252502423	252518151	R2b	Triad	15784	Balanced	Balanced	Balanced	['DTT_famc2' 'DTT_famn22' 'RLC_famc23' 'DTX_famn1' 'RIX_famc8']
TraesCS1A01G146500	chr1A	252772215	252773564	R2b	Dyad	28579	A_suppressed	Suppressed	Suppressed	[]
TraesCS1A01G146600	chr1A	252824562	252828693	R2b	Triad	13307	Balanced	Balanced	Balanced	[]
TraesCS1A01G146900	chr1A	253378319	253384498	R2b	Triad	8211	Balanced	Balanced	Balanced	['DTT_famn10' 'DTT_famn6' 'DTT_famn29']
TraesCS1A01G147000	chr1A	253720397	253722229	R2b	Triad	19896	Balanced	Balanced	Balanced	[]
TraesCS1A01G147200	chr1A	254183122	254188706	R2b	Triad	15639	Balanced	Balanced	Balanced	['DTM_famc22' 'DTX_famc11']
TraesCS1A01G147300	chr1A	254350382	254352226	R2b	Dyad	32252	Balanced	Balanced	Balanced	['XXX_famc41']
TraesCS1A01G147400	chr1A	254375410	254383101	R2b	Triad	18019	Balanced	Balanced	Balanced	['DTH_famc1.1']
TraesCS1A01G147500	chr1A	254383244	254386910	R2b	Triad	7834	Balanced	Balanced	Balanced	[]
TraesCS1A01G147600	chr1A	254993096	254995496	R2b	Triad	11815	Balanced	Balanced	Balanced	[]
TraesCS1A01G147700	chr1A	254995705	254997527	R2b	Triad	16465	Balanced	Balanced	Balanced	[]
TraesCS1A01G148000	chr1A	255478889	255488313	R2b	Triad	19559	Balanced	Balanced	Balanced	['RLG_famc6.3' 'RIX_famc8' 'DTX_famn15' 'DTT_famn8' 'DTX_famc11']
TraesCS1A01G148300	chr1A	255872277	255874488	R2b	Triad	26113	Balanced	Balanced	Balanced	[]
TraesCS1A01G149100	chr1A	256810438	256816746	R2b	Triad	9830	Balanced	Balanced	Balanced	['DTX_famn36' 'RLC_famc5.1' 'DTT_famn14' 'DTT_famn14']
TraesCS1A01G149200	chr1A	256819205	256822875	R2b	Triad	20239	Balanced	Balanced	Balanced	['DTT_famc5']
TraesCS1A01G149300	chr1A	256823681	256827995	R2b	Triad	30841	Balanced	Balanced	Balanced	[]
TraesCS1A01G149400	chr1A	256920147	256928805	R2b	Tetrad	12188	A_B1_suppressed	Single_Duplicate_suppressed	Two_suppressed	['RLX_famc17']
TraesCS1A01G149500	chr1A	256964284	256968019	R2b	Dyad	12189	D_suppressed	Suppressed	Suppressed	[]
TraesCS1A01G149600	chr1A	256984103	256985437	R2b	Dyad	28592	Balanced	Balanced	Balanced	['DTT_famn29']
TraesCS1A01G149700	chr1A	257415277	257420268	R2b	Triad	6662	Balanced	Balanced	Balanced	['DTH_famn4']
TraesCS1A01G149800	chr1A	257551797	257558525	R2b	Triad	30368	Balanced	Balanced	Balanced	['DTT_famn28']
TraesCS1A01G150200	chr1A	257960004	257969311	R2b	Triad	20165	Balanced	Balanced	Balanced	['DTC_famc20' 'DTT_famn6' 'DTC_famc2.4' 'DTT_famn6' 'DTT_famc1' 'DTT_famc1' 'DTT_famn10' 'DTX_famn23']
TraesCS1A01G150400	chr1A	258157063	258162400	R2b	Triad	14969	Balanced	Balanced	Balanced	['RLX_famc25' 'RIX_famc18']
TraesCS1A01G150500	chr1A	258180021	258181423	R2b	Triad	16656	Balanced	Balanced	Balanced	[]
TraesCS1A01G150600	chr1A	258738361	258743663	R2b	Triad	31760	Balanced	Balanced	Balanced	['DTT_famn28']
TraesCS1A01G150700	chr1A	258745399	258749091	R2b	Triad	15071	Balanced	Balanced	Balanced	[]
TraesCS1A01G150800	chr1A	258857615	258862764	R2b	Triad	28813	D_suppressed	Suppressed	Suppressed	['RLG_famc17' 'DTT_famn22' 'RLC_famc2.2']
TraesCS1A01G150900	chr1A	258870778	258881439	R2b	Triad	28811	Balanced	Balanced	Balanced	['DTX_famn1' 'RIX_famc17']
TraesCS1A01G151000	chr1A	259049084	259051454	R2b	Triad	14499	A_suppressed	Suppressed	Suppressed	['DTC_famc1.4' 'XXX_famc41' 'DTM_famc4']
TraesCS1A01G151100	chr1A	259052026	259066025	R2b	Triad	23999	Balanced	Balanced	Balanced	['DTX_famc1' 'RLC_famc23' 'RIX_famc8']
TraesCS1A01G151200	chr1A	259069861	259073887	R2b	Triad	22131	Balanced	Balanced	Balanced	[]
TraesCS1A01G151400	chr1A	259994475	259997900	R2b	Triad	21470	Balanced	Balanced	Balanced	['XXX_famc68']
TraesCS1A01G151500	chr1A	260834119	260835657	R2b	Triad	10026	B_suppressed	Suppressed	Suppressed	[]
TraesCS1A01G151600	chr1A	260836561	260840054	R2b	Triad	2986	Balanced	Balanced	Balanced	['DTT_famn14']
TraesCS1A01G151700	chr1A	260840507	260841094	R2b	Triad	3405	Balanced	Balanced	Balanced	[]
TraesCS1A01G152000	chr1A	261130527	261136858	R2b	Triad	11003	Balanced	Balanced	Balanced	['DTX_famn10' 'DTT_famn10' 'DTT_famn10' 'XXX_famc23']
TraesCS1A01G152100	chr1A	261247064	261250437	R2b	Triad	25596	Balanced	Balanced	Balanced	[]
TraesCS1A01G152200	chr1A	261815434	261826427	R2b	Triad	18248	Balanced	Balanced	Balanced	['DTM_famc4']
TraesCS1A01G152300	chr1A	262009029	262014978	R2b	Triad	11210	D_suppressed	Suppressed	Suppressed	[]
TraesCS1A01G152400	chr1A	262290121	262291053	R2b	Triad	4426	A_suppressed	Suppressed	Suppressed	[]
TraesCS1A01G152500	chr1A	262819173	262841620	R2b	Triad	12256	Balanced	Balanced	Balanced	['DTT_famn25' 'DTC_famc2.8' 'RIX_famc8']
TraesCS1A01G152600	chr1A	262944345	262948015	R2b	Triad	6746	A_suppressed	Suppressed	Suppressed	['DTC_famc2.7' 'DTT_famn6' 'RLG_famc11.3']
TraesCS1A01G152800	chr1A	264213641	264217834	R2b	Triad	8301	B_suppressed	Suppressed	Suppressed	['RLG_famc2.6' 'DTC_famc2.3']
TraesCS1A01G152900	chr1A	265020365	265029656	R2b	Triad	21673	Balanced	Balanced	Balanced	['DTC_famc2.4' 'RLG_famc1.3']
TraesCS1A01G153000	chr1A	265032750	265041635	R2b	Dyad	24471	Balanced	Balanced	Balanced	['DTM_famc6' 'XXX_famc85' 'XXX_famc85' 'DTT_famn31' 'DTH_famn5' 'DTX_famn17' 'XXX_famc16' 'DTX_famn2']
TraesCS1A01G153100	chr1A	265645442	265650746	R2b	Triad	24473	Balanced	Balanced	Balanced	['DTX_famn1']
TraesCS1A01G153300	chr1A	267141927	267145892	R2b	Triad	10790	Balanced	Balanced	Balanced	['DTC_famc2.1' 'XXX_famc41']
TraesCS1A01G153400	chr1A	267146685	267155730	R2b	Triad	29374	Balanced	Balanced	Balanced	['RIX_famc10' 'RLC_famc23']
TraesCS1A01G153600	chr1A	267177690	267181184	R2b	Triad	19372	Balanced	Balanced	Balanced	['DTC_famc2.8']
TraesCS1A01G153800	chr1A	267354127	267356231	R2b	Triad	3869	Balanced	Balanced	Balanced	[]
TraesCS1A01G153900	chr1A	267794536	267804564	R2b	Triad	23480	Balanced	Balanced	Balanced	['DTT_famn29' 'DTT_famn10']
TraesCS1A01G154300	chr1A	268914713	268929936	R2b	Triad	10459	Balanced	Balanced	Balanced	['DTT_famn10']
TraesCS1A01G154500	chr1A	269567621	269575789	R2b	Triad	10968	Balanced	Balanced	Balanced	['RIX_famc8' 'RIX_famc8' 'DTT_famn31' 'DTC_famc1.4' 'RIX_famc8']
TraesCS1A01G154600	chr1A	269579982	269582738	R2b	Dyad	3169	Balanced	Balanced	Balanced	[]
TraesCS1A01G154700	chr1A	269993958	270008325	R2b	Triad	9889	Balanced	Balanced	Balanced	['DTT_famn16' 'DTT_famn22']
TraesCS1A01G154900	chr1A	271619747	271621923	R2b	Triad	31515	Balanced	Balanced	Balanced	['DTX_famn1']
TraesCS1A01G155300	chr1A	272983850	272985600	R2b	Triad	41326	notExpressed	notExpressed	notExpressed	[]
TraesCS1A01G155500	chr1A	274108134	274109975	R2b	Triad	6944	Balanced	Balanced	Balanced	[]
TraesCS1A01G155600	chr1A	274781284	274782385	R2b	Triad	5221	D_dominant	Dominant	Dominant	[]
TraesCS1A01G156000	chr1A	276569288	276572247	R2b	Triad	6907	Balanced	Balanced	Balanced	[]
TraesCS1A01G156100	chr1A	276802346	276805966	R2b	Triad	33943	B_suppressed	Suppressed	Suppressed	[]
TraesCS1A01G156300	chr1A	276967792	276972330	R2b	Triad	19894	Balanced	Balanced	Balanced	['RIX_famc1' 'DTX_famn20']
TraesCS1A01G156400	chr1A	277074051	277078322	R2b	Triad	27674	Balanced	Balanced	Balanced	['DTT_famn10' 'DTT_famn10' 'DTX_famn12']
TraesCS1A01G156500	chr1A	277629409	277642793	R2b	Triad	18312	Balanced	Balanced	Balanced	['DTT_famn2' 'DTC_famc12' 'DTC_famc10.1' 'DTX_famn17']
TraesCS1A01G156600	chr1A	278141903	278145724	R2b	Triad	26758	Balanced	Balanced	Balanced	[]
TraesCS1A01G157100	chr1A	278527011	278527579	R2b	Dyad	26365	B_suppressed	Suppressed	Suppressed	[]
TraesCS1A01G157500	chr1A	279732251	279742732	R2b	Triad	27596	Balanced	Balanced	Balanced	['DTM_famc29' 'XXX_famc13' 'XXX_famc13']
TraesCS1A01G157700	chr1A	279903221	279908684	R2b	Triad	8340	Balanced	Balanced	Balanced	[]
TraesCS1A01G157900	chr1A	280602664	280604294	R2b	Triad	3416	Balanced	Balanced	Balanced	[]
TraesCS1A01G158200	chr1A	281650040	281650769	R2b	Triad	4557	Balanced	Balanced	Balanced	[]
TraesCS1A01G158300	chr1A	281656689	281659441	R2b	Triad	8027	Balanced	Balanced	Balanced	[]
TraesCS1A01G158400	chr1A	281887394	281895008	R2b	Triad	10672	Balanced	Balanced	Balanced	['DTT_famc3' 'DTX_famn21' 'DTX_famn6' 'DTX_famn6']
TraesCS1A01G158500	chr1A	282545207	282551529	R2b	Triad	11652	Balanced	Balanced	Balanced	['DTH_famn4' 'RIX_famc8' 'DTT_famn25' 'RLG_famc2.6' 'DTX_famn6' 'DTX_famn10']
TraesCS1A01G158600	chr1A	282552837	282554807	R2b	Triad	19476	Balanced	Balanced	Balanced	['DTT_famn16']
TraesCS1A01G158700	chr1A	282695074	282702388	R2b	Triad	19252	Balanced	Balanced	Balanced	[]
TraesCS1A01G158800	chr1A	283842907	283859515	R2b	Triad	18932	Balanced	Balanced	Balanced	['RLC_famc21' 'DTT_famn6' 'RLG_famc23' 'DTT_famc1' 'RLC_famc3.4' 'RLG_famc2.6' 'RIX_famc8' 'DTT_famn28']
TraesCS1A01G158900	chr1A	284143663	284151783	R2b	Triad	10666	Balanced	Balanced	Balanced	['DTC_famc14' 'DTT_famn14' 'DTT_famn6']
TraesCS1A01G159000	chr1A	284320576	284322151	R2b	Triad	23378	notExpressed	notExpressed	notExpressed	[]
TraesCS1A01G159100	chr1A	284336841	284337272	R2b	Triad	16132	Balanced	Balanced	Balanced	[]
TraesCS1A01G159200	chr1A	284902269	284905891	R2b	Triad	4703	Balanced	Balanced	Balanced	[]
TraesCS1A01G159300	chr1A	284912309	284913734	R2b	Triad	26097	Balanced	Balanced	Balanced	[]
TraesCS1A01G159400	chr1A	285353558	285356244	R2b	Triad	6717	Balanced	Balanced	Balanced	['DTT_famn22']
TraesCS1A01G159600	chr1A	286006369	286010711	R2b	Triad	15367	Balanced	Balanced	Balanced	['DTT_famn10' 'DTT_famn1']
TraesCS1A01G159700	chr1A	286915745	286916579	R2b	Triad	13030	A_suppressed	Suppressed	Suppressed	[]
TraesCS1A01G160000	chr1A	287313664	287315907	R2b	Triad	43773	Balanced	Balanced	Balanced	[]
TraesCS1A01G160100	chr1A	287542004	287544129	R2b	Triad	8699	Balanced	Balanced	Balanced	[]
TraesCS1A01G160200	chr1A	287681550	287684692	R2b	Triad	13118	B_suppressed	Suppressed	Suppressed	['DTT_famn14' 'DTC_famc2.1']
TraesCS1A01G160300	chr1A	287686647	287688966	R2b	Triad	17025	Balanced	Balanced	Balanced	['DTX_famn36']
TraesCS1A01G160500	chr1A	287691564	287702194	R2b	Triad	12384	Balanced	Balanced	Balanced	['DTT_famn10' 'DTT_famn4' 'DTC_famc1.4' 'RIX_famc8' 'DTT_famn1']
TraesCS1A01G160600	chr1A	288510416	288520871	R2b	Triad	10183	D_suppressed	Suppressed	Suppressed	['DTA_famc1' 'DTC_famc21']
TraesCS1A01G160900	chr1A	289334272	289346573	R2b	Triad	22382	Balanced	Balanced	Balanced	['DTC_famc2.9']
TraesCS1A01G161300	chr1A	290198893	290201928	R2b	Triad	11822	B_suppressed	Suppressed	Suppressed	[]
TraesCS1A01G161400	chr1A	290202033	290205001	R2b	Tetrad	35948	Balanced	Balanced	Balanced	[]
TraesCS1A01G161600	chr1A	290345696	290349661	R2b	Triad	6535	Balanced	Balanced	Balanced	['RLX_famc3']
TraesCS1A01G162100	chr1A	290955878	290956819	R2b	Triad	6724	D_suppressed	Suppressed	Suppressed	['DTM_famn2']
TraesCS1A01G162200	chr1A	291242009	291246278	R2b	Triad	8810	Balanced	Balanced	Balanced	[]
TraesCS1A01G162300	chr1A	291248717	291256425	R2b	Triad	12375	B_suppressed	Suppressed	Suppressed	['RLC_famc2.3' 'DTT_famn7' 'DTX_famn6' 'DTC_famc2.4']
TraesCS1A01G162400	chr1A	291561115	291565971	R2b	Triad	29976	Balanced	Balanced	Balanced	[]
TraesCS1A01G162500	chr1A	291974501	291975630	R2b	Triad	28685	Balanced	Balanced	Balanced	[]
TraesCS1A01G162600	chr1A	292019823	292022383	R2b	Triad	8378	Balanced	Balanced	Balanced	[]
TraesCS1A01G162700	chr1A	292077106	292077622	R2b	Triad	3796	Balanced	Balanced	Balanced	[]
TraesCS1A01G162800	chr1A	292077984	292090267	R2b	Triad	22705	Balanced	Balanced	Balanced	['DTC_famc2.6' 'RLC_famc1.4']
TraesCS1A01G163000	chr1A	292745254	292746177	R2b	Triad	5018	A_suppressed	Suppressed	Suppressed	[]
TraesCS1A01G163100	chr1A	292757833	292778942	R2b	Dyad	20340	A_suppressed	Suppressed	Suppressed	['RLC_famc13' 'DTC_famc12' 'RLC_famc1.2' 'RLG_famc23' 'DTC_famc2.5' 'RLG_famc2.6' 'RIX_famc8' 'RIX_famc8' 'RIX_famc8']
TraesCS1A01G163200	chr1A	292878943	292881794	R2b	Triad	11806	Balanced	Balanced	Balanced	[]
TraesCS1A01G163400	chr1A	293707856	293722849	R2b	Triad	11774	Balanced	Balanced	Balanced	['DTX_famn21' 'DTT_famn8' 'RIX_famc8' 'DTH_famn4' 'DTT_famn22' 'DTX_famn10' 'DTC_famc2.4' 'RIX_famc8' 'DTT_famn6' 'DTX_famn6']
TraesCS1A01G163600	chr1A	293731111	293738149	R2b	Dyad	32931	Balanced	Balanced	Balanced	['RLC_famc5.1' 'RLC_famc5.1']
TraesCS1A01G163700	chr1A	294037988	294042332	R2b	Triad	32932	Balanced	Balanced	Balanced	[]
TraesCS1A01G163900	chr1A	295227960	295232820	R2b	Triad	11664	Balanced	Balanced	Balanced	[]
TraesCS1A01G164000	chr1A	295458805	295464502	R2b	Triad	14112	Balanced	Balanced	Balanced	['DTX_famc11' 'DTC_famc2.8']
TraesCS1A01G164100	chr1A	295466049	295466924	R2b	Dyad	2439	notExpressed	notExpressed	notExpressed	[]
TraesCS1A01G164200	chr1A	295584873	295590785	R2b	Triad	14931	Balanced	Balanced	Balanced	['DTT_famn6' 'RLG_famc2.6']
TraesCS1A01G164300	chr1A	296204792	296210638	R2b	Triad	19700	Balanced	Balanced	Balanced	[]
TraesCS1A01G164400	chr1A	296212249	296215494	R2b	Tetrad	8536	Balanced	Balanced	Balanced	['DTC_famc1.4']
TraesCS1A01G164500	chr1A	296237959	296242886	R2b	Tetrad	32102	A_D1_suppressed	Single_Duplicate_suppressed	Two_suppressed	[]
TraesCS1A01G164700	chr1A	297696462	297700859	R2b	Triad	14689	Balanced	Balanced	Balanced	['DTT_famn1' 'DTT_famn28' 'XXX_famc13' 'XXX_famc13']
TraesCS1A01G164900	chr1A	297872019	297874932	R2b	Triad	28465	Balanced	Balanced	Balanced	[]
TraesCS1A01G165300	chr1A	298034053	298037445	R2b	Triad	14173	Balanced	Balanced	Balanced	[]
TraesCS1A01G165400	chr1A	298105708	298107333	R2b	Triad	31620	Balanced	Balanced	Balanced	[]
TraesCS1A01G165600	chr1A	298152317	298155073	R2b	Triad	12186	Balanced	Balanced	Balanced	[]
TraesCS1A01G165700	chr1A	298557743	298566718	R2b	Triad	18618	Balanced	Balanced	Balanced	['RLC_famc15' 'DTC_famc12']
TraesCS1A01G165800	chr1A	298601923	298610934	R2b	Triad	18619	Balanced	Balanced	Balanced	['DTT_famn10' 'DTC_famc19' 'DTX_famn10' 'DTX_famn6' 'DTC_famc2.4' 'DTC_famc2.9']
TraesCS1A01G165900	chr1A	298613622	298615547	R2b	Triad	9814	Balanced	Balanced	Balanced	['DTT_famn28']
TraesCS1A01G166000	chr1A	298621356	298621852	R2b	Triad	36783	A_suppressed	Suppressed	Suppressed	[]
TraesCS1A01G166300	chr1A	298725244	298725951	R2b	Dyad	28606	notExpressed	notExpressed	notExpressed	[]
TraesCS1A01G166600	chr1A	299424945	299426015	R2b	Triad	28603	D_suppressed	Suppressed	Suppressed	[]
TraesCS1A01G166900	chr1A	299624485	299657841	R2b	Triad	31846	Balanced	Balanced	Balanced	['RIX_famc8' 'DTC_famc2.8' 'DTX_famc11' 'DTX_famn22' 'RLC_famc13' 'RLC_famc23' 'DTH_famc1.1' 'DTX_famc3' 'XXX_famc5' 'RIX_famc7']
TraesCS1A01G167000	chr1A	299719197	299719790	R2b	Triad	34653	B_dominant	Dominant	Dominant	[]
TraesCS1A01G167100	chr1A	300003984	300004745	R2b	Triad	5997	A_suppressed	Suppressed	Suppressed	[]
TraesCS1A01G167200	chr1A	300100764	300102768	R2b	Triad	11812	Balanced	Balanced	Balanced	[]
TraesCS1A01G167300	chr1A	300105516	300106916	R2b	Triad	12537	Balanced	Balanced	Balanced	[]
TraesCS1A01G167400	chr1A	300107115	300111644	R2b	Triad	13727	Balanced	Balanced	Balanced	[]
TraesCS1A01G167600	chr1A	300395391	300396164	R2b	Triad	27869	Balanced	Balanced	Balanced	[]
TraesCS1A01G167700	chr1A	300567524	300568194	R2b	Triad	34644	A_suppressed	Suppressed	Suppressed	[]
TraesCS1A01G167800	chr1A	300576956	300577529	R2b	Triad	29058	notExpressed	notExpressed	notExpressed	[]
TraesCS1A01G167900	chr1A	300672635	300673168	R2b	Triad	29059	A_suppressed	Suppressed	Suppressed	[]
TraesCS1A01G168100	chr1A	300856554	300860113	R2b	Triad	27471	Balanced	Balanced	Balanced	['DTC_famc2.9']
TraesCS1A01G168300	chr1A	300944023	300944609	R2b	Triad	29057	D_dominant	Dominant	Dominant	[]
TraesCS1A01G168400	chr1A	301128322	301134198	R2b	Triad	14625	Balanced	Balanced	Balanced	['XXX_famc155' 'DTX_famn1' 'DTH_famc3' 'RLC_famc27' 'RLC_famc10' 'DTX_famn1']
TraesCS1A01G168500	chr1A	301158124	301162597	R2b	Triad	34594	Balanced	Balanced	Balanced	['DTT_famn6']
TraesCS1A01G168600	chr1A	301196754	301200037	R2b	Triad	28234	Balanced	Balanced	Balanced	[]
TraesCS1A01G168700	chr1A	301628584	301631797	R2b	Triad	16580	Balanced	Balanced	Balanced	[]
TraesCS1A01G168800	chr1A	301773020	301775767	R2b	Triad	16579	Balanced	Balanced	Balanced	[]
TraesCS1A01G168900	chr1A	301776169	301779892	R2b	Triad	17239	Balanced	Balanced	Balanced	['DTC_famc2.5']
TraesCS1A01G169000	chr1A	301781001	301784189	R2b	Triad	13894	Balanced	Balanced	Balanced	[]
TraesCS1A01G169100	chr1A	301857603	301864368	R2b	Triad	14925	Balanced	Balanced	Balanced	['DTT_famn8' 'DTT_famn31' 'DTT_famn31' 'DTX_famn48']
TraesCS1A01G169200	chr1A	301894091	301894885	R2b	Triad	9075	Balanced	Balanced	Balanced	[]
TraesCS1A01G169300	chr1A	301895909	301899325	R2b	Triad	29547	Balanced	Balanced	Balanced	['DTT_famn19']
TraesCS1A01G169500	chr1A	302198139	302200788	R2b	Triad	14651	Balanced	Balanced	Balanced	[]
TraesCS1A01G169600	chr1A	302628523	302639166	R2b	Triad	25684	Balanced	Balanced	Balanced	['RIX_famc7']
TraesCS1A01G169700	chr1A	302899182	302906773	R2b	Dyad	28615	notExpressed	notExpressed	notExpressed	['RLG_famc10.2']
TraesCS1A01G170000	chr1A	303727691	303730110	R2b	Triad	22361	Balanced	Balanced	Balanced	[]
TraesCS1A01G170100	chr1A	303849555	303852175	R2b	Triad	20625	Balanced	Balanced	Balanced	[]
TraesCS1A01G170200	chr1A	303853527	303858626	R2b	Triad	19822	B_suppressed	Suppressed	Suppressed	[]
TraesCS1A01G170300	chr1A	304029764	304036570	R2b	Triad	10588	Balanced	Balanced	Balanced	['RLC_famc3.4' 'DTX_famn15']
TraesCS1A01G170400	chr1A	304036915	304047086	R2b	Triad	10674	Balanced	Balanced	Balanced	['DTX_famn6']
TraesCS1A01G170600	chr1A	305004105	305006483	R2b	Dyad	33814	Balanced	Balanced	Balanced	[]
TraesCS1A01G170700	chr1A	305326594	305329046	R2b	Triad	33815	Balanced	Balanced	Balanced	[]
TraesCS1A01G170800	chr1A	305333684	305336077	R2b	Triad	15237	Balanced	Balanced	Balanced	[]
TraesCS1A01G170900	chr1A	305363883	305368036	R2b	Triad	22971	Balanced	Balanced	Balanced	[]
TraesCS1A01G171100	chr1A	306106802	306115293	R2b	Triad	12429	Balanced	Balanced	Balanced	['DTT_famn10']
TraesCS1A01G171200	chr1A	306117845	306120605	R2b	Triad	10824	Balanced	Balanced	Balanced	[]
TraesCS1A01G171400	chr1A	306550347	306553305	R2b	Triad	28701	Balanced	Balanced	Balanced	[]
TraesCS1A01G171500	chr1A	306637419	306644050	R2b	Triad	18228	Balanced	Balanced	Balanced	['RIX_famc8' 'RIX_famc8']
TraesCS1A01G171600	chr1A	306684328	306684652	R2b	Triad	10343	Balanced	Balanced	Balanced	[]
TraesCS1A01G171700	chr1A	307033684	307041155	R2b	Dyad	19532	Balanced	Balanced	Balanced	['DTT_famn14' 'DTT_famn22' 'DTT_famn12' 'RIX_famc22']
TraesCS1A01G171800	chr1A	307043474	307044677	R2b	Triad	3804	D_dominant	Dominant	Dominant	[]
TraesCS1A01G171900	chr1A	307060493	307061834	R2b	Triad	19625	A_dominant	Dominant	Dominant	[]
TraesCS1A01G172100	chr1A	307700421	307707523	R2b	Triad	15214	Balanced	Balanced	Balanced	['RLC_famc3.4' 'DTC_famc2.7' 'DTT_famn28' 'DTT_famn28']
TraesCS1A01G172300	chr1A	308202620	308211209	R2b	Triad	19146	Balanced	Balanced	Balanced	['RLC_famc4.1']
TraesCS1A01G172600	chr1A	308569895	308571435	R2b	Triad	5825	Balanced	Balanced	Balanced	[]
TraesCS1A01G172700	chr1A	308571441	308576188	R2b	Triad	10898	Balanced	Balanced	Balanced	['DTH_famn4' 'DTX_famn10' 'DTX_famn10' 'DTT_famn6' 'DTT_famn10' 'DTT_famn6']
TraesCS1A01G172800	chr1A	308786782	308787045	R2b	Triad	13022	A_suppressed	Suppressed	Suppressed	[]
TraesCS1A01G172900	chr1A	308804882	308806552	R2b	Triad	45211	notExpressed	notExpressed	notExpressed	[]
TraesCS1A01G173000	chr1A	308810895	308811509	R2b	Triad	4583	Balanced	Balanced	Balanced	[]
TraesCS1A01G173100	chr1A	308812574	308816474	R2b	Triad	20612	Balanced	Balanced	Balanced	[]
TraesCS1A01G173200	chr1A	308950731	308953133	R2b	Triad	28556	Balanced	Balanced	Balanced	['DTH_famn4']
TraesCS1A01G173400	chr1A	309401615	309403447	R2b	Triad	28559	Balanced	Balanced	Balanced	[]
TraesCS1A01G173500	chr1A	309457556	309466082	R2b	Triad	6870	Balanced	Balanced	Balanced	['DTC_famc2.5']
TraesCS1A01G173600	chr1A	309740231	309741734	R2b	Triad	27815	Balanced	Balanced	Balanced	[]
TraesCS1A01G173700	chr1A	309742789	309758319	R2b	Triad	20455	Balanced	Balanced	Balanced	['RLG_famc23' 'RIX_famc56' 'XXX_famc136' 'DTC_famc2.4' 'DTC_famc2.5']
TraesCS1A01G173800	chr1A	309789692	309791565	R2b	Tetrad	21298	D1_suppressed	Duplicate_suppressed	One_suppressed	[]
TraesCS1A01G174100	chr1A	311059509	311060627	R2b	Dyad	20721	Balanced	Balanced	Balanced	[]
TraesCS1A01G174300	chr1A	311771378	311771641	R2b	Dyad	43575	notExpressed	notExpressed	notExpressed	[]
TraesCS1A01G174500	chr1A	311812456	311816565	R2b	Triad	31652	Balanced	Balanced	Balanced	['DTT_famn29' 'RLC_famc6']
TraesCS1A01G174900	chr1A	312584969	312607067	R2b	Triad	27796	A_suppressed	Suppressed	Suppressed	['RLG_famc3.1' 'RLG_famc3.1']
TraesCS1A01G175000	chr1A	312772250	312777623	R2b	Triad	14541	Balanced	Balanced	Balanced	[]
TraesCS1A01G175100	chr1A	313006783	313007070	R2b	Triad	29028	Balanced	Balanced	Balanced	[]
TraesCS1A01G175500	chr1A	313489231	313491849	R2b	Triad	6519	Balanced	Balanced	Balanced	[]
TraesCS1A01G175600	chr1A	313590610	313592112	R2b	Triad	8688	Balanced	Balanced	Balanced	[]
TraesCS1A01G175700	chr1A	313738701	313751739	R2b	Triad	19207	D_suppressed	Suppressed	Suppressed	['DTT_famn29' 'DTH_famn4']
TraesCS1A01G175800	chr1A	313744357	313748524	R2b	Triad	8157	Balanced	Balanced	Balanced	['DTH_famn4']
TraesCS1A01G175900	chr1A	313903531	313912668	R2b	Triad	12571	Balanced	Balanced	Balanced	['RLC_famc3.4' 'DTT_famn6' 'DTC_famc2.7' 'DTT_famn6' 'DTX_famn20' 'XXX_famc6' 'DTX_famn15' 'DTT_famn6' 'DTT_famn6' 'DTT_famn6']
TraesCS1A01G176000	chr1A	314428210	314432375	R2b	Triad	32975	Balanced	Balanced	Balanced	['XXX_famc14' 'DTT_famn6']
TraesCS1A01G176200	chr1A	314511390	314513466	R2b	Triad	28069	Balanced	Balanced	Balanced	[]
TraesCS1A01G176300	chr1A	314620483	314624358	R2b	Triad	5857	Balanced	Balanced	Balanced	['DTX_famn22' 'DTC_famc2.5']
TraesCS1A01G176500	chr1A	315834151	315840625	R2b	Triad	16837	Balanced	Balanced	Balanced	['DTT_famn16' 'DTT_famn25']
TraesCS1A01G176700	chr1A	317810558	317815516	R2b	Triad	15926	Balanced	Balanced	Balanced	[]
TraesCS1A01G176800	chr1A	319077590	319079046	R2b	Triad	15101	B_suppressed	Suppressed	Suppressed	[]
TraesCS1A01G176900	chr1A	319079823	319087554	R2b	Triad	8977	Balanced	Balanced	Balanced	[]
TraesCS1A01G177000	chr1A	319319608	319321634	R2b	Triad	22257	B_suppressed	Suppressed	Suppressed	[]
TraesCS1A01G177100	chr1A	319445759	319447575	R2b	Dyad	45228	Balanced	Balanced	Balanced	[]
TraesCS1A01G177300	chr1A	319887494	319889455	R2b	Dyad	45203	Balanced	Balanced	Balanced	['DTX_famn17']
TraesCS1A01G177400	chr1A	320222699	320224716	R2b	Triad	6433	Balanced	Balanced	Balanced	[]
TraesCS1A01G177500	chr1A	320333954	320338598	R2b	Triad	12452	Balanced	Balanced	Balanced	[]
TraesCS1A01G177600	chr1A	320479860	320494972	R2b	Triad	13065	Balanced	Balanced	Balanced	['DTC_famc1.3' 'DTT_famn10' 'RIX_famc7' 'DTC_famc2.7']
TraesCS1A01G177700	chr1A	320891334	320895519	R2b	Triad	25301	Balanced	Balanced	Balanced	['DTC_famc21']
TraesCS1A01G177800	chr1A	321110255	321114846	R2b	Triad	23586	Balanced	Balanced	Balanced	['DTX_famn8' 'DTT_famc3']
TraesCS1A01G178000	chr1A	321395030	321399108	R2b	Triad	19107	D_dominant	Dominant	Dominant	['RLC_famc3.4']
TraesCS1A01G178100	chr1A	321402669	321412297	R2b	Dyad	13132	Balanced	Balanced	Balanced	['DTT_famn8']
TraesCS1A01G178200	chr1A	321875570	321880525	R2b	Triad	20583	Balanced	Balanced	Balanced	['DTT_famn10']
TraesCS1A01G178300	chr1A	321882666	321888083	R2b	Triad	20582	Balanced	Balanced	Balanced	['DTX_famn21' 'RIX_famc1']
TraesCS1A01G178400	chr1A	322572275	322577295	R2b	Triad	29570	Balanced	Balanced	Balanced	[]
TraesCS1A01G178600	chr1A	323189959	323192810	R2b	Triad	8754	Balanced	Balanced	Balanced	[]
TraesCS1A01G178700	chr1A	323204777	323205142	R2b	Triad	6748	B_suppressed	Suppressed	Suppressed	[]
TraesCS1A01G178800	chr1A	323286030	323286972	R2b	Triad	11200	D_dominant	Dominant	Dominant	[]
TraesCS1A01G179000	chr1A	323642134	323645469	R2b	Triad	32262	Balanced	Balanced	Balanced	['DTC_famc2.6']
TraesCS1A01G179300	chr1A	323961240	323961536	R2b	Triad	4196	B_suppressed	Suppressed	Suppressed	[]
TraesCS1A01G179400	chr1A	324490254	324490897	R2b	Triad	2832	Balanced	Balanced	Balanced	[]
TraesCS1A01G179500	chr1A	324494215	324498371	R2b	Triad	12553	Balanced	Balanced	Balanced	['XXX_famc41']
TraesCS1A01G179600	chr1A	324498893	324501933	R2b	Triad	11413	Balanced	Balanced	Balanced	[]
TraesCS1A01G179700	chr1A	324609925	324619770	R2b	Triad	20284	Balanced	Balanced	Balanced	['XXX_famn1' 'DTT_famn16' 'DTC_famc2.2' 'DTC_famc2.4']
TraesCS1A01G179900	chr1A	324856866	324862563	R2b	Triad	13422	D_dominant	Dominant	Dominant	[]
TraesCS1A01G180000	chr1A	325032422	325033066	R2b	Triad	26024	A_suppressed	Suppressed	Suppressed	[]
TraesCS1A01G180100	chr1A	325036711	325039829	R2b	Triad	7037	Balanced	Balanced	Balanced	[]
TraesCS1A01G180200	chr1A	325039828	325049320	R2b	Triad	8875	Balanced	Balanced	Balanced	['DTX_famn24' 'DTT_famn29']
TraesCS1A01G180300	chr1A	325049787	325054523	R2b	Triad	9854	Balanced	Balanced	Balanced	['RLC_famc1.4']
TraesCS1A01G180400	chr1A	325782120	325788800	R2b	Triad	30993	Balanced	Balanced	Balanced	['XXX_famc6' 'DTX_famn6' 'XXX_famc30' 'DTC_famc2.8']
TraesCS1A01G180500	chr1A	326199377	326214529	R2b	Triad	20335	Balanced	Balanced	Balanced	['RIX_famc7' 'RLG_famc23' 'RLG_famc23']
TraesCS1A01G180700	chr1A	326217184	326217978	R2b	Triad	14873	B_dominant	Dominant	Dominant	[]
TraesCS1A01G180800	chr1A	327005244	327014951	R2b	Triad	12614	Balanced	Balanced	Balanced	['XXX_famc6' 'DTM_famc10' 'DTC_famc40']
TraesCS1A01G181000	chr1A	327014865	327018031	R2b	Triad	12538	Balanced	Balanced	Balanced	[]
TraesCS1A01G181100	chr1A	327271128	327271956	R2b	Triad	6899	Balanced	Balanced	Balanced	[]
TraesCS1A01G181300	chr1A	327382922	327383346	R2b	Dyad	27706	notExpressed	notExpressed	notExpressed	[]
TraesCS1A01G181400	chr1A	327525812	327529786	R2b	Triad	24361	Balanced	Balanced	Balanced	['RLC_famc3.4']
TraesCS1A01G181500	chr1A	327529209	327531391	R2b	Triad	26695	Balanced	Balanced	Balanced	[]
TraesCS1A01G181600	chr1A	327531617	327537648	R2b	Triad	18053	Balanced	Balanced	Balanced	['DTC_famc12']
TraesCS1A01G181900	chr1A	328244901	328253761	R2b	Triad	29427	Balanced	Balanced	Balanced	['DTT_famn6']
TraesCS1A01G182000	chr1A	328254105	328257572	R2b	Triad	8742	Balanced	Balanced	Balanced	[]
TraesCS1A01G182100	chr1A	328713963	328716840	R2b	Triad	10583	Balanced	Balanced	Balanced	[]
TraesCS1A01G182200	chr1A	328840893	328842295	R2b	Triad	12005	Balanced	Balanced	Balanced	[]
TraesCS1A01G182300	chr1A	329246841	329249014	R2b	Triad	11411	Balanced	Balanced	Balanced	[]
TraesCS1A01G182400	chr1A	330082865	330086356	R2b	Triad	20604	Balanced	Balanced	Balanced	['DTX_famn17']
TraesCS1A01G182500	chr1A	330087479	330088533	R2b	Triad	23272	Balanced	Balanced	Balanced	[]
TraesCS1A01G182600	chr1A	330686907	330688311	R2b	Triad	4475	Balanced	Balanced	Balanced	[]
TraesCS1A01G182700	chr1A	330765992	330771472	R2b	Triad	14565	Balanced	Balanced	Balanced	['DTC_famc19' 'DTX_famn15']
TraesCS1A01G182800	chr1A	331233350	331237174	R2b	Triad	14445	Balanced	Balanced	Balanced	[]
TraesCS1A01G182900	chr1A	331269459	331273223	R2b	Triad	10691	Balanced	Balanced	Balanced	['DTX_famn15']
TraesCS1A01G183000	chr1A	331318066	331323293	R2b	Triad	13968	Balanced	Balanced	Balanced	['DTX_famn5']
TraesCS1A01G183100	chr1A	331517066	331518993	R2b	Triad	32528	Balanced	Balanced	Balanced	[]
TraesCS1A01G183300	chr1A	332382634	332384185	R2b	Triad	4467	Balanced	Balanced	Balanced	[]
TraesCS1A01G183400	chr1A	333134461	333139522	R2b	Triad	31243	Balanced	Balanced	Balanced	['DTM_famc5']
TraesCS1A01G183500	chr1A	333498337	333500626	R2b	Triad	30996	Balanced	Balanced	Balanced	['RLC_famc2.1']
TraesCS1A01G183800	chr1A	333613054	333627407	R2b	Triad	16595	Balanced	Balanced	Balanced	['RLC_famc13' 'DTH_famn1' 'DTH_famn1' 'RIX_famc4']
TraesCS1A01G183900	chr1A	333868548	333886602	R2b	Triad	18249	Balanced	Balanced	Balanced	['DTX_famn22' 'RIX_famc8' 'DTX_famn10']
TraesCS1A01G184000	chr1A	333913245	333914392	R2b	Triad	17500	Balanced	Balanced	Balanced	[]
TraesCS1A01G184100	chr1A	333917302	333922150	R2b	Triad	13206	Balanced	Balanced	Balanced	['DTX_famn5' 'DTT_famn10' 'DTT_famc6']
TraesCS1A01G184500	chr1A	334446534	334452739	R2b	Triad	31410	Balanced	Balanced	Balanced	[]
TraesCS1A01G184600	chr1A	335012317	335034601	R2b	Triad	11567	Balanced	Balanced	Balanced	['RLG_famc2.6' 'DTC_famc12' 'RLC_famc11' 'RLX_famc11' 'RLG_famc37' 'DTC_famc12' 'RLC_famc13' 'DTX_famn21' 'RLC_famc3.4' 'RLC_famc23' 'RLC_famc21' 'DTM_famc9' 'RIX_famc8' 'DTT_famn6' 'DTT_famn29' 'DTT_famn6']
TraesCS1A01G184800	chr1A	335542106	335543221	R2b	Triad	28310	Balanced	Balanced	Balanced	[]
TraesCS1A01G184900	chr1A	335545266	335546654	R2b	Triad	6242	Balanced	Balanced	Balanced	[]
TraesCS1A01G185100	chr1A	335825934	335829117	R2b	Triad	33042	Balanced	Balanced	Balanced	[]
TraesCS1A01G185200	chr1A	335830804	335831785	R2b	Triad	4609	Balanced	Balanced	Balanced	[]
TraesCS1A01G185300	chr1A	335830804	335836281	R2b	Triad	18355	Balanced	Balanced	Balanced	['RLG_famc6.3']
TraesCS1A01G185400	chr1A	336213581	336214675	R2b	Triad	33732	Balanced	Balanced	Balanced	[]
TraesCS1A01G185800	chr1A	336607633	336611079	R2b	Triad	21194	Balanced	Balanced	Balanced	[]
TraesCS1A01G185900	chr1A	337007361	337017141	R2b	Triad	20213	Balanced	Balanced	Balanced	['DTC_famc2.6' 'DTT_famn6' 'DTT_famc6' 'RLG_famc33']
TraesCS1A01G186000	chr1A	337150071	337152543	R2b	Triad	20190	Balanced	Balanced	Balanced	[]
TraesCS1A01G186200	chr1A	337628887	337629897	R2b	Triad	38608	B_suppressed	Suppressed	Suppressed	[]
TraesCS1A01G186300	chr1A	337653975	337655149	R2b	Triad	38623	Balanced	Balanced	Balanced	[]
TraesCS1A01G186400	chr1A	337655367	337656616	R2b	Triad	38622	B_suppressed	Suppressed	Suppressed	[]
TraesCS1A01G186500	chr1A	337657366	337658581	R2b	Triad	38645	Balanced	Balanced	Balanced	[]
TraesCS1A01G186700	chr1A	337703103	337704240	R2b	Triad	38644	Balanced	Balanced	Balanced	[]
TraesCS1A01G186800	chr1A	337775914	337777000	R2b	Triad	38639	A_dominant	Dominant	Dominant	['XXX_famc13']
TraesCS1A01G187000	chr1A	337947843	337949587	R2b	Triad	38596	Balanced	Balanced	Balanced	['DTC_famc2.8']
TraesCS1A01G187100	chr1A	337981557	337987708	R2b	Triad	35964	D_suppressed	Suppressed	Suppressed	['RLX_famc22' 'DTT_famn2' 'DTM_famc11' 'DTT_famn10' 'DTC_famc2.6']
TraesCS1A01G187300	chr1A	338214692	338217213	R2b	Triad	17632	Balanced	Balanced	Balanced	[]
TraesCS1A01G187400	chr1A	338581948	338588620	R2b	Triad	28866	Balanced	Balanced	Balanced	[]
TraesCS1A01G187500	chr1A	338587866	338590787	R2b	Triad	31525	Balanced	Balanced	Balanced	[]
TraesCS1A01G187600	chr1A	338593153	338597314	R2b	Triad	32939	Balanced	Balanced	Balanced	['XXX_famc6']
TraesCS1A01G187700	chr1A	338600466	338600819	R2b	Triad	19654	B_dominant	Dominant	Dominant	[]
TraesCS1A01G187800	chr1A	338833037	338836486	R2b	Triad	5061	Balanced	Balanced	Balanced	[]
TraesCS1A01G187900	chr1A	339097721	339099065	R2b	Triad	39435	Balanced	Balanced	Balanced	['DTX_famn28']
TraesCS1A01G188000	chr1A	339483296	339484492	R2b	Triad	5726	Balanced	Balanced	Balanced	[]
TraesCS1A01G188100	chr1A	339913769	339916147	R2b	Triad	30101	notExpressed	notExpressed	notExpressed	[]
TraesCS1A01G188200	chr1A	340010733	340014644	R2b	Triad	25982	Balanced	Balanced	Balanced	['DTT_famn28']
TraesCS1A01G188400	chr1A	340249595	340250151	R2b	Triad	19480	D_suppressed	Suppressed	Suppressed	[]
TraesCS1A01G188500	chr1A	340409312	340413789	R2b	Triad	22401	Balanced	Balanced	Balanced	[]
TraesCS1A01G188600	chr1A	340415026	340428765	R2b	Triad	16683	Balanced	Balanced	Balanced	['RIX_famc8' 'RIX_famc8' 'RIX_famc8' 'RIX_famc8' 'RIX_famc8' 'RIX_famc13' 'RLG_famc10.3']
TraesCS1A01G188700	chr1A	341015026	341017660	R2b	Triad	29245	Balanced	Balanced	Balanced	[]
TraesCS1A01G188800	chr1A	341867721	341871890	R2b	Triad	19415	Balanced	Balanced	Balanced	['DTT_famn8']
TraesCS1A01G188900	chr1A	341872094	341873949	R2b	Triad	30162	Balanced	Balanced	Balanced	[]
TraesCS1A01G189000	chr1A	342379980	342384645	R2b	Triad	31894	Balanced	Balanced	Balanced	['DTT_famn22']
TraesCS1A01G189100	chr1A	342387315	342391668	R2b	Triad	10315	Balanced	Balanced	Balanced	[]
TraesCS1A01G189200	chr1A	342391689	342393474	R2b	Triad	30630	Balanced	Balanced	Balanced	['DTT_famn28']
TraesCS1A01G189300	chr1A	342433545	342435218	R2b	Triad	30629	A_suppressed	Suppressed	Suppressed	[]
TraesCS1A01G189400	chr1A	342595981	342598198	R2b	Dyad	5479	A_suppressed	Suppressed	Suppressed	['DTC_famc2.4']
TraesCS1A01G189500	chr1A	342875131	342878854	R2b	Triad	21052	Balanced	Balanced	Balanced	[]
TraesCS1A01G189600	chr1A	343389704	343395042	R2b	Triad	21051	Balanced	Balanced	Balanced	[]
TraesCS1A01G189800	chr1A	343419126	343424719	R2b	Triad	2962	D_dominant	Dominant	Dominant	['XXX_famc41']
TraesCS1A01G189900	chr1A	343615952	343618536	R2b	Triad	10421	Balanced	Balanced	Balanced	[]
TraesCS1A01G190000	chr1A	343614782	343621756	R2b	Triad	7073	Balanced	Balanced	Balanced	['RLX_famc25' 'XXX_famc31']
TraesCS1A01G190100	chr1A	343673959	343676434	R2b	Triad	38886	Balanced	Balanced	Balanced	[]
TraesCS1A01G190200	chr1A	343680837	343685974	R2b	Triad	29763	Balanced	Balanced	Balanced	['DTC_famc2.6']
TraesCS1A01G190500	chr1A	344290258	344294613	R2b	Triad	18977	Balanced	Balanced	Balanced	['DTX_famn24']
TraesCS1A01G190800	chr1A	345108253	345116586	R2b	Triad	28293	Balanced	Balanced	Balanced	[]
TraesCS1A01G190900	chr1A	345167845	345172017	R2b	Triad	13102	Balanced	Balanced	Balanced	['DTT_famn29']
TraesCS1A01G191300	chr1A	345783582	345786960	R2b	Triad	11027	Balanced	Balanced	Balanced	[]
TraesCS1A01G191400	chr1A	345787885	345790279	R2b	Triad	9963	Balanced	Balanced	Balanced	['DTT_famn28']
TraesCS1A01G191700	chr1A	346681497	346682748	R2b	Triad	32125	D_suppressed	Suppressed	Suppressed	[]
TraesCS1A01G191900	chr1A	347322210	347325380	R2b	Triad	20666	Balanced	Balanced	Balanced	['DTC_famc2.9' 'DTT_famn22']
TraesCS1A01G192100	chr1A	347593383	347593670	R2b	Dyad	38389	notExpressed	notExpressed	notExpressed	[]
TraesCS1A01G192200	chr1A	347619020	347621797	R2b	Triad	5402	Balanced	Balanced	Balanced	[]
TraesCS1A01G192300	chr1A	347633899	347635924	R2b	Triad	17409	Balanced	Balanced	Balanced	[]
TraesCS1A01G192400	chr1A	347640297	347646899	R2b	Triad	18307	Balanced	Balanced	Balanced	[]
TraesCS1A01G192500	chr1A	347918471	347920800	R2b	Triad	13097	B_suppressed	Suppressed	Suppressed	[]
TraesCS1A01G192700	chr1A	347923754	347927115	R2b	Triad	9608	D_dominant	Dominant	Dominant	['DTT_famn14']
TraesCS1A01G192800	chr1A	348398566	348400900	R2b	Triad	33828	D_suppressed	Suppressed	Suppressed	[]
TraesCS1A01G193000	chr1A	348717273	348721726	R2b	Triad	21133	Balanced	Balanced	Balanced	['XXX_famc41' 'DTX_famn1' 'DTT_famn16']
TraesCS1A01G193200	chr1A	349358465	349360851	R2b	Triad	10635	Balanced	Balanced	Balanced	[]
TraesCS1A01G193300	chr1A	349997363	350018551	R2b	Triad	13511	Balanced	Balanced	Balanced	['RIX_famc59' 'XXX_famc6' 'RLG_famc2.4' 'DTT_famn28' 'XXX_famc111' 'DTT_famn10' 'RLC_famc13' 'DTX_famn40']
TraesCS1A01G193400	chr1A	350395521	350401398	R2b	Triad	8609	Balanced	Balanced	Balanced	[]
TraesCS1A01G193500	chr1A	350749390	350752293	R2b	Triad	19941	Balanced	Balanced	Balanced	[]
TraesCS1A01G193600	chr1A	350752534	350763077	R2b	Triad	15678	Balanced	Balanced	Balanced	['DTT_famn6']
TraesCS1A01G193700	chr1A	351211684	351212265	R2b	Triad	9734	Balanced	Balanced	Balanced	[]
TraesCS1A01G193800	chr1A	351340625	351340980	R2b	Dyad	2034	Balanced	Balanced	Balanced	[]
TraesCS1A01G193900	chr1A	351343639	351345047	R2b	Triad	9835	Balanced	Balanced	Balanced	[]
TraesCS1A01G194000	chr1A	351344987	351347996	R2b	Triad	11566	Balanced	Balanced	Balanced	['DTC_famc1.4']
TraesCS1A01G194100	chr1A	351349023	351350790	R2b	Triad	28488	Balanced	Balanced	Balanced	[]
TraesCS1A01G194400	chr1A	351604602	351608182	R2b	Triad	10864	Balanced	Balanced	Balanced	['DTT_famn10' 'DTT_famn14' 'DTT_famn6']
TraesCS1A01G194500	chr1A	351856640	351857125	R2b	Triad	3358	Balanced	Balanced	Balanced	[]
TraesCS1A01G194700	chr1A	351859608	351863846	R2b	Triad	6648	Balanced	Balanced	Balanced	[]
TraesCS1A01G194800	chr1A	351878373	351882317	R2b	Triad	13131	Balanced	Balanced	Balanced	['DTT_famn22' 'DTT_famn10']
TraesCS1A01G194900	chr1A	351882936	351886581	R2b	Triad	13100	Balanced	Balanced	Balanced	[]
TraesCS1A01G195100	chr1A	352136861	352140961	R2b	Triad	23880	D_suppressed	Suppressed	Suppressed	['DTC_famc2.3' 'DTX_famn48']
TraesCS1A01G195200	chr1A	352173116	352180076	R2b	Triad	9846	Balanced	Balanced	Balanced	['DTT_famn25']
TraesCS1A01G195300	chr1A	352852084	352862015	R2b	Triad	16825	Balanced	Balanced	Balanced	['RLC_famc3.4' 'RLC_famc23']
TraesCS1A01G195400	chr1A	353251752	353256652	R2b	Triad	24367	Balanced	Balanced	Balanced	['RLC_famc3.4']
TraesCS1A01G195700	chr1A	353625764	353631621	R2b	Triad	15991	Balanced	Balanced	Balanced	[]
TraesCS1A01G195900	chr1A	353913629	353917286	R2b	Triad	29771	Balanced	Balanced	Balanced	['DTX_famn55']
TraesCS1A01G196000	chr1A	354189074	354191293	R2b	Triad	7639	Balanced	Balanced	Balanced	[]
TraesCS1A01G196100	chr1A	354295106	354299626	R2b	Triad	26451	Balanced	Balanced	Balanced	['DTT_famn8']
TraesCS1A01G196200	chr1A	354299640	354302644	R2b	Triad	5953	Balanced	Balanced	Balanced	[]
TraesCS1A01G196300	chr1A	354303689	354308075	R2b	Triad	19561	Balanced	Balanced	Balanced	['DTX_famn48' 'DTC_famc2.4' 'DTC_famc2.4']
TraesCS1A01G196400	chr1A	354823588	354824724	R2b	Triad	5318	A_suppressed	Suppressed	Suppressed	[]
TraesCS1A01G196500	chr1A	354934937	354937526	R2b	Triad	16890	Balanced	Balanced	Balanced	[]
TraesCS1A01G196600	chr1A	354937759	354940442	R2b	Triad	21096	Balanced	Balanced	Balanced	[]
TraesCS1A01G196700	chr1A	354943357	354948394	R2b	Triad	13112	Balanced	Balanced	Balanced	['DTT_famn29']
TraesCS1A01G196800	chr1A	354950050	354955890	R2b	Triad	30442	Balanced	Balanced	Balanced	['DTH_famn4']
TraesCS1A01G197100	chr1A	355326375	355329223	R2b	Triad	7034	Balanced	Balanced	Balanced	[]
TraesCS1A01G197200	chr1A	355324903	355334094	R2b	Triad	20469	Balanced	Balanced	Balanced	['DTC_famc2.9']
TraesCS1A01G197300	chr1A	355335880	355338713	R2b	Triad	12650	Balanced	Balanced	Balanced	[]
TraesCS1A01G197400	chr1A	355342845	355344381	R2b	Triad	36945	Balanced	Balanced	Balanced	[]
TraesCS1A01G197500	chr1A	355345020	355348510	R2b	Triad	6051	Balanced	Balanced	Balanced	['DTH_famn4' 'DTC_famc2.1' 'DTC_famc2.1']
TraesCS1A01G197600	chr1A	355624056	355628073	R2b	Triad	5797	Balanced	Balanced	Balanced	['DTT_famn2']
TraesCS1A01G197700	chr1A	355629145	355631608	R2b	Triad	8335	Balanced	Balanced	Balanced	[]
TraesCS1A01G197800	chr1A	355714313	355716842	R2b	Triad	33266	Balanced	Balanced	Balanced	[]
TraesCS1A01G197900	chr1A	355718260	355719087	R2b	Triad	8103	B_suppressed	Suppressed	Suppressed	[]
TraesCS1A01G198000	chr1A	355720785	355722734	R2b	Triad	11495	Balanced	Balanced	Balanced	[]
TraesCS1A01G198100	chr1A	355730243	355735445	R2b	Triad	15212	Balanced	Balanced	Balanced	[]
TraesCS1A01G198200	chr1A	356389927	356392775	R2b	Triad	8464	Balanced	Balanced	Balanced	[]
TraesCS1A01G198300	chr1A	356427950	356430605	R2b	Triad	11960	Balanced	Balanced	Balanced	[]
TraesCS1A01G198400	chr1A	356471270	356474267	R2b	Triad	8818	Balanced	Balanced	Balanced	[]
TraesCS1A01G198500	chr1A	356474337	356476835	R2b	Triad	21609	Balanced	Balanced	Balanced	[]
TraesCS1A01G198600	chr1A	357062296	357064921	R2b	Triad	15143	Balanced	Balanced	Balanced	[]
TraesCS1A01G198700	chr1A	357062029	357077269	R2b	Triad	8928	Balanced	Balanced	Balanced	['XXX_famc13']
TraesCS1A01G198800	chr1A	357121054	357123995	R2b	Triad	23677	Balanced	Balanced	Balanced	[]
TraesCS1A01G198900	chr1A	357414942	357418373	R2b	Triad	27682	Balanced	Balanced	Balanced	[]
TraesCS1A01G199000	chr1A	357763072	357781554	R2b	Triad	16743	Balanced	Balanced	Balanced	['DTC_famc19' 'DTC_famc2.5' 'DTC_famc2.8' 'DTT_famn28' 'RIX_famc8' 'RIX_famc8' 'DTC_famc2.6']
TraesCS1A01G199200	chr1A	357788263	357790677	R2b	Dyad	18127	D_suppressed	Suppressed	Suppressed	[]
TraesCS1A01G199300	chr1A	358151459	358152398	R2b	Tetrad	38694	A_suppressed	Single_suppressed	One_suppressed	[]
TraesCS1A01G199500	chr1A	358176329	358179493	R2b	Dyad	22791	Balanced	Balanced	Balanced	['DTT_famn1']
TraesCS1A01G199600	chr1A	358761380	358772026	R2b	Triad	39158	B_suppressed	Suppressed	Suppressed	['DTT_famn22' 'RLX_famc2' 'DXX_famc1']
TraesCS1A01G199900	chr1A	359228777	359245633	R2b	Dyad	39163	Balanced	Balanced	Balanced	['DTC_famc2.3' 'DTX_famn6' 'DTX_famn24' 'XXX_famc104' 'XXX_famc104' 'DTC_famc12' 'RLG_famc1.1' 'XXX_famc5' 'DTT_famn31' 'DTX_famn3' 'DTT_famn25' 'DTT_famn25']
TraesCS1A01G200000	chr1A	359689254	359690781	R2b	Triad	6628	Balanced	Balanced	Balanced	[]
TraesCS1A01G200100	chr1A	359980199	359981668	R2b	Dyad	3910	Balanced	Balanced	Balanced	[]
TraesCS1A01G200200	chr1A	360009367	360011036	R2b	Triad	42491	Balanced	Balanced	Balanced	[]
TraesCS1A01G200500	chr1A	361173339	361174748	R2b	Triad	13820	notExpressed	notExpressed	notExpressed	[]
TraesCS1A01G200700	chr1A	361235402	361236546	R2b	Triad	15036	notExpressed	notExpressed	notExpressed	[]
TraesCS1A01G200800	chr1A	361352160	361359053	R2b	Triad	24172	Balanced	Balanced	Balanced	['DTX_famn21' 'DTT_famn28']
TraesCS1A01G200900	chr1A	361509862	361517115	R2b	Triad	10252	Balanced	Balanced	Balanced	['XXX_famc136']
TraesCS1A01G201000	chr1A	362059732	362063167	R2b	Triad	4384	Balanced	Balanced	Balanced	['RLC_famc1.4']
TraesCS1A01G201100	chr1A	362190904	362192389	R2b	Triad	41233	B_suppressed	Suppressed	Suppressed	[]
TraesCS1A01G201200	chr1A	362193527	362195887	R2b	Triad	8759	B_suppressed	Suppressed	Suppressed	[]
TraesCS1A01G201300	chr1A	362209635	362210289	R2b	Dyad	35427	Balanced	Balanced	Balanced	[]
TraesCS1A01G201400	chr1A	362403114	362405555	R2b	Triad	18844	Balanced	Balanced	Balanced	[]
TraesCS1A01G201600	chr1A	362861943	362866378	R2b	Triad	26130	Balanced	Balanced	Balanced	['DTX_famn5']
TraesCS1A01G201700	chr1A	363006018	363007340	R2b	Triad	3935	B_suppressed	Suppressed	Suppressed	['DTT_famn10']
TraesCS1A01G201800	chr1A	363013715	363015583	R2b	Triad	7699	Balanced	Balanced	Balanced	[]
TraesCS1A01G202000	chr1A	363047773	363052288	R2b	Triad	8644	Balanced	Balanced	Balanced	['DTT_famn14']
TraesCS1A01G202100	chr1A	363420421	363422792	R2b	Dyad	36594	notExpressed	notExpressed	notExpressed	['DTT_famn28']
TraesCS1A01G202300	chr1A	363451669	363455323	R2b	Triad	29709	Balanced	Balanced	Balanced	['DTT_famc3' 'DTC_famc2.9']
TraesCS1A01G202500	chr1A	363636780	363640726	R2b	Triad	1946	notExpressed	notExpressed	notExpressed	['DTX_famn22']
TraesCS1A01G202600	chr1A	363653773	363656001	R2b	Tetrad	36593	B2_dominant	Duplicate_dominant	One_dominant	[]
TraesCS1A01G202900	chr1A	364046611	364046856	R2b	Triad	11419	B_suppressed	Suppressed	Suppressed	[]
TraesCS1A01G203000	chr1A	364226064	364230622	R2b	Triad	21179	Balanced	Balanced	Balanced	[]
TraesCS1A01G203100	chr1A	364631876	364634716	R2b	Triad	7692	Balanced	Balanced	Balanced	[]
TraesCS1A01G203200	chr1A	364655697	364656832	R2b	Triad	22905	B_suppressed	Suppressed	Suppressed	[]
TraesCS1A01G203300	chr1A	364935626	364936558	R2b	Triad	14920	A_suppressed	Suppressed	Suppressed	[]
TraesCS1A01G203400	chr1A	365064927	365071233	R2b	Triad	29766	Balanced	Balanced	Balanced	['DTT_famn16' 'DTC_famc1.4']
TraesCS1A01G203600	chr1A	365492204	365493755	R2b	Dyad	21866	Balanced	Balanced	Balanced	['DTC_famc20']
TraesCS1A01G203700	chr1A	365507410	365508980	R2b	Dyad	21867	Balanced	Balanced	Balanced	[]
TraesCS1A01G203900	chr1A	365617809	365619048	R2b	Triad	36015	Balanced	Balanced	Balanced	[]
TraesCS1A01G204200	chr1A	366265077	366268189	R2b	Triad	19837	Balanced	Balanced	Balanced	['DTT_famn6']
TraesCS1A01G204300	chr1A	366268844	366273867	R2b	Dyad	20430	Balanced	Balanced	Balanced	['DTT_famn25']
TraesCS1A01G204400	chr1A	366275290	366277543	R2b	Triad	33164	D_suppressed	Suppressed	Suppressed	[]
TraesCS1A01G204500	chr1A	366296000	366297002	R2b	Triad	33163	A_suppressed	Suppressed	Suppressed	[]
TraesCS1A01G204700	chr1A	366543063	366544672	R2b	Triad	15232	Balanced	Balanced	Balanced	[]
TraesCS1A01G204800	chr1A	366988386	366990568	R2b	Triad	1810	D_dominant	Dominant	Dominant	[]
TraesCS1A01G204900	chr1A	367007485	367009434	R2b	Tetrad	4297	B2_dominant	Duplicate_dominant	One_dominant	[]
TraesCS1A01G205000	chr1A	367010702	367011813	R2b	Triad	41007	Balanced	Balanced	Balanced	[]
TraesCS1A01G205100	chr1A	367381194	367383318	R2b	Triad	27484	Balanced	Balanced	Balanced	[]
TraesCS1A01G205300	chr1A	367870093	367874461	R2b	Triad	32035	Balanced	Balanced	Balanced	['DTT_famc6']
TraesCS1A01G205400	chr1A	367874524	367877340	R2b	Triad	31176	Balanced	Balanced	Balanced	[]
TraesCS1A01G205600	chr1A	368196476	368198581	R2b	Triad	9877	Balanced	Balanced	Balanced	[]
TraesCS1A01G205700	chr1A	368358196	368360794	R2b	Triad	26777	Balanced	Balanced	Balanced	[]
TraesCS1A01G205900	chr1A	368364319	368364813	R2b	Triad	3441	notExpressed	notExpressed	notExpressed	[]
TraesCS1A01G206000	chr1A	368366471	368375959	R2b	Triad	17605	A_suppressed	Suppressed	Suppressed	['DTT_famn6' 'RLG_famc23']
TraesCS1A01G206100	chr1A	368711528	368714085	R2b	Triad	19091	Balanced	Balanced	Balanced	[]
TraesCS1A01G206200	chr1A	368745828	368747034	R2b	Triad	8004	Balanced	Balanced	Balanced	[]
TraesCS1A01G206300	chr1A	368797510	368799818	R2b	Triad	10789	Balanced	Balanced	Balanced	[]
TraesCS1A01G206400	chr1A	368799977	368802673	R2b	Triad	31044	Balanced	Balanced	Balanced	[]
TraesCS1A01G206500	chr1A	368802965	368803839	R2b	Triad	11422	Balanced	Balanced	Balanced	[]
TraesCS1A01G206600	chr1A	368807837	368816199	R2b	Triad	6000	Balanced	Balanced	Balanced	['DTX_famn15']
TraesCS1A01G206700	chr1A	368819739	368830138	R2b	Triad	12556	A_suppressed	Suppressed	Suppressed	['DTT_famn2' 'DTT_famn14']
TraesCS1A01G206900	chr1A	369048987	369054383	R2b	Triad	9022	Balanced	Balanced	Balanced	['DTX_famn10']
TraesCS1A01G207000	chr1A	369083037	369085306	R2b	Triad	5240	Balanced	Balanced	Balanced	[]
TraesCS1A01G207200	chr1A	369272608	369273234	R2b	Triad	5302	B_suppressed	Suppressed	Suppressed	[]
TraesCS1A01G207300	chr1A	369322580	369324775	R2b	Triad	29842	B_suppressed	Suppressed	Suppressed	[]
TraesCS1A01G207500	chr1A	369494317	369496446	R2b	Triad	33933	Balanced	Balanced	Balanced	[]
TraesCS1A01G207600	chr1A	369496596	369497847	R2b	Triad	17490	Balanced	Balanced	Balanced	[]
TraesCS1A01G207700	chr1A	369502937	369513884	R2b	Triad	11498	Balanced	Balanced	Balanced	['DTT_famn29' 'RLC_famc5.1' 'DTH_famn4']
TraesCS1A01G207800	chr1A	369517736	369519403	R2b	Triad	16364	Balanced	Balanced	Balanced	[]
TraesCS1A01G207900	chr1A	369579377	369581592	R2b	Triad	16363	Balanced	Balanced	Balanced	['RIX_famc10']
TraesCS1A01G208000	chr1A	369694640	369698406	R2b	Triad	23488	Balanced	Balanced	Balanced	[]
TraesCS1A01G208100	chr1A	369990657	369994627	R2b	Triad	32809	A_dominant	Dominant	Dominant	['RLG_famc6.3']
TraesCS1A01G208200	chr1A	369996882	369998166	R2b	Triad	38717	A_dominant	Dominant	Dominant	[]
TraesCS1A01G208400	chr1A	370021551	370025217	R2b	Triad	12760	Balanced	Balanced	Balanced	[]
TraesCS1A01G208500	chr1A	370092549	370097701	R2b	Triad	28205	Balanced	Balanced	Balanced	[]
TraesCS1A01G208600	chr1A	370102576	370108219	R2b	Triad	18038	Balanced	Balanced	Balanced	[]
TraesCS1A01G208700	chr1A	370108509	370111042	R2b	Triad	31502	Balanced	Balanced	Balanced	[]
TraesCS1A01G208800	chr1A	371076007	371077209	R2b	Triad	6713	notExpressed	notExpressed	notExpressed	[]
TraesCS1A01G208900	chr1A	371079272	371082258	R2b	Triad	33634	Balanced	Balanced	Balanced	[]
TraesCS1A01G209000	chr1A	371084066	371088390	R2b	Triad	18324	Balanced	Balanced	Balanced	['DTH_famn4']
TraesCS1A01G209100	chr1A	371219824	371221463	R2b	Triad	11531	Balanced	Balanced	Balanced	[]
TraesCS1A01G209400	chr1A	372067594	372070231	R2b	Triad	18132	Balanced	Balanced	Balanced	[]
TraesCS1A01G209500	chr1A	372227939	372231049	R2b	Triad	18981	A_dominant	Dominant	Dominant	['XXX_famc41' 'RLX_famc14']
TraesCS1A01G209600	chr1A	372236293	372240822	R2b	Triad	13314	Balanced	Balanced	Balanced	['DTC_famc2.5']
TraesCS1A01G209700	chr1A	372241021	372241711	R2b	Dyad	3781	Balanced	Balanced	Balanced	[]
TraesCS1A01G210000	chr1A	372467384	372468002	R2b	Triad	33558	Balanced	Balanced	Balanced	[]
TraesCS1A01G210200	chr1A	372549788	372554767	R2b	Triad	18601	Balanced	Balanced	Balanced	['DTT_famn25' 'DTC_famc8' 'DTX_famn15']
TraesCS1A01G210300	chr1A	372624794	372637165	R2b	Triad	28294	Balanced	Balanced	Balanced	['XXX_famc41' 'XXX_famc41' 'DTT_famn22' 'DTT_famn22']
TraesCS1A01G210400	chr1A	372639121	372643307	R2b	Triad	33557	Balanced	Balanced	Balanced	[]
TraesCS1A01G210500	chr1A	372909547	372911213	R2b	Triad	14459	Balanced	Balanced	Balanced	[]
TraesCS1A01G210600	chr1A	372942515	372944762	R2b	Tetrad	33574	A2_suppressed	Duplicate_suppressed	One_suppressed	[]
TraesCS1A01G210800	chr1A	373313408	373320576	R2b	Triad	30658	Balanced	Balanced	Balanced	['XXX_famc6']
TraesCS1A01G211200	chr1A	374136782	374137647	R2b	Triad	3090	notExpressed	notExpressed	notExpressed	[]
TraesCS1A01G211300	chr1A	374167247	374169463	R2b	Triad	13659	Balanced	Balanced	Balanced	[]
TraesCS1A01G211500	chr1A	374214039	374217445	R2b	Triad	20384	B_suppressed	Suppressed	Suppressed	[]
TraesCS1A01G211600	chr1A	374217713	374219255	R2b	Triad	11871	Balanced	Balanced	Balanced	[]
TraesCS1A01G211800	chr1A	374277933	374278937	R2b	Triad	6936	Balanced	Balanced	Balanced	[]
TraesCS1A01G211900	chr1A	374566586	374570315	R2b	Triad	9624	Balanced	Balanced	Balanced	[]
TraesCS1A01G212000	chr1A	374689236	374690910	R2b	Triad	38731	Balanced	Balanced	Balanced	[]
TraesCS1A01G212200	chr1A	374958311	374959901	R2b	Triad	38730	Balanced	Balanced	Balanced	[]
TraesCS1A01G212300	chr1A	375014696	375016345	R2b	Triad	38726	Balanced	Balanced	Balanced	[]
TraesCS1A01G212400	chr1A	375112041	375113726	R2b	Triad	38727	Balanced	Balanced	Balanced	[]
TraesCS1A01G212600	chr1A	375467613	375469315	R2b	Triad	38733	Balanced	Balanced	Balanced	[]
TraesCS1A01G212700	chr1A	375471252	375477408	R2b	Triad	11314	Balanced	Balanced	Balanced	['RIX_famc6']
TraesCS1A01G212800	chr1A	376135407	376155653	R2b	Triad	24198	Balanced	Balanced	Balanced	['DTX_famn6' 'DTX_famn6' 'XXX_famc31' 'XXX_famc21' 'DTT_famn25']
TraesCS1A01G212900	chr1A	376476402	376480121	R2b	Triad	36564	Balanced	Balanced	Balanced	[]
TraesCS1A01G213000	chr1A	376501862	376506945	R2b	Triad	18512	Balanced	Balanced	Balanced	['DTC_famc21']
TraesCS1A01G213100	chr1A	376509121	376512953	R2b	Dyad	14104	Balanced	Balanced	Balanced	[]
TraesCS1A01G213300	chr1A	376513008	376515549	R2b	Triad	7656	Balanced	Balanced	Balanced	['DTC_famc2.6']
TraesCS1A01G213400	chr1A	376670249	376674535	R2b	Triad	32753	Balanced	Balanced	Balanced	[]
TraesCS1A01G213600	chr1A	376784997	376786845	R2b	Triad	24570	Balanced	Balanced	Balanced	['DTT_famn25']
TraesCS1A01G213700	chr1A	377002276	377006045	R2b	Triad	5131	B_suppressed	Suppressed	Suppressed	[]
TraesCS1A01G213800	chr1A	377016126	377020292	R2b	Triad	16759	Balanced	Balanced	Balanced	[]
TraesCS1A01G213900	chr1A	377023380	377028566	R2b	Triad	27104	Balanced	Balanced	Balanced	[]
TraesCS1A01G214200	chr1A	377223060	377228588	R2b	Triad	10478	Balanced	Balanced	Balanced	[]
TraesCS1A01G214300	chr1A	377426421	377429880	R2b	Triad	14666	Balanced	Balanced	Balanced	[]
TraesCS1A01G214400	chr1A	377443896	377446587	R2b	Triad	16756	Balanced	Balanced	Balanced	['DTT_famn28']
TraesCS1A01G214500	chr1A	377449328	377451777	R2b	Triad	6720	Balanced	Balanced	Balanced	[]
TraesCS1A01G214600	chr1A	377499763	377502642	R2b	Triad	13444	Balanced	Balanced	Balanced	['RLG_famc2.6']
TraesCS1A01G215100	chr1A	380261964	380264364	R2b	Triad	5132	Balanced	Balanced	Balanced	[]
TraesCS1A01G215300	chr1A	380889644	380890816	R2b	Triad	3894	Balanced	Balanced	Balanced	[]
TraesCS1A01G215400	chr1A	380939668	380973697	R2b	Triad	16633	Balanced	Balanced	Balanced	['DTC_famc1.4' 'DTT_famc2' 'DTT_famc2' 'XXX_famc41' 'DTT_famn29' 'DTC_famc2.4' 'RLC_famc23' 'DTX_famn21' 'DTT_famn22' 'DTT_famn22']
TraesCS1A01G215500	chr1A	381096100	381098610	R2b	Triad	32254	Balanced	Balanced	Balanced	[]
TraesCS1A01G215600	chr1A	381274139	381277555	R2b	Triad	30148	Balanced	Balanced	Balanced	[]
TraesCS1A01G215700	chr1A	381304833	381312507	R2b	Dyad	25471	Balanced	Balanced	Balanced	['DTX_famn20' 'DTT_famn14' 'RIX_famc8']
TraesCS1A01G215800	chr1A	381313932	381318932	R2b	Dyad	32723	Balanced	Balanced	Balanced	[]
TraesCS1A01G215900	chr1A	381819326	381822599	R2b	Triad	33276	Balanced	Balanced	Balanced	[]
TraesCS1A01G216200	chr1A	382247307	382251003	R2b	Dyad	23166	Balanced	Balanced	Balanced	['DTT_famn28']
TraesCS1A01G216300	chr1A	382252188	382253147	R2b	Triad	14800	Balanced	Balanced	Balanced	[]
TraesCS1A01G216800	chr1A	384324130	384326787	R2b	Triad	12597	Balanced	Balanced	Balanced	[]
TraesCS1A01G216900	chr1A	384331726	384336431	R2b	Triad	14997	Balanced	Balanced	Balanced	['DTX_famn5' 'DTX_famn8' 'DTT_famn25' 'DTX_famn10' 'DTX_famn31']
TraesCS1A01G217000	chr1A	384774595	384776285	R2b	Triad	27670	Balanced	Balanced	Balanced	[]
TraesCS1A01G217100	chr1A	385271361	385272314	R2b	Triad	10442	Balanced	Balanced	Balanced	[]
TraesCS1A01G217200	chr1A	385274610	385277432	R2b	Triad	27661	Balanced	Balanced	Balanced	['RLG_famc2.6']
TraesCS1A01G217300	chr1A	385350140	385353160	R2b	Triad	22995	Balanced	Balanced	Balanced	['DTT_famn16' 'DTT_famn25' 'DTH_famn4']
TraesCS1A01G217400	chr1A	385354480	385359921	R2b	Triad	8817	Balanced	Balanced	Balanced	[]
TraesCS1A01G217500	chr1A	385650060	385653052	R2b	Triad	10033	Balanced	Balanced	Balanced	[]
TraesCS1A01G217600	chr1A	385656976	385660312	R2b	Triad	23916	Balanced	Balanced	Balanced	['DTT_famn28' 'XXX_famc13']
TraesCS1A01G217700	chr1A	385660663	385662337	R2b	Dyad	34087	A_suppressed	Suppressed	Suppressed	[]
TraesCS1A01G217900	chr1A	385887492	385900007	R2b	Triad	19694	Balanced	Balanced	Balanced	['RLC_famc3.4' 'DTT_famn16' 'DTX_famn22' 'DTT_famn6' 'DTT_famn10']
TraesCS1A01G218000	chr1A	386425625	386435664	R2b	Triad	23825	A_suppressed	Suppressed	Suppressed	['DTX_famn22' 'XXX_famc41' 'RLG_famc7.2']
TraesCS1A01G218200	chr1A	386719858	386724132	R2b	Triad	7786	Balanced	Balanced	Balanced	[]
TraesCS1A01G218300	chr1A	386869893	386871162	R2b	Triad	4724	Balanced	Balanced	Balanced	[]
TraesCS1A01G218400	chr1A	387022762	387028345	R2b	Triad	21677	D_suppressed	Suppressed	Suppressed	['DTX_famn6']
TraesCS1A01G218500	chr1A	387028441	387031046	R2b	Triad	36800	Balanced	Balanced	Balanced	[]
TraesCS1A01G218600	chr1A	387197992	387199892	R2b	Triad	13061	Balanced	Balanced	Balanced	[]
TraesCS1A01G218700	chr1A	387359860	387363581	R2b	Triad	28645	Balanced	Balanced	Balanced	[]
TraesCS1A01G218800	chr1A	387515313	387517299	R2b	Triad	5716	Balanced	Balanced	Balanced	[]
TraesCS1A01G218900	chr1A	387520024	387524441	R2b	Triad	27027	Balanced	Balanced	Balanced	['DTC_famc21']
TraesCS1A01G219000	chr1A	387811367	387813490	R2b	Triad	6417	Balanced	Balanced	Balanced	[]
TraesCS1A01G219200	chr1A	387840338	387841862	R2b	Triad	34449	Balanced	Balanced	Balanced	[]
TraesCS1A01G219300	chr1A	387996190	387996477	R2b	Triad	38363	notExpressed	notExpressed	notExpressed	[]
TraesCS1A01G219400	chr1A	388156746	388159972	R2b	Triad	27567	Balanced	Balanced	Balanced	['DTC_famc2.1']
TraesCS1A01G219500	chr1A	388160270	388163237	R2b	Triad	34998	Balanced	Balanced	Balanced	[]
TraesCS1A01G219700	chr1A	388829645	388832482	R2b	Triad	12131	B_suppressed	Suppressed	Suppressed	[]
TraesCS1A01G219800	chr1A	388833592	388837249	R2b	Triad	19300	Balanced	Balanced	Balanced	['DTT_famn22']
TraesCS1A01G219900	chr1A	388837410	388843270	R2b	Triad	22727	Balanced	Balanced	Balanced	['DTT_famn22']
TraesCS1A01G220000	chr1A	388849047	388850291	R2b	Triad	2451	Balanced	Balanced	Balanced	[]
TraesCS1A01G220100	chr1A	388941479	388944988	R2b	Triad	15027	Balanced	Balanced	Balanced	[]
TraesCS1A01G220200	chr1A	389061317	389064998	R2b	Triad	15840	Balanced	Balanced	Balanced	['DTT_famn10' 'RLC_famc3.4']
TraesCS1A01G220300	chr1A	389129281	389131767	R2b	Triad	7660	Balanced	Balanced	Balanced	[]
TraesCS1A01G220600	chr1A	389804662	389806164	R2b	Tetrad	9144	notExpressed	notExpressed	notExpressed	[]
TraesCS1A01G220700	chr1A	389819545	389821975	R2b	Triad	26796	Balanced	Balanced	Balanced	[]
TraesCS1A01G220900	chr1A	389829662	389833845	R2b	Tetrad	13036	Balanced	Balanced	Balanced	[]
TraesCS1A01G221000	chr1A	389869226	389875163	R2b	Tetrad	25843	A1_suppressed	Duplicate_suppressed	One_suppressed	['DTH_famn4' 'DTT_famn25']
TraesCS1A01G221100	chr1A	390085667	390097150	R2b	Triad	9262	Balanced	Balanced	Balanced	['RLC_famc1.2' 'DTX_famn22']
TraesCS1A01G221200	chr1A	390097717	390099586	R2b	Dyad	30622	Balanced	Balanced	Balanced	['DTT_famn22']
TraesCS1A01G221300	chr1A	390099184	390102128	R2b	Triad	33165	Balanced	Balanced	Balanced	['DTT_famn16']
TraesCS1A01G221400	chr1A	390638795	390640183	R2b	Triad	23987	Balanced	Balanced	Balanced	[]
TraesCS1A01G221600	chr1A	390708277	390710135	R2b	Triad	36666	Balanced	Balanced	Balanced	[]
TraesCS1A01G221700	chr1A	391235429	391237088	R2b	Triad	18518	Balanced	Balanced	Balanced	['RIX_famc11']
TraesCS1A01G221800	chr1A	391249413	391255585	R2b	Triad	23741	Balanced	Balanced	Balanced	['DTT_famn22' 'DTT_famn10']
TraesCS1A01G221900	chr1A	391256779	391260253	R2b	Triad	39449	Balanced	Balanced	Balanced	[]
TraesCS1A01G222000	chr1A	391669902	391674913	R2b	Triad	22877	Balanced	Balanced	Balanced	[]
TraesCS1A01G222200	chr1A	391846315	391851191	R2b	Triad	14582	Balanced	Balanced	Balanced	['XXX_famc37']
TraesCS1A01G222300	chr1A	391940836	391941644	R2b	Triad	42283	Balanced	Balanced	Balanced	[]
TraesCS1A01G222500	chr1A	392084288	392085142	R2b	Triad	31518	Balanced	Balanced	Balanced	[]
TraesCS1A01G222600	chr1A	392481479	392482174	R2b	Triad	4660	Balanced	Balanced	Balanced	[]
TraesCS1A01G222700	chr1A	392523767	392527311	R2b	Triad	26140	Balanced	Balanced	Balanced	[]
TraesCS1A01G222800	chr1A	392526041	392531051	R2b	Triad	26856	Balanced	Balanced	Balanced	[]
TraesCS1A01G222900	chr1A	392744232	392747376	R2b	Triad	10584	Balanced	Balanced	Balanced	[]
TraesCS1A01G223000	chr1A	392777543	392781440	R2b	Triad	8182	Balanced	Balanced	Balanced	['DTT_famn14' 'RLG_famc2.6']
TraesCS1A01G223200	chr1A	393456324	393459251	R2b	Triad	10847	Balanced	Balanced	Balanced	['RLG_famc2.6']
TraesCS1A01G223300	chr1A	393461156	393469918	R2b	Triad	10966	Balanced	Balanced	Balanced	['DTX_famn5' 'DTT_famn10' 'RLC_famc2.3']
TraesCS1A01G223400	chr1A	393612319	393613101	R2b	Triad	39475	notExpressed	notExpressed	notExpressed	[]
TraesCS1A01G223500	chr1A	393999150	394000265	R2b	Triad	35855	notExpressed	notExpressed	notExpressed	[]
TraesCS1A01G223600	chr1A	394250151	394251608	R2b	Triad	41250	Balanced	Balanced	Balanced	[]
TraesCS1A01G223700	chr1A	394252789	394261768	R2b	Triad	16297	Balanced	Balanced	Balanced	[]
TraesCS1A01G223800	chr1A	394299047	394302178	R2b	Triad	20816	Balanced	Balanced	Balanced	[]
TraesCS1A01G223900	chr1A	394319588	394322386	R2b	Triad	16126	Balanced	Balanced	Balanced	[]
TraesCS1A01G224000	chr1A	394325250	394328538	R2b	Triad	13468	Balanced	Balanced	Balanced	[]
TraesCS1A01G224200	chr1A	394482047	394482797	R2b	Tetrad	25039	A1_suppressed	Duplicate_suppressed	One_suppressed	[]
TraesCS1A01G224500	chr1A	394566812	394567183	R2b	Tetrad	25039	A1_suppressed	Duplicate_suppressed	One_suppressed	[]
TraesCS1A01G224600	chr1A	394587930	394588284	R2b	Triad	25041	B_suppressed	Suppressed	Suppressed	[]
TraesCS1A01G224700	chr1A	394588931	394607136	R2b	Triad	11735	Balanced	Balanced	Balanced	['DTT_famn28' 'DTT_famn28' 'DTT_famn22' 'RIX_famc1' 'RIX_famc1']
TraesCS1A01G224800	chr1A	394851597	394852955	R2b	Triad	17139	Balanced	Balanced	Balanced	[]
TraesCS1A01G224900	chr1A	394852001	394852690	R2b	Triad	3992	Balanced	Balanced	Balanced	[]
TraesCS1A01G225000	chr1A	395172063	395180663	R2b	Triad	22025	Balanced	Balanced	Balanced	['XXX_famc156' 'DTT_famn28']
TraesCS1A01G225100	chr1A	395182342	395206946	R2b	Triad	14039	Balanced	Balanced	Balanced	['RLC_famc13' 'DTX_famn12']
TraesCS1A01G225200	chr1A	395457903	395462389	R2b	Triad	25287	Balanced	Balanced	Balanced	[]
TraesCS1A01G225300	chr1A	395478942	395485326	R2b	Triad	24015	Balanced	Balanced	Balanced	['DTT_famn10']
TraesCS1A01G225600	chr1A	396100622	396102750	R2b	Triad	10362	Balanced	Balanced	Balanced	[]
TraesCS1A01G225700	chr1A	396105135	396108083	R2b	Triad	19090	Balanced	Balanced	Balanced	[]
TraesCS1A01G225900	chr1A	396283152	396286113	R2b	Triad	10295	Balanced	Balanced	Balanced	[]
TraesCS1A01G226100	chr1A	396421577	396424593	R2b	Triad	10340	Balanced	Balanced	Balanced	[]
TraesCS1A01G226200	chr1A	396425499	396426695	R2b	Triad	10284	Balanced	Balanced	Balanced	[]
TraesCS1A01G226500	chr1A	396462673	396469872	R2b	Triad	13949	Balanced	Balanced	Balanced	[]
TraesCS1A01G226600	chr1A	397053250	397053711	R2b	Triad	6943	Balanced	Balanced	Balanced	[]
TraesCS1A01G226700	chr1A	397081988	397084196	R2b	Triad	20172	Balanced	Balanced	Balanced	[]
TraesCS1A01G226800	chr1A	397084300	397084696	R2b	Triad	31929	A_dominant	Dominant	Dominant	[]
TraesCS1A01G226900	chr1A	397657982	397663340	R2b	Triad	12772	Balanced	Balanced	Balanced	[]
TraesCS1A01G227000	chr1A	397737103	397743609	R2b	Triad	21682	Balanced	Balanced	Balanced	['DTT_famn25' 'DTT_famn10' 'DTX_famn15']
TraesCS1A01G227100	chr1A	397769399	397770590	R2b	Triad	36789	Balanced	Balanced	Balanced	[]
TraesCS1A01G227200	chr1A	397771974	397776201	R2b	Triad	14895	Balanced	Balanced	Balanced	['DTC_famc2.9']
TraesCS1A01G227300	chr1A	398050209	398053648	R2b	Triad	38069	Balanced	Balanced	Balanced	[]
TraesCS1A01G227500	chr1A	398134686	398138682	R2b	Triad	3731	D_dominant	Dominant	Dominant	['RLC_famc3.4']
TraesCS1A01G227600	chr1A	398447832	398478403	R2b	Triad	13445	Balanced	Balanced	Balanced	['DTC_famc2.8' 'DTT_famc3' 'DTX_famn22' 'DTX_famn22' 'DTX_famn10' 'DXX_famc1']
TraesCS1A01G227700	chr1A	398666146	398670897	R2b	Triad	15502	Balanced	Balanced	Balanced	['DTT_famn4' 'DTX_famn22']
TraesCS1A01G228000	chr1A	399229267	399232767	R2b	Dyad	29240	Balanced	Balanced	Balanced	[]
TraesCS1A01G228100	chr1A	399242682	399246292	R2b	Triad	29238	Balanced	Balanced	Balanced	[]
TraesCS1A01G228300	chr1A	399491194	399508030	R2b	Triad	16697	Balanced	Balanced	Balanced	['DTC_famc1.4' 'DTC_famc2.3' 'DTC_famc2.2' 'DTT_famn10' 'DTX_famn15' 'DTT_famn10' 'DTC_famc2.1']
TraesCS1A01G228400	chr1A	399591409	399592839	R2b	Triad	6819	Balanced	Balanced	Balanced	['DTH_famn7']
TraesCS1A01G228500	chr1A	399825242	399826597	R2b	Triad	37537	Balanced	Balanced	Balanced	[]
TraesCS1A01G228900	chr1A	400965658	400969054	R2b	Triad	11825	Balanced	Balanced	Balanced	[]
TraesCS1A01G229000	chr1A	400974762	400975411	R2b	Tetrad	36028	Balanced	Balanced	Balanced	[]
TraesCS1A01G229100	chr1A	401226676	401227405	R2b	Dyad	41494	Balanced	Balanced	Balanced	[]
TraesCS1A01G229300	chr1A	401638408	401649088	R2b	Triad	41438	D_suppressed	Suppressed	Suppressed	['DTC_famc9' 'DTC_famc9' 'DTC_famc9']
TraesCS1A01G229400	chr1A	401770371	401776062	R2b	Triad	12301	Balanced	Balanced	Balanced	['RIX_famc8' 'DTT_famn29' 'DTT_famn1']
TraesCS1A01G229500	chr1A	402229736	402231400	R2b	Triad	37893	notExpressed	notExpressed	notExpressed	['RLG_famc13']
TraesCS1A01G229600	chr1A	402232144	402236443	R2b	Triad	6319	Balanced	Balanced	Balanced	[]
TraesCS1A01G229700	chr1A	402252751	402258921	R2b	Triad	8726	Balanced	Balanced	Balanced	[]
TraesCS1A01G229800	chr1A	402277350	402278875	R2b	Triad	5575	Balanced	Balanced	Balanced	[]
TraesCS1A01G229900	chr1A	402800675	402805290	R2b	Triad	21645	Balanced	Balanced	Balanced	['RLC_famc3.4']
TraesCS1A01G230000	chr1A	402805582	402809242	R2b	Triad	22694	Balanced	Balanced	Balanced	[]
TraesCS1A01G230100	chr1A	402920832	402930504	R2b	Triad	9021	Balanced	Balanced	Balanced	['RLX_famc17']
TraesCS1A01G230400	chr1A	403023006	403026917	R2b	Triad	30309	Balanced	Balanced	Balanced	[]
TraesCS1A01G230500	chr1A	403026893	403031517	R2b	Triad	33502	Balanced	Balanced	Balanced	['DTT_famn10']
TraesCS1A01G230800	chr1A	403610979	403611725	R2b	Triad	7871	Balanced	Balanced	Balanced	[]
TraesCS1A01G231000	chr1A	403634444	403634938	R2b	Triad	9435	Balanced	Balanced	Balanced	[]
TraesCS1A01G231100	chr1A	403655015	403662722	R2b	Triad	27141	B_suppressed	Suppressed	Suppressed	[]
TraesCS1A01G231200	chr1A	403830277	403831326	R2b	Triad	39457	Balanced	Balanced	Balanced	[]
TraesCS1A01G231500	chr1A	404625536	404628901	R2b	Triad	38802	Balanced	Balanced	Balanced	['DTX_famn12']
TraesCS1A01G231600	chr1A	405007907	405008828	R2b	Triad	3070	Balanced	Balanced	Balanced	[]
TraesCS1A01G231700	chr1A	405092099	405092734	R2b	Triad	37536	Balanced	Balanced	Balanced	[]
TraesCS1A01G232000	chr1A	405517313	405522682	R2b	Triad	24002	Balanced	Balanced	Balanced	['RLX_famc14']
TraesCS1A01G232200	chr1A	405681899	405682862	R2b	Triad	4684	Balanced	Balanced	Balanced	[]
TraesCS1A01G232300	chr1A	405792027	405799327	R2b	Triad	4240	A_suppressed	Suppressed	Suppressed	['RLC_famc20']
TraesCS1A01G232500	chr1A	405868911	405869713	R2b	Triad	7474	Balanced	Balanced	Balanced	[]
TraesCS1A01G232600	chr1A	406142960	406143967	R2b	Triad	5100	Balanced	Balanced	Balanced	['DTC_famc20']
TraesCS1A01G232800	chr1A	406174893	406176309	R2b	Triad	3188	Balanced	Balanced	Balanced	['DTH_famn1']
TraesCS1A01G233200	chr1A	407114550	407117132	R2b	Triad	20713	Balanced	Balanced	Balanced	[]
TraesCS1A01G233400	chr1A	407315145	407320459	R2b	Triad	11778	Balanced	Balanced	Balanced	['DTT_famn14']
TraesCS1A01G233500	chr1A	407323417	407329088	R2b	Triad	11343	Balanced	Balanced	Balanced	['DTT_famn28' 'DTC_famc2.5']
TraesCS1A01G233600	chr1A	407330835	407335966	R2b	Triad	11704	Balanced	Balanced	Balanced	[]
TraesCS1A01G233700	chr1A	408485600	408488677	R2b	Triad	25295	Balanced	Balanced	Balanced	[]
TraesCS1A01G233800	chr1A	408491115	408493891	R2b	Triad	25467	Balanced	Balanced	Balanced	[]
TraesCS1A01G234000	chr1A	409611518	409611754	R2b	Dyad	28675	B_suppressed	Suppressed	Suppressed	[]
TraesCS1A01G234100	chr1A	409782353	409790410	R2b	Triad	10470	Balanced	Balanced	Balanced	['RLC_famc3.4']
TraesCS1A01G234200	chr1A	409827047	409833994	R2b	Triad	15589	Balanced	Balanced	Balanced	['RLC_famc1.2' 'RIX_famc8' 'DTX_famn6']
TraesCS1A01G234300	chr1A	409834868	409835743	R2b	Triad	3739	D_suppressed	Suppressed	Suppressed	[]
TraesCS1A01G234400	chr1A	409835900	409838736	R2b	Triad	10317	Balanced	Balanced	Balanced	[]
TraesCS1A01G234500	chr1A	409852087	409857399	R2b	Triad	789	B_suppressed	Suppressed	Suppressed	['RLC_famc1.4' 'DTC_famc1.4']
TraesCS1A01G234600	chr1A	410152902	410157058	R2b	Triad	35830	Balanced	Balanced	Balanced	[]
TraesCS1A01G234700	chr1A	412222937	412226235	R2b	Triad	32456	D_suppressed	Suppressed	Suppressed	[]
TraesCS1A01G234800	chr1A	412457684	412460590	R2b	Triad	29360	Balanced	Balanced	Balanced	['DTC_famc13']
TraesCS1A01G234900	chr1A	413782217	413798673	R2b	Triad	14534	Balanced	Balanced	Balanced	['RIX_famc8' 'DTH_famc2' 'DTT_famn10' 'DTH_famc3']
TraesCS1A01G235000	chr1A	415297273	415299492	R2b	Triad	26156	Balanced	Balanced	Balanced	[]
TraesCS1A01G235100	chr1A	415580729	415585379	R2b	Triad	23492	Balanced	Balanced	Balanced	['RIX_famc1' 'RIX_famc1']
TraesCS1A01G235200	chr1A	415634920	415641652	R2b	Triad	16185	A_dominant	Dominant	Dominant	['DTT_famn10' 'DTX_famn6' 'DTT_famn14']
TraesCS1A01G235300	chr1A	415642009	415642428	R2b	Triad	16319	A_suppressed	Suppressed	Suppressed	[]
TraesCS1A01G235400	chr1A	415655131	415655481	R2b	Triad	17433	notExpressed	notExpressed	notExpressed	[]
TraesCS1A01G235500	chr1A	416536877	416540167	R2b	Triad	12207	Balanced	Balanced	Balanced	[]
TraesCS1A01G235700	chr1A	417387137	417390440	R2b	Dyad	14720	Balanced	Balanced	Balanced	['RLX_famc26']
TraesCS1A01G235800	chr1A	417398129	417409888	R2b	Tetrad	9758	A1_D_suppressed	Single_Duplicate_suppressed	Two_suppressed	['DTT_famn14' 'DTM_famc40' 'DTM_famc35']
TraesCS1A01G235900	chr1A	418034034	418040242	R2b	Triad	15357	Balanced	Balanced	Balanced	['DTC_famc2.9' 'DTX_famn4']
TraesCS1A01G236000	chr1A	418041086	418046903	R2b	Triad	16626	Balanced	Balanced	Balanced	['XXX_famc13']
TraesCS1A01G236100	chr1A	418049851	418057245	R2b	Triad	22027	Balanced	Balanced	Balanced	['DTT_famn1']
TraesCS1A01G236200	chr1A	418603186	418603848	R2b	Triad	4588	notExpressed	notExpressed	notExpressed	[]
TraesCS1A01G236300	chr1A	418917935	418918084	R2b	Dyad	3607	A_suppressed	Suppressed	Suppressed	[]
TraesCS1A01G236400	chr1A	418933738	418936268	R2b	Triad	13151	Balanced	Balanced	Balanced	[]
TraesCS1A01G236500	chr1A	418936644	418939887	R2b	Triad	29067	Balanced	Balanced	Balanced	[]
TraesCS1A01G236600	chr1A	419028888	419037606	R2b	Triad	37805	Balanced	Balanced	Balanced	['DTT_famn28' 'DTT_famn28' 'DTX_famn15']
TraesCS1A01G236700	chr1A	419479085	419481573	R2b	Triad	16456	Balanced	Balanced	Balanced	['DTX_famn24' 'DTT_famn14']
TraesCS1A01G236900	chr1A	420064778	420068159	R2b	Triad	17630	Balanced	Balanced	Balanced	[]
TraesCS1A01G237000	chr1A	420379852	420382755	R2b	Triad	13038	D_suppressed	Suppressed	Suppressed	['DTX_famn51' 'DTH_famn4' 'DTH_famn4']
TraesCS1A01G237100	chr1A	420394346	420397136	R2b	Dyad	21457	Balanced	Balanced	Balanced	['DTM_famc1']
TraesCS1A01G237200	chr1A	420509962	420520292	R2b	Triad	6671	Balanced	Balanced	Balanced	[]
TraesCS1A01G237800	chr1A	423675499	423676890	R2b	Tetrad	9380	Balanced	Balanced	Balanced	[]
TraesCS1A01G237900	chr1A	423907207	423909780	R2b	Triad	4435	Balanced	Balanced	Balanced	[]
TraesCS1A01G238000	chr1A	423920930	423923002	R2b	Dyad	3354	A_suppressed	Suppressed	Suppressed	[]
TraesCS1A01G238100	chr1A	423948295	423949193	R2b	Triad	21070	Balanced	Balanced	Balanced	[]
TraesCS1A01G238400	chr1A	424801652	424802085	R2b	Triad	2406	Balanced	Balanced	Balanced	[]
TraesCS1A01G238600	chr1A	425252499	425258158	R2b	Triad	14719	Balanced	Balanced	Balanced	[]
TraesCS1A01G238700	chr1A	425255500	425265407	R2b	Tetrad	9758	A1_D_suppressed	Single_Duplicate_suppressed	Two_suppressed	['DTX_famn18' 'DTC_famc12' 'DTT_famn14']
TraesCS1A01G238800	chr1A	425680688	425681800	R2b	Triad	25889	Balanced	Balanced	Balanced	[]
TraesCS1A01G238900	chr1A	425713178	425734042	R2b	Triad	19542	Balanced	Balanced	Balanced	['RLX_famc8' 'DTM_famc19' 'DTT_famn29' 'RLC_famc3.4' 'RLG_famc2.6' 'XXX_famc31' 'RLG_famc23']
TraesCS1A01G239000	chr1A	426299171	426304342	R2b	Triad	8957	Balanced	Balanced	Balanced	['DTT_famn10']
TraesCS1A01G239100	chr1A	426518618	426523264	R2b	Triad	8693	Balanced	Balanced	Balanced	[]
TraesCS1A01G239200	chr1A	426528840	426532053	R2b	Triad	27075	B_suppressed	Suppressed	Suppressed	['DTT_famn25']
TraesCS1A01G239300	chr1A	426533370	426537081	R2b	Tetrad	5497	B1_suppressed	Duplicate_suppressed	One_suppressed	[]
TraesCS1A01G239400	chr1A	426728774	426730679	R2b	Triad	35963	Balanced	Balanced	Balanced	['DTX_famn31' 'DTX_famn30']
TraesCS1A01G239600	chr1A	426880667	426882655	R2b	Triad	15088	Balanced	Balanced	Balanced	['DXX_famc1' 'DXX_famc1']
TraesCS1A01G239700	chr1A	426886834	426888858	R2b	Triad	19759	Balanced	Balanced	Balanced	[]
TraesCS1A01G239800	chr1A	426888747	426892014	R2b	Triad	18595	Balanced	Balanced	Balanced	[]
TraesCS1A01G240000	chr1A	426929586	426933776	R2b	Triad	13203	Balanced	Balanced	Balanced	[]
TraesCS1A01G240200	chr1A	427048240	427049359	R2b	Triad	4489	Balanced	Balanced	Balanced	[]
TraesCS1A01G240300	chr1A	427482373	427485361	R2b	Triad	25005	Balanced	Balanced	Balanced	[]
TraesCS1A01G240500	chr1A	427811334	427813937	R2b	Triad	28058	Balanced	Balanced	Balanced	[]
TraesCS1A01G240600	chr1A	427814329	427823554	R2b	Triad	20486	Balanced	Balanced	Balanced	['DTM_famc1' 'DTX_famn8']
TraesCS1A01G240800	chr1A	428210084	428210521	R2b	Dyad	29051	notExpressed	notExpressed	notExpressed	[]
TraesCS1A01G240900	chr1A	428235601	428236038	R2b	Triad	29052	notExpressed	notExpressed	notExpressed	[]
TraesCS1A01G241000	chr1A	428546384	428550024	R2b	Triad	10069	Balanced	Balanced	Balanced	[]
TraesCS1A01G241100	chr1A	428663706	428664650	R2b	Triad	22247	B_suppressed	Suppressed	Suppressed	[]
TraesCS1A01G241300	chr1A	428972917	428979705	R2b	Triad	25514	Balanced	Balanced	Balanced	['XXX_famc156' 'RIX_famc12' 'DTH_famn4']
TraesCS1A01G241400	chr1A	429002155	429003928	R2b	Triad	26690	Balanced	Balanced	Balanced	[]
TraesCS1A01G241500	chr1A	429483215	429484117	R2b	Triad	20414	Balanced	Balanced	Balanced	[]
TraesCS1A01G241600	chr1A	429485586	429498612	R2b	Dyad	15697	D_suppressed	Suppressed	Suppressed	['DTT_famn16' 'DTT_famn22' 'DTX_famc11' 'DTC_famc2.8' 'RIX_famc8' 'RIX_famc3']
TraesCS1A01G241700	chr1A	430002491	430006423	R2b	Triad	14013	Balanced	Balanced	Balanced	['DTT_famn22' 'XXX_famc41']
TraesCS1A01G241900	chr1A	430177937	430181778	R2b	Triad	12868	Balanced	Balanced	Balanced	['XXX_famc6' 'DTC_famc2.1']
TraesCS1A01G242200	chr1A	430236534	430240368	R2b	Triad	9613	Balanced	Balanced	Balanced	['DTM_famc4' 'XXX_famc41' 'DTM_famc4']
TraesCS1A01G242400	chr1A	430342573	430344319	R2b	Dyad	28548	A_suppressed	Suppressed	Suppressed	[]
TraesCS1A01G242500	chr1A	430584230	430591637	R2b	Triad	21424	Balanced	Balanced	Balanced	['DTT_famn22' 'DTC_famc7.1']
TraesCS1A01G242600	chr1A	430605350	430611761	R2b	Triad	18361	Balanced	Balanced	Balanced	['DTT_famn10' 'DTH_famn2' 'DTT_famn6']
TraesCS1A01G242700	chr1A	430613126	430613675	R2b	Triad	2269	notExpressed	notExpressed	notExpressed	[]
TraesCS1A01G242800	chr1A	430617268	430622212	R2b	Triad	8600	Balanced	Balanced	Balanced	['DTX_famn5']
TraesCS1A01G242900	chr1A	430624438	430626106	R2b	Triad	10589	Balanced	Balanced	Balanced	[]
TraesCS1A01G243000	chr1A	431013711	431016801	R2b	Triad	10734	Balanced	Balanced	Balanced	[]
TraesCS1A01G243100	chr1A	431017431	431031404	R2b	Triad	10704	Balanced	Balanced	Balanced	['RLG_famc9.2' 'RLC_famc26' 'RLG_famc9.2' 'RLG_famc9.1' 'RIX_famc8']
TraesCS1A01G243200	chr1A	431431127	431435660	R2b	Triad	6622	Balanced	Balanced	Balanced	[]
TraesCS1A01G243300	chr1A	431776449	431780693	R2b	Triad	19367	Balanced	Balanced	Balanced	['DTC_famc2.1']
TraesCS1A01G243400	chr1A	431780841	431784306	R2b	Triad	19337	notExpressed	notExpressed	notExpressed	[]
TraesCS1A01G243500	chr1A	431948022	431973017	R2b	Triad	33248	A_suppressed	Suppressed	Suppressed	['DTX_famn17' 'DTH_famc3' 'XXX_famc140' 'RLG_famc20' 'RLG_famc17' 'RLG_famc15' 'RLG_famc20' 'RLG_famc17']
TraesCS1A01G243700	chr1A	432193618	432202573	R2b	Triad	10711	Balanced	Balanced	Balanced	[]
TraesCS1A01G243800	chr1A	432212202	432213135	R2b	Triad	12171	notExpressed	notExpressed	notExpressed	[]
TraesCS1A01G243900	chr1A	432339293	432339982	R2b	Dyad	12173	B_suppressed	Suppressed	Suppressed	[]
TraesCS1A01G244100	chr1A	432530984	432536229	R2b	Triad	25119	B_suppressed	Suppressed	Suppressed	[]
TraesCS1A01G244200	chr1A	432537250	432541306	R2b	Triad	25118	Balanced	Balanced	Balanced	['DTC_famc2.3' 'XXX_famc23']
TraesCS1A01G244300	chr1A	432559100	432560254	R2b	Triad	6723	Balanced	Balanced	Balanced	[]
TraesCS1A01G244400	chr1A	432589952	432592978	R2b	Dyad	494	Balanced	Balanced	Balanced	[]
TraesCS1A01G244700	chr1A	432765221	432771742	R2b	Triad	8851	Balanced	Balanced	Balanced	[]
TraesCS1A01G244800	chr1A	432852085	432853063	R2b	Triad	39460	Balanced	Balanced	Balanced	[]
TraesCS1A01G244900	chr1A	432951799	432959237	R2b	Dyad	27886	Balanced	Balanced	Balanced	['DTC_famc20']
TraesCS1A01G245000	chr1A	432973060	432987608	R2b	Triad	9563	Balanced	Balanced	Balanced	['RIX_famc8' 'DTX_famn10' 'DTT_famn14' 'RLG_famc2.6']
TraesCS1A01G245300	chr1A	434419691	434428750	R2b	Triad	12659	Balanced	Balanced	Balanced	['DTX_famn5']
TraesCS1A01G245400	chr1A	434430318	434431606	R2b	Triad	10144	D_dominant	Dominant	Dominant	[]
TraesCS1A01G245600	chr1A	434871480	434878257	R2b	Triad	14705	Balanced	Balanced	Balanced	['DTC_famc2.6']
TraesCS1A01G245700	chr1A	435057160	435064141	R2b	Triad	8324	Balanced	Balanced	Balanced	[]
TraesCS1A01G245800	chr1A	435087776	435090099	R2b	Dyad	16119	B_suppressed	Suppressed	Suppressed	['DTT_famn13']
TraesCS1A01G246000	chr1A	435376146	435376433	R2b	Dyad	15759	A_suppressed	Suppressed	Suppressed	[]
TraesCS1A01G246300	chr1A	436421138	436423217	R2b	Triad	45274	Balanced	Balanced	Balanced	[]
TraesCS1A01G246400	chr1A	436422894	436426639	R2b	Triad	17555	Balanced	Balanced	Balanced	[]
TraesCS1A01G246500	chr1A	436429225	436435467	R2b	Triad	4493	Balanced	Balanced	Balanced	['DTT_famn10' 'DTT_famn14' 'DTC_famc2.4' 'RLC_famc5.1' 'DTT_famn6' 'DTT_famn25']
TraesCS1A01G246600	chr1A	436435966	436440510	R2b	Triad	11900	Balanced	Balanced	Balanced	[]
TraesCS1A01G246800	chr1A	437582684	437587434	R2b	Triad	7181	Balanced	Balanced	Balanced	['DTX_famn6']
TraesCS1A01G246900	chr1A	438295340	438300885	R2b	Triad	21720	Balanced	Balanced	Balanced	['DTX_famn51']
TraesCS1A01G247100	chr1A	438365795	438368421	R2b	Triad	7003	Balanced	Balanced	Balanced	[]
TraesCS1A01G247200	chr1A	438684369	438688797	R2b	Triad	14924	Balanced	Balanced	Balanced	[]
TraesCS1A01G247300	chr1A	438692887	438699043	R2b	Triad	30445	Balanced	Balanced	Balanced	['DTC_famc31']
TraesCS1A01G247400	chr1A	438699291	438701262	R2b	Triad	6678	Balanced	Balanced	Balanced	[]
TraesCS1A01G247500	chr1A	439066057	439074664	R2b	Triad	1044	Balanced	Balanced	Balanced	['DTX_famn10']
TraesCS1A01G247800	chr1A	439930514	439932376	R2b	Triad	6811	D_suppressed	Suppressed	Suppressed	[]
TraesCS1A01G247900	chr1A	440019652	440029391	R2b	Triad	28093	Balanced	Balanced	Balanced	['DTC_famc4.3']
TraesCS1A01G248000	chr1A	440029851	440030162	R2b	Triad	3849	Balanced	Balanced	Balanced	[]
TraesCS1A01G248100	chr1A	440072480	440074799	R2b	Triad	15447	Balanced	Balanced	Balanced	[]
TraesCS1A01G248200	chr1A	440183810	440187326	R2b	Triad	19285	Balanced	Balanced	Balanced	[]
TraesCS1A01G248300	chr1A	440412865	440416040	R2b	Triad	7627	Balanced	Balanced	Balanced	['DTT_famn16']
TraesCS1A01G248400	chr1A	440440919	440457450	R2b	Triad	24806	Balanced	Balanced	Balanced	['DTT_famn25' 'RLC_famc22']
TraesCS1A01G248500	chr1A	440772545	440780455	R2b	Dyad	32421	notExpressed	notExpressed	notExpressed	['RLC_famc21']
TraesCS1A01G248600	chr1A	440783363	440796745	R2b	Triad	18791	Balanced	Balanced	Balanced	['RIX_famc8' 'RLG_famc2.6' 'DTT_famn6' 'DTT_famn10' 'DTC_famc2.6']
TraesCS1A01G248700	chr1A	440800855	440802058	R2b	Triad	9556	B_suppressed	Suppressed	Suppressed	[]
TraesCS1A01G248800	chr1A	440886442	440891002	R2b	Triad	21089	D_suppressed	Suppressed	Suppressed	[]
TraesCS1A01G248900	chr1A	441020193	441023416	R2b	Triad	6244	Balanced	Balanced	Balanced	[]
TraesCS1A01G249000	chr1A	441031693	441033979	R2b	Triad	29457	Balanced	Balanced	Balanced	[]
TraesCS1A01G249100	chr1A	441107312	441111912	R2b	Triad	6501	Balanced	Balanced	Balanced	[]
TraesCS1A01G249200	chr1A	441112164	441115695	R2b	Triad	12969	B_dominant	Dominant	Dominant	[]
TraesCS1A01G249300	chr1A	441183588	441185735	R2b	Triad	27667	Balanced	Balanced	Balanced	[]
TraesCS1A01G249400	chr1A	441235402	441245178	R2b	Triad	13394	Balanced	Balanced	Balanced	['RLG_famc2.6' 'DTC_famc2.5']
TraesCS1A01G249500	chr1A	441751925	441756669	R2b	Triad	37957	Balanced	Balanced	Balanced	[]
TraesCS1A01G249600	chr1A	441763844	441766750	R2b	Dyad	30605	Balanced	Balanced	Balanced	['DTT_famn16']
TraesCS1A01G249700	chr1A	441767993	441770998	R2b	Dyad	30608	D_suppressed	Suppressed	Suppressed	['DTT_famn6' 'DTX_famn23' 'DTT_famn25']
TraesCS1A01G249800	chr1A	441797721	441800648	R2b	Triad	30609	B_dominant	Dominant	Dominant	['DTX_famn4']
TraesCS1A01G249900	chr1A	441835270	441838486	R2b	Dyad	30602	Balanced	Balanced	Balanced	['DTM_famc1' 'DTT_famn28']
TraesCS1A01G250100	chr1A	441927241	441929536	R2b	Triad	30603	B_suppressed	Suppressed	Suppressed	['DTX_famn6']
TraesCS1A01G250300	chr1A	441954667	441957069	R2b	Triad	9975	Balanced	Balanced	Balanced	['RIX_famc7' 'DTT_famn4']
TraesCS1A01G250500	chr1A	442154862	442155978	R2b	Triad	23807	Balanced	Balanced	Balanced	[]
TraesCS1A01G250600	chr1A	442156262	442157677	R2b	Triad	15992	A_suppressed	Suppressed	Suppressed	[]
TraesCS1A01G250700	chr1A	442470888	442476407	R2b	Triad	26942	Balanced	Balanced	Balanced	['DTH_famn2' 'DTT_famn8']
TraesCS1A01G250800	chr1A	442553712	442560898	R2b	Triad	7124	Balanced	Balanced	Balanced	['DTT_famn29' 'DTX_famn21']
TraesCS1A01G250900	chr1A	442556951	442563195	R2b	Triad	12686	Balanced	Balanced	Balanced	['DTT_famn29' 'DTX_famn21']
TraesCS1A01G251000	chr1A	442563512	442567349	R2b	Triad	15454	Balanced	Balanced	Balanced	[]
TraesCS1A01G251100	chr1A	442606330	442613294	R2b	Triad	26788	Balanced	Balanced	Balanced	['RLG_famc23']
TraesCS1A01G251400	chr1A	442800491	442808502	R2b	Triad	11384	Balanced	Balanced	Balanced	[]
TraesCS1A01G251500	chr1A	443125061	443133281	R2b	Triad	8802	Balanced	Balanced	Balanced	['DTC_famc2.4' 'DTT_famn29' 'RIX_famc7' 'RIX_famc9']
TraesCS1A01G251600	chr1A	443193549	443198146	R2b	Triad	31100	Balanced	Balanced	Balanced	[]
TraesCS1A01G251700	chr1A	443198967	443211104	R2b	Triad	15264	Balanced	Balanced	Balanced	['DTC_famc7.1' 'DTC_famc6.1']
TraesCS1A01G251800	chr1A	443659415	443660791	R2b	Triad	13785	Balanced	Balanced	Balanced	[]
TraesCS1A01G251900	chr1A	443703298	443704605	R2b	Triad	14987	Balanced	Balanced	Balanced	[]
TraesCS1A01G252000	chr1A	443708369	443712092	R2b	Dyad	25481	Balanced	Balanced	Balanced	[]
TraesCS1A01G252200	chr1A	443870054	443871814	R2b	Dyad	34071	A_suppressed	Suppressed	Suppressed	[]
TraesCS1A01G252400	chr1A	444124496	444127602	R2b	Triad	22327	Balanced	Balanced	Balanced	[]
TraesCS1A01G252500	chr1A	444127613	444129639	R2b	Triad	3994	Balanced	Balanced	Balanced	[]
TraesCS1A01G252600	chr1A	444136296	444137772	R2b	Triad	41291	D_suppressed	Suppressed	Suppressed	[]
TraesCS1A01G252700	chr1A	444144690	444146823	R2b	Triad	9964	Balanced	Balanced	Balanced	[]
TraesCS1A01G252900	chr1A	444170819	444171236	R2b	Dyad	2393	Balanced	Balanced	Balanced	[]
TraesCS1A01G253000	chr1A	444255168	444257615	R2b	Triad	16604	Balanced	Balanced	Balanced	[]
TraesCS1A01G253100	chr1A	444457984	444459692	R2b	Triad	16603	Balanced	Balanced	Balanced	[]
TraesCS1A01G253400	chr1A	445257710	445277310	R2b	Triad	14599	Balanced	Balanced	Balanced	['DTT_famn25' 'DTC_famc2.7' 'XXX_famc14' 'XXX_famc77' 'RLX_famc25' 'DTT_famn10' 'DTT_famn25' 'DTT_famn4' 'DTX_famn22' 'DTT_famn14']
TraesCS1A01G253500	chr1A	445502456	445504241	R2b	Triad	29760	Balanced	Balanced	Balanced	[]
TraesCS1A01G253600	chr1A	445508701	445525019	R2b	Triad	25850	Balanced	Balanced	Balanced	['XXX_famc137' 'DTC_famc2.1' 'RLC_famc1.6']
TraesCS1A01G253700	chr1A	445527584	445539459	R2b	Triad	11176	A_suppressed	Suppressed	Suppressed	['RLC_famc5.1' 'RLC_famc20' 'RIX_famc15']
TraesCS1A01G254000	chr1A	445546796	445549613	R2b	Triad	38465	D_suppressed	Suppressed	Suppressed	[]
TraesCS1A01G254100	chr1A	445653716	445656457	R2b	Triad	38458	Balanced	Balanced	Balanced	[]
TraesCS1A01G254200	chr1A	445878772	445885091	R2b	Triad	13858	Balanced	Balanced	Balanced	[]
TraesCS1A01G254400	chr1A	445914781	445917729	R2b	Triad	26581	Balanced	Balanced	Balanced	[]
TraesCS1A01G254500	chr1A	445934353	445938890	R2b	Dyad	24729	Balanced	Balanced	Balanced	[]
TraesCS1A01G254600	chr1A	446123318	446132512	R2b	Dyad	24730	D_suppressed	Suppressed	Suppressed	[]
TraesCS1A01G254800	chr1A	446236432	446237616	R2b	Triad	19784	Balanced	Balanced	Balanced	[]
TraesCS1A01G255000	chr1A	446541862	446549281	R2b	Triad	26392	Balanced	Balanced	Balanced	['DTX_famn20']
TraesCS1A01G255100	chr1A	447005332	447007022	R2b	Triad	11394	Balanced	Balanced	Balanced	[]
TraesCS1A01G255200	chr1A	447112678	447120162	R2b	Triad	6958	Balanced	Balanced	Balanced	['DTT_famn14' 'DTM_famc10' 'DTM_famc10' 'DTX_famn1' 'RIX_famc8']
TraesCS1A01G255300	chr1A	447623204	447635025	R2b	Triad	8956	Balanced	Balanced	Balanced	['DTX_famn6' 'DTT_famn16']
TraesCS1A01G255400	chr1A	447640539	447644424	R2b	Triad	15952	Balanced	Balanced	Balanced	[]
TraesCS1A01G255600	chr1A	447747680	447749014	R2b	Triad	4673	Balanced	Balanced	Balanced	[]
TraesCS1A01G255700	chr1A	448007975	448017500	R2b	Dyad	17778	notExpressed	notExpressed	notExpressed	['RLX_famc17' 'RLX_famc17' 'RLX_famc27' 'RLX_famc27' 'DTT_famn6']
TraesCS1A01G255800	chr1A	448033492	448037889	R2b	Triad	22778	Balanced	Balanced	Balanced	[]
TraesCS1A01G255900	chr1A	448627007	448629624	R2b	Triad	8608	Balanced	Balanced	Balanced	['RLG_famc2.1']
TraesCS1A01G256000	chr1A	448814633	448816127	R2b	Triad	4688	Balanced	Balanced	Balanced	[]
TraesCS1A01G256100	chr1A	448897530	448912063	R2b	Triad	24726	Balanced	Balanced	Balanced	['RLG_famc2.6' 'RLC_famc3.4' 'DTT_famn10']
TraesCS1A01G256200	chr1A	448912374	448915764	R2b	Triad	22171	Balanced	Balanced	Balanced	['DTX_famn15' 'XXX_famc105']
TraesCS1A01G256300	chr1A	448918314	448924958	R2b	Triad	9494	Balanced	Balanced	Balanced	['DTX_famn6' 'DTX_famn15' 'DTX_famn15' 'RLC_famc1.4']
TraesCS1A01G256400	chr1A	448926775	448930744	R2b	Triad	10658	Balanced	Balanced	Balanced	['DTT_famn10' 'DTT_famn14' 'DTT_famn22' 'DTT_famn22']
TraesCS1A01G256500	chr1A	449144852	449145750	R2b	Triad	10255	Balanced	Balanced	Balanced	[]
TraesCS1A01G256700	chr1A	449189268	449191025	R2b	Triad	22550	Balanced	Balanced	Balanced	[]
TraesCS1A01G256800	chr1A	449195771	449201684	R2b	Triad	30735	Balanced	Balanced	Balanced	[]
TraesCS1A01G256900	chr1A	449468943	449471182	R2b	Triad	6102	Balanced	Balanced	Balanced	[]
TraesCS1A01G257100	chr1A	449511677	449512442	R2b	Dyad	1451	Balanced	Balanced	Balanced	[]
TraesCS1A01G257200	chr1A	449518415	449520334	R2b	Triad	32446	Balanced	Balanced	Balanced	[]
TraesCS1A01G257300	chr1A	449555198	449558720	R2b	Triad	20246	Balanced	Balanced	Balanced	[]
TraesCS1A01G257400	chr1A	449623117	449626157	R2b	Triad	35753	Balanced	Balanced	Balanced	[]
TraesCS1A01G257500	chr1A	449665161	449666231	R2b	Triad	17897	Balanced	Balanced	Balanced	[]
TraesCS1A01G257600	chr1A	449753945	449755120	R2b	Dyad	26013	A_suppressed	Suppressed	Suppressed	[]
TraesCS1A01G257700	chr1A	449805942	449807186	R2b	Triad	26014	D_suppressed	Suppressed	Suppressed	[]
TraesCS1A01G257800	chr1A	449811772	449814172	R2b	Triad	35734	Balanced	Balanced	Balanced	['XXX_famc83']
TraesCS1A01G257900	chr1A	449820375	449831326	R2b	Triad	35745	B_suppressed	Suppressed	Suppressed	['RIX_famc37' 'XXX_famc95' 'RIX_famc18' 'DTC_famc2.3']
TraesCS1A01G258000	chr1A	449843795	449853848	R2b	Triad	12330	Balanced	Balanced	Balanced	['DTC_famc41' 'DTT_famn29' 'DTX_famn8' 'RLC_famc3.4']
TraesCS1A01G258100	chr1A	449853942	449857196	R2b	Triad	19786	Balanced	Balanced	Balanced	['DTT_famn6']
TraesCS1A01G258200	chr1A	449934516	449938594	R2b	Triad	13250	Balanced	Balanced	Balanced	[]
TraesCS1A01G258300	chr1A	450092812	450097229	R2b	Triad	33055	Balanced	Balanced	Balanced	[]
TraesCS1A01G258400	chr1A	451280508	451282597	R2b	Triad	22317	D_suppressed	Suppressed	Suppressed	[]
TraesCS1A01G258500	chr1A	451617712	451619073	R2b	Triad	38589	Balanced	Balanced	Balanced	[]
TraesCS1A01G258600	chr1A	451736094	451736852	R2b	Dyad	630	notExpressed	notExpressed	notExpressed	[]
TraesCS1A01G258700	chr1A	451849958	451851112	R2b	Triad	43865	Balanced	Balanced	Balanced	[]
TraesCS1A01G258800	chr1A	452018321	452021152	R2b	Triad	32487	Balanced	Balanced	Balanced	['DTC_famc2.2']
TraesCS1A01G259000	chr1A	452042146	452046460	R2b	Triad	19082	Balanced	Balanced	Balanced	['DTT_famn28']
TraesCS1A01G259200	chr1A	452280749	452284447	R2b	Triad	13799	Balanced	Balanced	Balanced	[]
TraesCS1A01G259300	chr1A	452294132	452295787	R2b	Tetrad	12184	A1_suppressed	Duplicate_suppressed	One_suppressed	[]
TraesCS1A01G259400	chr1A	452452678	452455333	R2b	Tetrad	12184	A1_suppressed	Duplicate_suppressed	One_suppressed	['DTC_famc2.4']
TraesCS1A01G259500	chr1A	452753443	452757351	R2b	Triad	8393	Balanced	Balanced	Balanced	[]
TraesCS1A01G259600	chr1A	452758834	452761870	R2b	Triad	19335	Balanced	Balanced	Balanced	[]
TraesCS1A01G259700	chr1A	452784057	452786582	R2b	Triad	6545	Balanced	Balanced	Balanced	[]
TraesCS1A01G259800	chr1A	452857082	452865313	R2b	Triad	25233	Balanced	Balanced	Balanced	['RLG_famc2.6']
TraesCS1A01G259900	chr1A	453071838	453075356	R2b	Triad	38081	A_suppressed	Suppressed	Suppressed	[]
TraesCS1A01G260000	chr1A	453520442	453524428	R2b	Triad	42286	Balanced	Balanced	Balanced	[]
TraesCS1A01G260100	chr1A	454033522	454037971	R2b	Triad	10959	Balanced	Balanced	Balanced	['RLC_famc3.4']
TraesCS1A01G260200	chr1A	454329423	454334823	R2b	Triad	17388	Balanced	Balanced	Balanced	['DTT_famn10' 'DTX_famn1' 'DTX_famn4']
TraesCS1A01G260300	chr1A	454335485	454339778	R2b	Triad	7818	Balanced	Balanced	Balanced	['RLX_famc16' 'XXX_famc41' 'XXX_famc41']
TraesCS1A01G260400	chr1A	454341617	454345142	R2b	Triad	14502	Balanced	Balanced	Balanced	[]
TraesCS1A01G260500	chr1A	454516009	454523565	R2b	Triad	22892	Balanced	Balanced	Balanced	[]
TraesCS1A01G260600	chr1A	454524209	454526612	R2b	Triad	41075	D_suppressed	Suppressed	Suppressed	[]
TraesCS1A01G260700	chr1A	454533588	454534849	R2b	Triad	4658	Balanced	Balanced	Balanced	[]
TraesCS1A01G260900	chr1A	455022757	455029126	R2b	Triad	25320	Balanced	Balanced	Balanced	['RLG_famc2.1']
TraesCS1A01G261000	chr1A	455031001	455038358	R2b	Triad	25318	Balanced	Balanced	Balanced	['RIX_famc8' 'RLC_famc5.1' 'DTT_famn2' 'DTM_famc31' 'DTT_famc5' 'DTM_famc31']
TraesCS1A01G261100	chr1A	455040418	455042303	R2b	Triad	20272	notExpressed	notExpressed	notExpressed	[]
TraesCS1A01G261200	chr1A	455605028	455607103	R2b	Triad	32726	Balanced	Balanced	Balanced	[]
TraesCS1A01G261300	chr1A	455607192	455610855	R2b	Triad	9891	Balanced	Balanced	Balanced	['DTC_famc2.6']
TraesCS1A01G261400	chr1A	455818471	455822929	R2b	Triad	30806	Balanced	Balanced	Balanced	[]
TraesCS1A01G261500	chr1A	456231388	456232538	R2b	Triad	4982	Balanced	Balanced	Balanced	[]
TraesCS1A01G261600	chr1A	456234083	456236259	R2b	Triad	11374	D_dominant	Dominant	Dominant	[]
TraesCS1A01G261700	chr1A	456243202	456245161	R2b	Triad	29626	D_dominant	Dominant	Dominant	[]
TraesCS1A01G261800	chr1A	456321204	456323812	R2b	Triad	38877	Balanced	Balanced	Balanced	['XXX_famc30']
TraesCS1A01G262100	chr1A	456655323	456657426	R2b	Triad	11767	Balanced	Balanced	Balanced	['DTT_famc2']
TraesCS1A01G262300	chr1A	456940070	456944304	R2b	Triad	19277	Balanced	Balanced	Balanced	[]
TraesCS1A01G262400	chr1A	457372180	457373172	R2b	Dyad	12437	Balanced	Balanced	Balanced	[]
TraesCS1A01G262500	chr1A	457945325	457945945	R2b	Triad	12438	Balanced	Balanced	Balanced	[]
TraesCS1A01G262600	chr1A	457956311	457961244	R2b	Triad	27633	Balanced	Balanced	Balanced	['DTT_famn6' 'DTT_famn14']
TraesCS1A01G262700	chr1A	458216684	458220843	R2b	Triad	39149	Balanced	Balanced	Balanced	[]
TraesCS1A01G262800	chr1A	458227680	458230027	R2b	Triad	10563	A_suppressed	Suppressed	Suppressed	[]
TraesCS1A01G262900	chr1A	458394134	458397267	R2b	Triad	44401	Balanced	Balanced	Balanced	[]
TraesCS1A01G263000	chr1A	458504528	458507240	R2b	Triad	23214	Balanced	Balanced	Balanced	[]
TraesCS1A01G263100	chr1A	458510480	458511031	R2b	Triad	39507	Balanced	Balanced	Balanced	[]
TraesCS1A01G263200	chr1A	458557065	458562511	R2b	Triad	14330	Balanced	Balanced	Balanced	['DTT_famn29' 'DTT_famn29' 'DTT_famn29']
TraesCS1A01G263300	chr1A	458564117	458566532	R2b	Triad	22651	Balanced	Balanced	Balanced	[]
TraesCS1A01G263400	chr1A	458896289	458908694	R2b	Triad	21844	Balanced	Balanced	Balanced	['DTT_famn10']
TraesCS1A01G263500	chr1A	458918053	458919046	R2b	Triad	27864	Balanced	Balanced	Balanced	['DTT_famn22']
TraesCS1A01G263600	chr1A	459097180	459100473	R2b	Triad	28467	Balanced	Balanced	Balanced	['DTT_famn22' 'DTT_famn10' 'DTC_famc20']
TraesCS1A01G263700	chr1A	459186662	459188632	R2b	Triad	38868	Balanced	Balanced	Balanced	[]
TraesCS1A01G263800	chr1A	459269857	459275619	R2b	Triad	7885	Balanced	Balanced	Balanced	['DTT_famn16' 'DTT_famn8' 'DTT_famn28']
TraesCS1A01G263900	chr1A	459300719	459303051	R2b	Triad	38803	Balanced	Balanced	Balanced	['RLG_famc2.6']
TraesCS1A01G264000	chr1A	459307640	459313757	R2b	Triad	12682	Balanced	Balanced	Balanced	[]
TraesCS1A01G264100	chr1A	459514099	459523796	R2b	Triad	18953	Balanced	Balanced	Balanced	['DTX_famn36' 'DTX_famn21' 'DTC_famc2.6']
TraesCS1A01G264200	chr1A	459524187	459527766	R2b	Triad	12919	Balanced	Balanced	Balanced	['DTT_famn29']
TraesCS1A01G264300	chr1A	459946840	459948904	R2b	Triad	39155	Balanced	Balanced	Balanced	[]
TraesCS1A01G264400	chr1A	459948922	459951051	R2b	Triad	15078	Balanced	Balanced	Balanced	[]
TraesCS1A01G264500	chr1A	460279451	460282830	R2b	Triad	35179	Balanced	Balanced	Balanced	[]
TraesCS1A01G264700	chr1A	460330401	460334595	R2b	Dyad	33518	Balanced	Balanced	Balanced	['DTT_famn16' 'DTT_famn16' 'DTT_famn6']
TraesCS1A01G264800	chr1A	460553635	460557686	R2b	Triad	5465	Balanced	Balanced	Balanced	['RIX_famc1']
TraesCS1A01G264900	chr1A	460639089	460641864	R2b	Triad	22147	Balanced	Balanced	Balanced	['DTC_famc2.8' 'DTT_famn29']
TraesCS1A01G265000	chr1A	460669777	460676972	R2b	Triad	18531	Balanced	Balanced	Balanced	['DTM_famc19']
TraesCS1A01G265100	chr1A	460676377	460676937	R2b	Triad	40422	A_suppressed	Suppressed	Suppressed	[]
TraesCS1A01G265200	chr1A	460860063	460863294	R2b	Triad	35164	Balanced	Balanced	Balanced	['XXX_famc13' 'DTH_famn4']
TraesCS1A01G265300	chr1A	460967358	460968123	R2b	Dyad	29100	Balanced	Balanced	Balanced	[]
TraesCS1A01G265500	chr1A	461047826	461048232	R2b	Dyad	29099	B_suppressed	Suppressed	Suppressed	[]
TraesCS1A01G265600	chr1A	461337578	461338417	R2b	Triad	29095	Balanced	Balanced	Balanced	[]
TraesCS1A01G265900	chr1A	461372711	461373455	R2b	Triad	29094	Balanced	Balanced	Balanced	[]
TraesCS1A01G266000	chr1A	461521743	461524132	R2b	Triad	33261	Balanced	Balanced	Balanced	[]
TraesCS1A01G266100	chr1A	461641601	461644055	R2b	Triad	33260	B_suppressed	Suppressed	Suppressed	['RLC_famc2.2']
TraesCS1A01G266200	chr1A	461768723	461771079	R2b	Triad	10549	B_suppressed	Suppressed	Suppressed	['DTT_famn22']
TraesCS1A01G266300	chr1A	461775747	461779782	R2b	Triad	38829	Balanced	Balanced	Balanced	[]
TraesCS1A01G266500	chr1A	461995982	462000591	R2b	Triad	16632	Balanced	Balanced	Balanced	[]
TraesCS1A01G266600	chr1A	462000812	462006133	R2b	Triad	27566	Balanced	Balanced	Balanced	[]
TraesCS1A01G266700	chr1A	462122731	462124931	R2b	Triad	13838	Balanced	Balanced	Balanced	[]
TraesCS1A01G266800	chr1A	462136940	462137443	R2b	Triad	6518	Balanced	Balanced	Balanced	[]
TraesCS1A01G266900	chr1A	462333927	462336501	R2b	Triad	5967	Balanced	Balanced	Balanced	[]
TraesCS1A01G267100	chr1A	462390320	462395850	R2b	Dyad	45657	Balanced	Balanced	Balanced	['DTX_famn18' 'DTC_famc2.9' 'DTX_famn17']
TraesCS1A01G267200	chr1A	462399582	462402019	R2b	Triad	31641	Balanced	Balanced	Balanced	[]
TraesCS1A01G267600	chr1A	462617029	462619649	R2b	Triad	17135	Balanced	Balanced	Balanced	['DTT_famn10']
TraesCS1A01G267700	chr1A	462742535	462750420	R2b	Triad	16093	Balanced	Balanced	Balanced	['RIX_famc10' 'DTT_famc5' 'RLC_famc3.4']
TraesCS1A01G267800	chr1A	462776185	462778584	R2b	Triad	20290	Balanced	Balanced	Balanced	[]
TraesCS1A01G267900	chr1A	462793392	462799930	R2b	Triad	6041	Balanced	Balanced	Balanced	['DTX_famn6']
TraesCS1A01G268000	chr1A	463029972	463030624	R2b	Dyad	28681	Balanced	Balanced	Balanced	[]
TraesCS1A01G268100	chr1A	463031416	463031844	R2b	Triad	28682	B_dominant	Dominant	Dominant	[]
TraesCS1A01G268200	chr1A	463155411	463156061	R2b	Triad	12921	D_suppressed	Suppressed	Suppressed	[]
TraesCS1A01G268300	chr1A	463194919	463195428	R2b	Triad	28683	D_dominant	Dominant	Dominant	[]
TraesCS1A01G268400	chr1A	463246853	463248232	R2b	Triad	32711	A_suppressed	Suppressed	Suppressed	[]
TraesCS1A01G268500	chr1A	463288263	463291701	R2b	Triad	27681	B_suppressed	Suppressed	Suppressed	[]
TraesCS1A01G268700	chr1A	463400234	463403089	R2b	Triad	28622	Balanced	Balanced	Balanced	[]
TraesCS1A01G268800	chr1A	463460248	463461876	R2b	Triad	41287	Balanced	Balanced	Balanced	[]
TraesCS1A01G269000	chr1A	463810370	463813906	R2b	Triad	19889	Balanced	Balanced	Balanced	[]
TraesCS1A01G269100	chr1A	463820155	463827474	R2b	Triad	19820	Balanced	Balanced	Balanced	['DTT_famn16']
TraesCS1A01G269200	chr1A	463827548	463830330	R2b	Triad	14442	Balanced	Balanced	Balanced	[]
TraesCS1A01G269300	chr1A	463921287	463927126	R2b	Triad	19967	D_suppressed	Suppressed	Suppressed	['DTT_famn16' 'DTM_famc13' 'DTM_famc13']
TraesCS1A01G269400	chr1A	463923731	463928925	R2b	Triad	14298	Balanced	Balanced	Balanced	['DTT_famn16' 'DTM_famc13' 'DTM_famc13' 'DTT_famn25']
TraesCS1A01G269500	chr1A	463929756	463932776	R2b	Triad	14299	Balanced	Balanced	Balanced	[]
TraesCS1A01G269600	chr1A	463958197	463963550	R2b	Triad	24562	Balanced	Balanced	Balanced	['DTT_famn6' 'DTT_famn22']
TraesCS1A01G269700	chr1A	463958836	463959090	R2b	Triad	770	notExpressed	notExpressed	notExpressed	[]
TraesCS1A01G269800	chr1A	463959468	463959974	R2b	Triad	1986	notExpressed	notExpressed	notExpressed	[]
TraesCS1A01G270000	chr1A	464087220	464089077	R2b	Triad	6438	Balanced	Balanced	Balanced	[]
TraesCS1A01G270200	chr1A	464247356	464249467	R2b	Triad	13749	Balanced	Balanced	Balanced	[]
TraesCS1A01G270300	chr1A	464249664	464253896	R2b	Triad	14723	Balanced	Balanced	Balanced	['RIX_famc18']
TraesCS1A01G270400	chr1A	464790700	464793947	R2b	Triad	13262	Balanced	Balanced	Balanced	[]
TraesCS1A01G270500	chr1A	464794579	464796552	R2b	Triad	17709	Balanced	Balanced	Balanced	[]
TraesCS1A01G270600	chr1A	464797147	464805227	R2b	Triad	19193	Balanced	Balanced	Balanced	['XXX_famc41' 'DTX_famn6']
TraesCS1A01G270700	chr1A	464809426	464811387	R2b	Dyad	11572	Balanced	Balanced	Balanced	[]
TraesCS1A01G270800	chr1A	464837012	464840398	R2b	Triad	33279	Balanced	Balanced	Balanced	['RIX_famc18']
TraesCS1A01G270900	chr1A	464901178	464908479	R2b	Triad	29039	A_suppressed	Suppressed	Suppressed	['RLC_famc6']
TraesCS1A01G271000	chr1A	464911387	464912944	R2b	Triad	29038	Balanced	Balanced	Balanced	['RIX_famc1']
TraesCS1A01G271100	chr1A	465074275	465075640	R2b	Dyad	29037	Balanced	Balanced	Balanced	[]
TraesCS1A01G271200	chr1A	465076086	465076346	R2b	Dyad	44303	notExpressed	notExpressed	notExpressed	[]
TraesCS1A01G271500	chr1A	465139211	465140277	R2b	Dyad	29042	A_suppressed	Suppressed	Suppressed	['DTT_famn25']
TraesCS1A01G271700	chr1A	465281934	465283274	R2b	Triad	29043	Balanced	Balanced	Balanced	[]
TraesCS1A01G271800	chr1A	465283487	465283810	R2b	Triad	8154	A_suppressed	Suppressed	Suppressed	[]
TraesCS1A01G272000	chr1A	465340924	465343552	R2b	Triad	21275	Balanced	Balanced	Balanced	[]
TraesCS1A01G272100	chr1A	465451853	465455447	R2b	Triad	33038	Balanced	Balanced	Balanced	['DTT_famn6']
TraesCS1A01G272200	chr1A	465464900	465470830	R2b	Triad	11398	Balanced	Balanced	Balanced	['DTT_famc2']
TraesCS1A01G272300	chr1A	465495668	465497672	R2b	Triad	39541	Balanced	Balanced	Balanced	[]
TraesCS1A01G272400	chr1A	465501523	465505875	R2b	Triad	28546	Balanced	Balanced	Balanced	['DTT_famn28']
TraesCS1A01G272500	chr1A	465507377	465512105	R2b	Triad	18304	Balanced	Balanced	Balanced	['DTT_famn22' 'XXX_famc6']
TraesCS1A01G273000	chr1A	466896602	466899623	R2b	Triad	18184	Balanced	Balanced	Balanced	[]
TraesCS1A01G273100	chr1A	466926989	466930294	R2b	Triad	33378	Balanced	Balanced	Balanced	[]
TraesCS1A01G273200	chr1A	467156434	467160032	R2b	Triad	2659	A_suppressed	Suppressed	Suppressed	['DTX_famn48' 'DTT_famn16']
TraesCS1A01G273400	chr1A	467181438	467183931	R2b	Triad	14151	Balanced	Balanced	Balanced	['XXX_famc13' 'DTT_famn1']
TraesCS1A01G273500	chr1A	467184518	467186314	R2b	Triad	30793	Balanced	Balanced	Balanced	[]
TraesCS1A01G273600	chr1A	467191087	467194174	R2b	Dyad	37951	Balanced	Balanced	Balanced	['DTT_famn22']
TraesCS1A01G273800	chr1A	467255799	467257827	R2b	Triad	4276	Balanced	Balanced	Balanced	[]
TraesCS1A01G273900	chr1A	467257745	467260124	R2b	Triad	21195	D_suppressed	Suppressed	Suppressed	[]
TraesCS1A01G274100	chr1A	468409266	468411298	R2b	Tetrad	4870	A1_B_suppressed	Single_Duplicate_suppressed	Two_suppressed	['DTT_famn16' 'DTT_famn10']
TraesCS1A01G274200	chr1A	468460342	468462467	R2b	Tetrad	4870	A1_B_suppressed	Single_Duplicate_suppressed	Two_suppressed	['DTT_famn16' 'DTT_famn10']
TraesCS1A01G274400	chr1A	468605612	468609080	R2b	Triad	32265	Balanced	Balanced	Balanced	['DTT_famn28']
TraesCS1A01G274500	chr1A	468684277	468685156	R2b	Triad	37574	notExpressed	notExpressed	notExpressed	[]
TraesCS1A01G274600	chr1A	468822146	468823783	R2b	Dyad	7150	notExpressed	notExpressed	notExpressed	[]
TraesCS1A01G274800	chr1A	468847622	468849139	R2b	Triad	8247	Balanced	Balanced	Balanced	[]
TraesCS1A01G275000	chr1A	469309603	469310929	R2b	Triad	42798	Balanced	Balanced	Balanced	[]
TraesCS1A01G275200	chr1A	469369455	469371619	R2b	Triad	22638	Balanced	Balanced	Balanced	[]
TraesCS1A01G275300	chr1A	469374580	469377056	R2b	Triad	12505	Balanced	Balanced	Balanced	['DTX_famn36']
TraesCS1A01G275400	chr1A	469587133	469593624	R2b	Triad	17529	Balanced	Balanced	Balanced	['RIX_famc1']
TraesCS1A01G275500	chr1A	469644530	469645464	R2b	Triad	33725	B_suppressed	Suppressed	Suppressed	[]
TraesCS1A01G275700	chr1A	470300056	470301243	R2b	Triad	3164	Balanced	Balanced	Balanced	[]
TraesCS1A01G275800	chr1A	470685586	470686825	R2b	Triad	31312	Balanced	Balanced	Balanced	[]
TraesCS1A01G275900	chr1A	471261564	471263328	R2b	Triad	18785	Balanced	Balanced	Balanced	[]
TraesCS1A01G276000	chr1A	471265111	471266514	R2b	Dyad	18786	A_suppressed	Suppressed	Suppressed	[]
TraesCS1A01G276100	chr1A	471320624	471326066	R2b	Triad	19287	Balanced	Balanced	Balanced	['DTX_famn6']
TraesCS1A01G276200	chr1A	471480702	471483149	R2b	Triad	34721	Balanced	Balanced	Balanced	[]
TraesCS1A01G276300	chr1A	471488205	471489387	R2b	Triad	30900	Balanced	Balanced	Balanced	[]
TraesCS1A01G276400	chr1A	471489979	471494342	R2b	Triad	6022	Balanced	Balanced	Balanced	['RIX_famc7' 'DTC_famc2.4']
TraesCS1A01G276500	chr1A	471503708	471507782	R2b	Triad	19006	Balanced	Balanced	Balanced	['DTC_famc2.8']
TraesCS1A01G276600	chr1A	471695008	471701095	R2b	Triad	19728	Balanced	Balanced	Balanced	['DTT_famn1']
TraesCS1A01G276800	chr1A	471728744	471730911	R2b	Triad	29163	Balanced	Balanced	Balanced	['RLC_famc3.4']
TraesCS1A01G276900	chr1A	472079783	472082817	R2b	Triad	18157	D_dominant	Dominant	Dominant	['DTC_famc19' 'DTX_famn6' 'DTX_famn6' 'DTT_famn14' 'DTT_famc1']
TraesCS1A01G277000	chr1A	472140797	472143555	R2b	Triad	18159	Balanced	Balanced	Balanced	[]
TraesCS1A01G277100	chr1A	472164399	472169481	R2b	Triad	18158	Balanced	Balanced	Balanced	[]
TraesCS1A01G277400	chr1A	472550277	472552563	R2b	Triad	35962	Balanced	Balanced	Balanced	[]
TraesCS1A01G277500	chr1A	473009758	473011782	R2b	Triad	22092	Balanced	Balanced	Balanced	['DTT_famn25']
TraesCS1A01G277600	chr1A	473032238	473034750	R2b	Triad	22494	Balanced	Balanced	Balanced	['DTX_famn6' 'RLC_famc3.4']
TraesCS1A01G277800	chr1A	473414940	473417097	R2b	Triad	1978	A_suppressed	Suppressed	Suppressed	[]
TraesCS1A01G278100	chr1A	474189095	474196288	R2b	Triad	10675	Balanced	Balanced	Balanced	['DXX_famc4' 'DTC_famc2.1']
TraesCS1A01G278200	chr1A	474197441	474201439	R2b	Triad	4981	Balanced	Balanced	Balanced	[]
TraesCS1A01G278300	chr1A	474217694	474220455	R2b	Triad	19581	Balanced	Balanced	Balanced	[]
TraesCS1A01G278400	chr1A	474225096	474229570	R2b	Triad	28809	Balanced	Balanced	Balanced	['DTT_famn10' 'DTC_famc1.3']
TraesCS1A01G278500	chr1A	474260219	474260633	R2b	Triad	5925	A_suppressed	Suppressed	Suppressed	[]
TraesCS1A01G278600	chr1A	474291361	474293659	R2b	Triad	21446	Balanced	Balanced	Balanced	[]
TraesCS1A01G278700	chr1A	474421055	474428708	R2b	Triad	32022	B_suppressed	Suppressed	Suppressed	['RLC_famc3.4' 'DTM_famc11']
TraesCS1A01G278800	chr1A	474430833	474432419	R2b	Triad	15006	Balanced	Balanced	Balanced	[]
TraesCS1A01G278900	chr1A	474449755	474451774	R2b	Triad	31313	Balanced	Balanced	Balanced	[]
TraesCS1A01G279000	chr1A	474640545	474644247	R2b	Triad	32640	Balanced	Balanced	Balanced	['XXX_famc41']
TraesCS1A01G279100	chr1A	474699335	474703163	R2b	Triad	25459	Balanced	Balanced	Balanced	[]
TraesCS1A01G279200	chr1A	474791494	474793789	R2b	Triad	18123	Balanced	Balanced	Balanced	[]
TraesCS1A01G279300	chr1A	475309490	475313192	R2b	Triad	20894	Balanced	Balanced	Balanced	['RLC_famc1.4']
TraesCS1A01G279400	chr1A	476902196	476903812	R2b	Triad	3886	notExpressed	notExpressed	notExpressed	[]
TraesCS1A01G279500	chr1A	476908622	476911179	R2b	Triad	15420	Balanced	Balanced	Balanced	['RLG_famc2.3']
TraesCS1A01G279800	chr1A	477014828	477019580	R2b	Triad	32186	Balanced	Balanced	Balanced	['DTT_famn12']
TraesCS1A01G279900	chr1A	477022188	477023923	R2b	Triad	19930	Balanced	Balanced	Balanced	[]
TraesCS1A01G280200	chr1A	477655113	477667230	R2b	Dyad	19148	Balanced	Balanced	Balanced	['RLC_famc2.3' 'RIX_famc8' 'DTM_famc1']
TraesCS1A01G280300	chr1A	477730922	477734715	R2b	Triad	20559	Balanced	Balanced	Balanced	['DTC_famc1.4']
TraesCS1A01G280400	chr1A	477735712	477739169	R2b	Triad	23944	Balanced	Balanced	Balanced	['RLC_famc3.4']
TraesCS1A01G280500	chr1A	478256374	478258875	R2b	Triad	15061	Balanced	Balanced	Balanced	[]
TraesCS1A01G280600	chr1A	478350773	478355542	R2b	Triad	11559	Balanced	Balanced	Balanced	['RLC_famc3.4']
TraesCS1A01G280700	chr1A	478450779	478452828	R2b	Triad	25293	D_suppressed	Suppressed	Suppressed	[]
TraesCS1A01G280800	chr1A	478535519	478538442	R2b	Triad	17765	Balanced	Balanced	Balanced	[]
TraesCS1A01G280900	chr1A	478566906	478570715	R2b	Triad	31507	Balanced	Balanced	Balanced	['DTC_famc2.7' 'DTT_famn31' 'RLX_famc5.2']
TraesCS1A01G281000	chr1A	478625937	478628984	R2b	Triad	9313	Balanced	Balanced	Balanced	['DTT_famn14']
TraesCS1A01G281100	chr1A	479540489	479545436	R2b	Triad	16384	Balanced	Balanced	Balanced	['DTC_famc19']
TraesCS1A01G281200	chr1A	479711767	479713481	R2b	Triad	7666	Balanced	Balanced	Balanced	[]
TraesCS1A01G281300	chr1A	479817767	479820086	R2b	Triad	11656	Balanced	Balanced	Balanced	[]
TraesCS1A01G281400	chr1A	479827961	479840208	R2b	Triad	19863	Balanced	Balanced	Balanced	['RLC_famc13' 'DTT_famn16' 'DTC_famc19' 'RLC_famc23' 'DTC_famc2.4']
TraesCS1A01G281600	chr1A	480424581	480428658	R3	Triad	19969	Balanced	Balanced	Balanced	['DTT_famn22']
TraesCS1A01G281700	chr1A	480429132	480432551	R3	Triad	13346	Balanced	Balanced	Balanced	['DTT_famn22']
TraesCS1A01G281800	chr1A	480546650	480549947	R3	Triad	22302	Balanced	Balanced	Balanced	[]
TraesCS1A01G281900	chr1A	480564799	480566679	R3	Tetrad	34779	A1_suppressed	Duplicate_suppressed	One_suppressed	[]
TraesCS1A01G282000	chr1A	480571080	480574092	R3	Tetrad	34779	A1_suppressed	Duplicate_suppressed	One_suppressed	[]
TraesCS1A01G282100	chr1A	480578238	480581618	R3	Triad	19245	B_dominant	Dominant	Dominant	['DTC_famc2.7']
TraesCS1A01G282300	chr1A	480595190	480598675	R3	Dyad	34780	D_suppressed	Suppressed	Suppressed	['RIX_famc1']
TraesCS1A01G282400	chr1A	480599130	480602337	R3	Dyad	34778	D_suppressed	Suppressed	Suppressed	['DTC_famc2.9' 'RIX_famc1']
TraesCS1A01G282600	chr1A	480604085	480605860	R3	Triad	34782	Balanced	Balanced	Balanced	[]
TraesCS1A01G282700	chr1A	480746317	480749274	R3	Triad	31599	Balanced	Balanced	Balanced	['DTH_famn2']
TraesCS1A01G282800	chr1A	480750172	480750864	R3	Triad	8618	A_suppressed	Suppressed	Suppressed	[]
TraesCS1A01G282900	chr1A	480754639	480754957	R3	Triad	21403	Balanced	Balanced	Balanced	[]
TraesCS1A01G283000	chr1A	480755306	480759476	R3	Triad	12441	Balanced	Balanced	Balanced	['DTC_famc2.4']
TraesCS1A01G283100	chr1A	480808720	480811836	R3	Triad	32025	Balanced	Balanced	Balanced	['XXX_famc30']
TraesCS1A01G283200	chr1A	480826953	480831360	R3	Triad	23818	Balanced	Balanced	Balanced	[]
TraesCS1A01G283400	chr1A	480933518	480936043	R3	Triad	38247	Balanced	Balanced	Balanced	[]
TraesCS1A01G283600	chr1A	481289053	481292772	R3	Triad	31440	Balanced	Balanced	Balanced	['DTT_famn25' 'DTT_famn22']
TraesCS1A01G283800	chr1A	481648099	481655318	R3	Triad	19859	Balanced	Balanced	Balanced	['DTT_famn29' 'DTT_famn16']
TraesCS1A01G283900	chr1A	481673552	481675855	R3	Triad	38250	Balanced	Balanced	Balanced	[]
TraesCS1A01G284000	chr1A	481690847	481703225	R3	Triad	18746	Balanced	Balanced	Balanced	['RLC_famc15']
TraesCS1A01G284100	chr1A	481754147	481758368	R3	Triad	8506	Balanced	Balanced	Balanced	[]
TraesCS1A01G284300	chr1A	481880422	481884082	R3	Triad	11344	Balanced	Balanced	Balanced	[]
TraesCS1A01G284400	chr1A	481921987	481930381	R3	Triad	28282	Balanced	Balanced	Balanced	['DTT_famn14' 'DTT_famn25' 'DTX_famc1']
TraesCS1A01G284500	chr1A	481932929	481934524	R3	Triad	17250	Balanced	Balanced	Balanced	[]
TraesCS1A01G284600	chr1A	482242431	482248212	R3	Triad	3242	Balanced	Balanced	Balanced	[]
TraesCS1A01G284700	chr1A	482248521	482250273	R3	Triad	12086	notExpressed	notExpressed	notExpressed	[]
TraesCS1A01G284800	chr1A	482277206	482278965	R3	Triad	25505	Balanced	Balanced	Balanced	[]
TraesCS1A01G284900	chr1A	482328444	482329898	R3	Dyad	21358	Balanced	Balanced	Balanced	[]
TraesCS1A01G285000	chr1A	482335686	482339114	R3	Triad	34507	Balanced	Balanced	Balanced	[]
TraesCS1A01G285200	chr1A	482758866	482761946	R3	Triad	21700	Balanced	Balanced	Balanced	[]
TraesCS1A01G285300	chr1A	482767994	482768440	R3	Triad	41472	A_suppressed	Suppressed	Suppressed	[]
TraesCS1A01G285400	chr1A	482767938	482771537	R3	Triad	25657	Balanced	Balanced	Balanced	[]
TraesCS1A01G285500	chr1A	482777474	482780309	R3	Dyad	17748	Balanced	Balanced	Balanced	['RLG_famc5.1']
TraesCS1A01G285600	chr1A	482780626	482783275	R3	Tetrad	13456	B1_suppressed	Duplicate_suppressed	One_suppressed	[]
TraesCS1A01G285700	chr1A	482794568	482815155	R3	Dyad	34377	Balanced	Balanced	Balanced	['DTX_famn4' 'RIX_famc1' 'DTT_famn31' 'DTT_famc5' 'RLG_famc2.1' 'DTX_famn4' 'RIX_famc6' 'RIX_famc1' 'DTT_famn31' 'DTT_famc5' 'RLG_famc2.1' 'RIX_famc6' 'RIX_famc1' 'DTC_famc2.6' 'DTT_famn31' 'DTT_famc5' 'RLG_famc2.1' 'RLC_famc24']
TraesCS1A01G286000	chr1A	482966428	482969358	R3	Triad	24374	Balanced	Balanced	Balanced	[]
TraesCS1A01G286200	chr1A	483026579	483029884	R3	Triad	27073	Balanced	Balanced	Balanced	['DTC_famc2.4' 'DTH_famn3']
TraesCS1A01G286300	chr1A	483033163	483035128	R3	Triad	23814	Balanced	Balanced	Balanced	[]
TraesCS1A01G286400	chr1A	483133188	483134809	R3	Tetrad	32045	A_B1_suppressed	Single_Duplicate_suppressed	Two_suppressed	[]
TraesCS1A01G286500	chr1A	483195165	483197070	R3	Dyad	32042	B_suppressed	Suppressed	Suppressed	[]
TraesCS1A01G286700	chr1A	483647802	483648860	R3	Triad	19516	A_suppressed	Suppressed	Suppressed	[]
TraesCS1A01G286800	chr1A	483658786	483659958	R3	Triad	19517	D_dominant	Dominant	Dominant	[]
TraesCS1A01G286900	chr1A	483678247	483679340	R3	Triad	2440	Balanced	Balanced	Balanced	[]
TraesCS1A01G287000	chr1A	483861632	483862357	R3	Triad	10279	Balanced	Balanced	Balanced	[]
TraesCS1A01G287100	chr1A	483920343	483924559	R3	Triad	30047	Balanced	Balanced	Balanced	['DTT_famn25' 'DTX_famc11']
TraesCS1A01G287200	chr1A	483928064	483928857	R3	Triad	24621	Balanced	Balanced	Balanced	[]
TraesCS1A01G287300	chr1A	484300415	484301847	R3	Triad	16051	Balanced	Balanced	Balanced	[]
TraesCS1A01G287400	chr1A	484328735	484337743	R3	Triad	14683	Balanced	Balanced	Balanced	['DTT_famn10' 'XXX_famc41' 'DTH_famn4' 'DTC_famc2.4' 'DTT_famn10']
TraesCS1A01G287500	chr1A	484998886	485000259	R3	Triad	28519	Balanced	Balanced	Balanced	[]
TraesCS1A01G287600	chr1A	485002247	485010324	R3	Triad	21140	Balanced	Balanced	Balanced	['DTT_famn31' 'DTT_famn7']
TraesCS1A01G287900	chr1A	485031352	485033044	R3	Triad	5280	Balanced	Balanced	Balanced	[]
TraesCS1A01G288100	chr1A	485337870	485340350	R3	Triad	28113	Balanced	Balanced	Balanced	[]
TraesCS1A01G288200	chr1A	485340569	485343951	R3	Triad	4941	Balanced	Balanced	Balanced	['DTC_famc2.5']
TraesCS1A01G288300	chr1A	485344775	485349821	R3	Triad	19673	A_suppressed	Suppressed	Suppressed	['DTT_famn22']
TraesCS1A01G288400	chr1A	485353187	485357741	R3	Triad	7476	Balanced	Balanced	Balanced	[]
TraesCS1A01G288500	chr1A	485359631	485363435	R3	Triad	33308	Balanced	Balanced	Balanced	['DTT_famn25']
TraesCS1A01G288600	chr1A	485557978	485566303	R3	Triad	7683	Balanced	Balanced	Balanced	['DTT_famn4' 'DTT_famn29' 'DTT_famc11']
TraesCS1A01G288700	chr1A	486042159	486050391	R3	Triad	11783	Balanced	Balanced	Balanced	['RLG_famc2.6' 'DTT_famn22']
TraesCS1A01G288800	chr1A	486052173	486054559	R3	Dyad	24126	B_suppressed	Suppressed	Suppressed	[]
TraesCS1A01G288900	chr1A	486329614	486334243	R3	Triad	13975	Balanced	Balanced	Balanced	[]
TraesCS1A01G289100	chr1A	486581084	486581326	R3	Triad	5832	B_suppressed	Suppressed	Suppressed	[]
TraesCS1A01G289200	chr1A	486598214	486598468	R3	Triad	5833	Balanced	Balanced	Balanced	[]
TraesCS1A01G289400	chr1A	486667938	486668126	R3	Triad	18315	D_dominant	Dominant	Dominant	[]
TraesCS1A01G289600	chr1A	486743602	486743796	R3	Triad	18314	Balanced	Balanced	Balanced	[]
TraesCS1A01G289700	chr1A	486746813	486747007	R3	Dyad	18316	Balanced	Balanced	Balanced	[]
TraesCS1A01G289800	chr1A	486750894	486751073	R3	Dyad	17912	Balanced	Balanced	Balanced	[]
TraesCS1A01G290000	chr1A	486818895	486819086	R3	Dyad	17910	notExpressed	notExpressed	notExpressed	[]
TraesCS1A01G290100	chr1A	486896765	486897070	R3	Triad	17913	Balanced	Balanced	Balanced	[]
TraesCS1A01G290200	chr1A	486953459	486953967	R3	Triad	17911	A_suppressed	Suppressed	Suppressed	[]
TraesCS1A01G290300	chr1A	486954012	486956900	R3	Triad	14646	A_suppressed	Suppressed	Suppressed	['DTT_famc6' 'DTT_famn8']
TraesCS1A01G290400	chr1A	487010513	487011217	R3	Triad	39331	Balanced	Balanced	Balanced	[]
TraesCS1A01G290500	chr1A	487010560	487019246	R3	Triad	19678	Balanced	Balanced	Balanced	['DTT_famn14']
TraesCS1A01G290700	chr1A	487088736	487093379	R3	Triad	34379	Balanced	Balanced	Balanced	[]
TraesCS1A01G290800	chr1A	487100407	487103619	R3	Triad	23394	Balanced	Balanced	Balanced	[]
TraesCS1A01G290900	chr1A	487308021	487309305	R3	Triad	25490	Balanced	Balanced	Balanced	[]
TraesCS1A01G291000	chr1A	487311107	487314687	R3	Triad	12311	Balanced	Balanced	Balanced	[]
TraesCS1A01G291100	chr1A	487330367	487333932	R3	Triad	28486	Balanced	Balanced	Balanced	['XXX_famc126' 'XXX_famc112' 'DTX_famc9']
TraesCS1A01G291200	chr1A	487463045	487466385	R3	Triad	28487	Balanced	Balanced	Balanced	[]
TraesCS1A01G291400	chr1A	487485917	487492936	R3	Triad	9363	Balanced	Balanced	Balanced	['RLG_famc2.6' 'DTT_famn29' 'RLC_famc5.1']
TraesCS1A01G291500	chr1A	487568658	487569222	R3	Triad	35414	B_suppressed	Suppressed	Suppressed	[]
TraesCS1A01G291800	chr1A	487607237	487609138	R3	Triad	18947	Balanced	Balanced	Balanced	[]
TraesCS1A01G292000	chr1A	487725420	487727833	R3	Triad	19523	Balanced	Balanced	Balanced	[]
TraesCS1A01G292100	chr1A	487728612	487734607	R3	Triad	26406	Balanced	Balanced	Balanced	['DTC_famc2.2' 'DTC_famc2.4' 'DTT_famn12']
TraesCS1A01G292400	chr1A	488071386	488074461	R3	Dyad	8075	Balanced	Balanced	Balanced	[]
TraesCS1A01G292500	chr1A	488097572	488099377	R3	Dyad	45284	Balanced	Balanced	Balanced	[]
TraesCS1A01G292700	chr1A	488108899	488112001	R3	Dyad	8073	D_suppressed	Suppressed	Suppressed	['DTC_famc2.6']
TraesCS1A01G293000	chr1A	488219151	488219899	R3	Tetrad	2928	B1_suppressed	Duplicate_suppressed	One_suppressed	[]
TraesCS1A01G293100	chr1A	488225463	488229836	R3	Dyad	13609	A_suppressed	Suppressed	Suppressed	['RLC_famc5.1' 'RIX_famc1']
TraesCS1A01G293200	chr1A	488235811	488239201	R3	Tetrad	16264	A_dominant	Single_dominant	One_dominant	[]
TraesCS1A01G293800	chr1A	489170665	489176511	R3	Dyad	31080	A_suppressed	Suppressed	Suppressed	['RLC_famc20']
TraesCS1A01G294100	chr1A	489264233	489266410	R3	Triad	31078	A_suppressed	Suppressed	Suppressed	[]
TraesCS1A01G294200	chr1A	489273606	489277479	R3	Triad	31077	D_suppressed	Suppressed	Suppressed	[]
TraesCS1A01G294400	chr1A	489324022	489325667	R3	Dyad	17425	notExpressed	notExpressed	notExpressed	[]
TraesCS1A01G294500	chr1A	489357467	489361197	R3	Dyad	17423	notExpressed	notExpressed	notExpressed	[]
TraesCS1A01G294700	chr1A	489600057	489601234	R3	Triad	22230	A_dominant	Dominant	Dominant	[]
TraesCS1A01G294900	chr1A	490018586	490021155	R3	Tetrad	20046	A1_suppressed	Duplicate_suppressed	One_suppressed	[]
TraesCS1A01G295000	chr1A	490022143	490023691	R3	Triad	13054	Balanced	Balanced	Balanced	[]
TraesCS1A01G295100	chr1A	490108941	490110531	R3	Tetrad	20046	A1_suppressed	Duplicate_suppressed	One_suppressed	[]
TraesCS1A01G295600	chr1A	490509793	490525089	R3	Triad	24656	Balanced	Balanced	Balanced	['DTX_famn1' 'DTC_famc4.3']
TraesCS1A01G295800	chr1A	490794344	490797100	R3	Triad	17504	Balanced	Balanced	Balanced	[]
TraesCS1A01G295900	chr1A	490893557	490894966	R3	Tetrad	37519	Balanced	Balanced	Balanced	[]
TraesCS1A01G296200	chr1A	491135033	491139363	R3	Triad	25075	Balanced	Balanced	Balanced	['RLC_famc1.4' 'RLC_famc3.4']
TraesCS1A01G296300	chr1A	491148418	491153457	R3	Triad	9373	Balanced	Balanced	Balanced	[]
TraesCS1A01G296500	chr1A	491310966	491311933	R3	Triad	32489	Balanced	Balanced	Balanced	[]
TraesCS1A01G296900	chr1A	492045923	492046657	R3	Triad	31516	Balanced	Balanced	Balanced	[]
TraesCS1A01G297000	chr1A	492123583	492128662	R3	Triad	31399	Balanced	Balanced	Balanced	[]
TraesCS1A01G297400	chr1A	492271768	492273128	R3	Triad	34444	Balanced	Balanced	Balanced	[]
TraesCS1A01G297600	chr1A	492652071	492652999	R3	Triad	32130	Balanced	Balanced	Balanced	[]
TraesCS1A01G297700	chr1A	492798612	492801543	R3	Triad	6494	A_suppressed	Suppressed	Suppressed	[]
TraesCS1A01G297800	chr1A	492807460	492809424	R3	Triad	17106	Balanced	Balanced	Balanced	[]
TraesCS1A01G297900	chr1A	493201602	493202834	R3	Triad	25476	Balanced	Balanced	Balanced	[]
TraesCS1A01G298000	chr1A	493205775	493211109	R3	Triad	23740	Balanced	Balanced	Balanced	['RLG_famc2.6' 'DTC_famc2.4']
TraesCS1A01G298100	chr1A	493211557	493216752	R3	Triad	17996	Balanced	Balanced	Balanced	['DTT_famn25' 'DTT_famn10']
TraesCS1A01G298300	chr1A	493266690	493267575	R3	Triad	10495	Balanced	Balanced	Balanced	[]
TraesCS1A01G298500	chr1A	493294905	493295192	R3	Triad	38378	notExpressed	notExpressed	notExpressed	[]
TraesCS1A01G298600	chr1A	493500538	493503348	R3	Triad	36914	Balanced	Balanced	Balanced	[]
TraesCS1A01G298700	chr1A	493509747	493513131	R3	Triad	18796	Balanced	Balanced	Balanced	[]
TraesCS1A01G298800	chr1A	493736793	493737676	R3	Triad	10719	Balanced	Balanced	Balanced	[]
TraesCS1A01G298900	chr1A	493815619	493820587	R3	Triad	16553	Balanced	Balanced	Balanced	['DTT_famn25' 'DTT_famn10']
TraesCS1A01G299000	chr1A	493821130	493823066	R3	Tetrad	40731	A_B1_suppressed	Single_Duplicate_suppressed	Two_suppressed	[]
TraesCS1A01G299100	chr1A	493919421	493923356	R3	Triad	23820	Balanced	Balanced	Balanced	[]
TraesCS1A01G299200	chr1A	494024032	494026393	R3	Triad	19754	Balanced	Balanced	Balanced	[]
TraesCS1A01G299400	chr1A	494437301	494440638	R3	Triad	7118	Balanced	Balanced	Balanced	['DTT_famn28']
TraesCS1A01G299500	chr1A	494442747	494448514	R3	Triad	15761	Balanced	Balanced	Balanced	['DTX_famn20' 'DTT_famn22' 'DTT_famn14' 'DTC_famc2.3']
TraesCS1A01G299600	chr1A	494449856	494452574	R3	Triad	38967	Balanced	Balanced	Balanced	[]
TraesCS1A01G299900	chr1A	494715224	494719483	R3	Triad	6850	Balanced	Balanced	Balanced	[]
TraesCS1A01G300000	chr1A	494799446	494801844	R3	Triad	13754	D_suppressed	Suppressed	Suppressed	[]
TraesCS1A01G300100	chr1A	495129373	495130893	R3	Triad	33721	Balanced	Balanced	Balanced	[]
[truncated: 68,821 more rows]

## Sheet: Supplemental Table S2
Supplemental Table S2: The number of TE containing genes found in each of the expressed homoeologous groups
group	contributionBrief	Balanced	number of TE containing genes
33	Suppressed	Non-Balanced	1							group	Homoeologous group ID
230	Suppressed	Non-Balanced	0							contributionBrief	Relative contribution category in brief
231	Suppressed	Non-Balanced	0							Balanced	Balanced relative contribution category or non-balanced relative contribution category (Suppressed, Dominant, One_suppressed, Two_suppressed or One_dominant)
251	Suppressed	Non-Balanced	2
309	Balanced	Balanced	0
387	Balanced	Balanced	0
388	Balanced	Balanced	0
389	Suppressed	Non-Balanced	0
390	Balanced	Balanced	0
400	Suppressed	Non-Balanced	0
411	Suppressed	Non-Balanced	1
414	Balanced	Balanced	0
421	Suppressed	Non-Balanced	1
425	Suppressed	Non-Balanced	0
426	Suppressed	Non-Balanced	0
442	Suppressed	Non-Balanced	1
444	Balanced	Balanced	0
449	Suppressed	Non-Balanced	0
456	Suppressed	Non-Balanced	1
464	Suppressed	Non-Balanced	1
494	Balanced	Balanced	0
558	Balanced	Balanced	1
559	Suppressed	Non-Balanced	0
569	Balanced	Balanced	1
570	Balanced	Balanced	0
573	Suppressed	Non-Balanced	1
579	Suppressed	Non-Balanced	0
652	Balanced	Balanced	0
659	Balanced	Balanced	0
682	Balanced	Balanced	1
687	Balanced	Balanced	0
731	Balanced	Balanced	2
743	Balanced	Balanced	0
746	Balanced	Balanced	1
759	Suppressed	Non-Balanced	0
760	Balanced	Balanced	0
763	Balanced	Balanced	0
764	Suppressed	Non-Balanced	0
769	Balanced	Balanced	0
780	Suppressed	Non-Balanced	2
787	Balanced	Balanced	0
791	Suppressed	Non-Balanced	2
793	Balanced	Balanced	2
804	Suppressed	Non-Balanced	0
813	Balanced	Balanced	0
817	Balanced	Balanced	0
824	Suppressed	Non-Balanced	1
830	Suppressed	Non-Balanced	0
833	Suppressed	Non-Balanced	0
849	Suppressed	Non-Balanced	0
852	Suppressed	Non-Balanced	1
854	Suppressed	Non-Balanced	2
855	Suppressed	Non-Balanced	1
856	Balanced	Balanced	2
862	Balanced	Balanced	0
864	Suppressed	Non-Balanced	0
870	Suppressed	Non-Balanced	2
872	Balanced	Balanced	0
878	Balanced	Balanced	1
879	Balanced	Balanced	1
885	Suppressed	Non-Balanced	0
892	Suppressed	Non-Balanced	1
893	Suppressed	Non-Balanced	1
895	Balanced	Balanced	0
903	Suppressed	Non-Balanced	0
904	Balanced	Balanced	0
911	Suppressed	Non-Balanced	1
920	Balanced	Balanced	0
928	Suppressed	Non-Balanced	1
935	Suppressed	Non-Balanced	0
937	Balanced	Balanced	0
947	Suppressed	Non-Balanced	0
951	Suppressed	Non-Balanced	0
960	Balanced	Balanced	0
978	Suppressed	Non-Balanced	1
979	Suppressed	Non-Balanced	0
982	Suppressed	Non-Balanced	2
986	Suppressed	Non-Balanced	0
991	Suppressed	Non-Balanced	2
995	Suppressed	Non-Balanced	1
1001	Balanced	Balanced	0
1016	Balanced	Balanced	1
1018	Suppressed	Non-Balanced	0
1025	Suppressed	Non-Balanced	0
1032	Suppressed	Non-Balanced	1
1033	Balanced	Balanced	1
1042	Suppressed	Non-Balanced	0
1046	Suppressed	Non-Balanced	0
1053	Balanced	Balanced	2
1057	Suppressed	Non-Balanced	0
1062	Suppressed	Non-Balanced	0
1064	Balanced	Balanced	0
1181	Suppressed	Non-Balanced	1
1234	Suppressed	Non-Balanced	0
1260	Balanced	Balanced	0
1284	Suppressed	Non-Balanced	0
1419	Balanced	Balanced	1
1421	Balanced	Balanced	0
1428	Suppressed	Non-Balanced	2
1434	Suppressed	Non-Balanced	2
1441	Suppressed	Non-Balanced	0
1450	Balanced	Balanced	2
1451	Balanced	Balanced	0
1476	Balanced	Balanced	0
1484	Balanced	Balanced	1
1488	Balanced	Balanced	0
1494	Balanced	Balanced	0
1498	Balanced	Balanced	2
1499	Suppressed	Non-Balanced	0
1503	Suppressed	Non-Balanced	0
1509	Suppressed	Non-Balanced	0
1556	Suppressed	Non-Balanced	0
1580	Suppressed	Non-Balanced	0
1588	Suppressed	Non-Balanced	2
1596	Suppressed	Non-Balanced	2
1604	Suppressed	Non-Balanced	1
1608	Suppressed	Non-Balanced	0
1627	Balanced	Balanced	0
1642	Balanced	Balanced	0
1646	Balanced	Balanced	0
1663	Balanced	Balanced	0
1693	Balanced	Balanced	2
1716	Balanced	Balanced	2
1748	Balanced	Balanced	1
1751	Suppressed	Non-Balanced	0
1755	Suppressed	Non-Balanced	1
1762	Suppressed	Non-Balanced	0
1765	Balanced	Balanced	1
1772	Balanced	Balanced	1
1775	Suppressed	Non-Balanced	2
1786	Suppressed	Non-Balanced	1
1792	Balanced	Balanced	0
1802	Balanced	Balanced	2
1805	Balanced	Balanced	1
1815	Suppressed	Non-Balanced	0
1817	Suppressed	Non-Balanced	0
1828	Balanced	Balanced	0
1830	Suppressed	Non-Balanced	1
1835	Suppressed	Non-Balanced	0
1840	Suppressed	Non-Balanced	0
1844	Suppressed	Non-Balanced	0
1863	Suppressed	Non-Balanced	0
1877	Balanced	Balanced	1
1879	Balanced	Balanced	0
1884	Suppressed	Non-Balanced	0
1892	Suppressed	Non-Balanced	2
1897	Balanced	Balanced	0
1901	Balanced	Balanced	0
1902	Suppressed	Non-Balanced	0
1912	Suppressed	Non-Balanced	0
1919	Suppressed	Non-Balanced	0
1929	Balanced	Balanced	0
1931	Balanced	Balanced	0
1935	Suppressed	Non-Balanced	0
1944	Suppressed	Non-Balanced	0
1949	Suppressed	Non-Balanced	0
1961	Balanced	Balanced	0
1963	Balanced	Balanced	0
1969	Balanced	Balanced	0
1973	Balanced	Balanced	0
1999	Balanced	Balanced	0
2002	Balanced	Balanced	1
2011	Balanced	Balanced	1
2021	Balanced	Balanced	0
2024	Balanced	Balanced	0
2034	Balanced	Balanced	0
2040	Suppressed	Non-Balanced	0
2048	Suppressed	Non-Balanced	0
2070	Balanced	Balanced	0
2086	Suppressed	Non-Balanced	1
2106	Suppressed	Non-Balanced	0
2117	Balanced	Balanced	0
2122	Balanced	Balanced	1
2162	Balanced	Balanced	1
2202	Suppressed	Non-Balanced	0
2203	Balanced	Balanced	0
2218	Balanced	Balanced	2
2245	Suppressed	Non-Balanced	0
2250	Suppressed	Non-Balanced	0
2257	Suppressed	Non-Balanced	1
2263	Suppressed	Non-Balanced	0
2273	Suppressed	Non-Balanced	0
2393	Balanced	Balanced	0
2402	Suppressed	Non-Balanced	0
2417	Suppressed	Non-Balanced	1
2422	Suppressed	Non-Balanced	0
2433	Balanced	Balanced	0
2436	Balanced	Balanced	0
2437	Balanced	Balanced	0
2445	Suppressed	Non-Balanced	0
2454	Balanced	Balanced	0
2456	Balanced	Balanced	1
2458	Balanced	Balanced	0
2471	Balanced	Balanced	0
2507	Balanced	Balanced	1
2519	Balanced	Balanced	1
2521	Balanced	Balanced	0
2534	Suppressed	Non-Balanced	2
2540	Balanced	Balanced	0
2551	Balanced	Balanced	0
2558	Suppressed	Non-Balanced	1
2571	Suppressed	Non-Balanced	1
2572	Balanced	Balanced	1
2584	Suppressed	Non-Balanced	1
2589	Suppressed	Non-Balanced	0
2596	Balanced	Balanced	0
2597	Balanced	Balanced	1
2600	Suppressed	Non-Balanced	1
2610	Balanced	Balanced	2
2611	Balanced	Balanced	2
2613	Suppressed	Non-Balanced	0
2625	Suppressed	Non-Balanced	0
2637	Balanced	Balanced	0
2647	Balanced	Balanced	0
2656	Balanced	Balanced	0
2672	Suppressed	Non-Balanced	2
2674	Balanced	Balanced	0
2678	Suppressed	Non-Balanced	0
2692	Balanced	Balanced	0
2706	Balanced	Balanced	0
2712	Balanced	Balanced	2
2715	Balanced	Balanced	2
2716	Suppressed	Non-Balanced	0
2732	Balanced	Balanced	1
2740	Suppressed	Non-Balanced	1
2745	Balanced	Balanced	0
2776	Suppressed	Non-Balanced	2
2794	Balanced	Balanced	1
2799	Balanced	Balanced	0
2896	Suppressed	Non-Balanced	0
2915	Balanced	Balanced	0
2922	Balanced	Balanced	0
2970	Suppressed	Non-Balanced	0
2971	Balanced	Balanced	0
2977	Balanced	Balanced	0
2988	Balanced	Balanced	0
2990	Balanced	Balanced	2
2997	Suppressed	Non-Balanced	0
3004	Balanced	Balanced	0
3042	Suppressed	Non-Balanced	1
3087	Balanced	Balanced	0
3089	Suppressed	Non-Balanced	0
3108	Suppressed	Non-Balanced	0
3109	Balanced	Balanced	0
3117	Suppressed	Non-Balanced	1
3124	Suppressed	Non-Balanced	0
3125	Suppressed	Non-Balanced	1
3126	Balanced	Balanced	2
3127	Balanced	Balanced	1
3132	Suppressed	Non-Balanced	0
3136	Suppressed	Non-Balanced	1
3145	Suppressed	Non-Balanced	2
3153	Balanced	Balanced	1
3159	Balanced	Balanced	0
3169	Balanced	Balanced	0
3176	Suppressed	Non-Balanced	2
3196	Suppressed	Non-Balanced	2
3204	Balanced	Balanced	0
3206	Balanced	Balanced	0
3207	Suppressed	Non-Balanced	0
3216	Balanced	Balanced	0
3224	Suppressed	Non-Balanced	0
3234	Suppressed	Non-Balanced	0
3236	Balanced	Balanced	1
3239	Balanced	Balanced	0
3244	Balanced	Balanced	2
3245	Balanced	Balanced	0
3277	Balanced	Balanced	0
3284	Suppressed	Non-Balanced	1
3285	Balanced	Balanced	0
3287	Balanced	Balanced	0
3313	Balanced	Balanced	0
3314	Balanced	Balanced	0
3316	Suppressed	Non-Balanced	0
3321	Balanced	Balanced	2
3339	Suppressed	Non-Balanced	0
3354	Suppressed	Non-Balanced	0
3385	Suppressed	Non-Balanced	0
3397	Balanced	Balanced	0
3406	Suppressed	Non-Balanced	0
3410	Balanced	Balanced	1
3425	Balanced	Balanced	0
3428	Balanced	Balanced	0
3435	Balanced	Balanced	0
3439	Suppressed	Non-Balanced	0
3466	Suppressed	Non-Balanced	2
3471	Balanced	Balanced	0
3532	Suppressed	Non-Balanced	0
3597	Balanced	Balanced	0
3600	Suppressed	Non-Balanced	1
3601	Suppressed	Non-Balanced	1
3602	Suppressed	Non-Balanced	2
3606	Balanced	Balanced	0
3607	Suppressed	Non-Balanced	0
3614	Suppressed	Non-Balanced	1
3621	Suppressed	Non-Balanced	2
3629	Suppressed	Non-Balanced	2
3638	Balanced	Balanced	0
3642	Balanced	Balanced	0
3648	Balanced	Balanced	2
3670	Balanced	Balanced	0
3727	Suppressed	Non-Balanced	0
3730	Balanced	Balanced	1
3732	Balanced	Balanced	1
3734	Suppressed	Non-Balanced	0
3735	Suppressed	Non-Balanced	0
3755	Balanced	Balanced	1
3781	Balanced	Balanced	0
3785	Balanced	Balanced	1
3788	Balanced	Balanced	0
3802	Balanced	Balanced	2
3810	Suppressed	Non-Balanced	1
3820	Suppressed	Non-Balanced	2
3823	Balanced	Balanced	0
3837	Suppressed	Non-Balanced	0
3866	Balanced	Balanced	1
3877	Balanced	Balanced	1
3878	Balanced	Balanced	0
3880	Balanced	Balanced	0
3881	Balanced	Balanced	2
3885	Balanced	Balanced	0
3891	Suppressed	Non-Balanced	0
3895	Suppressed	Non-Balanced	1
3903	Balanced	Balanced	2
3908	Suppressed	Non-Balanced	2
3910	Balanced	Balanced	0
3916	Suppressed	Non-Balanced	0
3919	Balanced	Balanced	2
3926	Balanced	Balanced	0
3941	Suppressed	Non-Balanced	0
3950	Balanced	Balanced	0
3955	Balanced	Balanced	0
3985	Balanced	Balanced	1
3991	Balanced	Balanced	0
4005	Suppressed	Non-Balanced	1
4013	Balanced	Balanced	1
4017	Balanced	Balanced	0
4020	Suppressed	Non-Balanced	0
4044	Balanced	Balanced	1
4060	Balanced	Balanced	0
4066	Balanced	Balanced	0
4071	Balanced	Balanced	1
4085	Balanced	Balanced	0
4086	Balanced	Balanced	0
4104	Balanced	Balanced	1
4120	Balanced	Balanced	0
4129	Suppressed	Non-Balanced	0
4136	Balanced	Balanced	1
4166	Balanced	Balanced	1
4231	Balanced	Balanced	0
4232	Suppressed	Non-Balanced	0
4233	Suppressed	Non-Balanced	0
4244	Balanced	Balanced	2
4259	Suppressed	Non-Balanced	0
4261	Suppressed	Non-Balanced	2
4262	Balanced	Balanced	0
4286	Balanced	Balanced	0
4287	Balanced	Balanced	0
4288	Balanced	Balanced	2
4289	Suppressed	Non-Balanced	1
4290	Balanced	Balanced	2
4324	Balanced	Balanced	2
4325	Balanced	Balanced	0
4339	Suppressed	Non-Balanced	0
4345	Balanced	Balanced	0
4353	Balanced	Balanced	1
4379	Balanced	Balanced	0
4395	Suppressed	Non-Balanced	2
4410	Suppressed	Non-Balanced	0
4421	Suppressed	Non-Balanced	1
4424	Suppressed	Non-Balanced	0
4432	Suppressed	Non-Balanced	1
4460	Suppressed	Non-Balanced	0
4464	Balanced	Balanced	0
4476	Balanced	Balanced	0
4502	Balanced	Balanced	0
4532	Suppressed	Non-Balanced	1
4563	Balanced	Balanced	0
4570	Balanced	Balanced	0
4573	Balanced	Balanced	0
4574	Suppressed	Non-Balanced	0
4584	Balanced	Balanced	1
4592	Balanced	Balanced	0
4620	Balanced	Balanced	1
4625	Balanced	Balanced	0
4627	Balanced	Balanced	2
4635	Balanced	Balanced	2
4638	Balanced	Balanced	0
4640	Balanced	Balanced	0
4643	Suppressed	Non-Balanced	0
4645	Balanced	Balanced	1
4646	Suppressed	Non-Balanced	0
4662	Balanced	Balanced	0
4687	Balanced	Balanced	0
4693	Balanced	Balanced	0
4715	Balanced	Balanced	0
4716	Balanced	Balanced	1
4721	Suppressed	Non-Balanced	1
4726	Balanced	Balanced	0
4733	Balanced	Balanced	1
4782	Balanced	Balanced	0
4786	Balanced	Balanced	1
4809	Suppressed	Non-Balanced	0
4885	Suppressed	Non-Balanced	1
4888	Balanced	Balanced	0
4889	Suppressed	Non-Balanced	0
4899	Balanced	Balanced	1
4908	Suppressed	Non-Balanced	2
4927	Suppressed	Non-Balanced	2
4937	Balanced	Balanced	0
4938	Suppressed	Non-Balanced	1
4953	Balanced	Balanced	0
4960	Suppressed	Non-Balanced	1
4965	Balanced	Balanced	1
4971	Balanced	Balanced	0
4977	Suppressed	Non-Balanced	1
4991	Suppressed	Non-Balanced	1
4992	Balanced	Balanced	2
5010	Balanced	Balanced	2
5014	Balanced	Balanced	0
5021	Balanced	Balanced	2
5029	Suppressed	Non-Balanced	0
5051	Balanced	Balanced	0
5052	Suppressed	Non-Balanced	0
5062	Balanced	Balanced	0
5063	Balanced	Balanced	0
5073	Balanced	Balanced	1
5104	Balanced	Balanced	1
5121	Suppressed	Non-Balanced	0
5140	Suppressed	Non-Balanced	0
5144	Balanced	Balanced	0
5152	Suppressed	Non-Balanced	2
5161	Balanced	Balanced	1
5180	Balanced	Balanced	0
5187	Balanced	Balanced	1
5188	Balanced	Balanced	0
5192	Balanced	Balanced	0
5194	Balanced	Balanced	0
5197	Balanced	Balanced	0
5199	Balanced	Balanced	0
5206	Balanced	Balanced	0
5207	Balanced	Balanced	0
5217	Suppressed	Non-Balanced	0
5235	Balanced	Balanced	0
5260	Balanced	Balanced	0
5298	Balanced	Balanced	0
5303	Suppressed	Non-Balanced	0
5338	Balanced	Balanced	1
5339	Balanced	Balanced	0
5340	Suppressed	Non-Balanced	0
5349	Balanced	Balanced	1
5359	Balanced	Balanced	1
5361	Balanced	Balanced	1
5386	Balanced	Balanced	0
5388	Balanced	Balanced	0
5421	Balanced	Balanced	0
5423	Balanced	Balanced	2
5445	Balanced	Balanced	0
5446	Balanced	Balanced	1
5472	Balanced	Balanced	0
5479	Suppressed	Non-Balanced	1
5486	Suppressed	Non-Balanced	1
5499	Balanced	Balanced	0
5504	Balanced	Balanced	1
5526	Balanced	Balanced	0
5544	Suppressed	Non-Balanced	0
5553	Suppressed	Non-Balanced	2
5561	Balanced	Balanced	2
5562	Balanced	Balanced	2
5564	Balanced	Balanced	2
5580	Suppressed	Non-Balanced	0
5584	Balanced	Balanced	1
5598	Suppressed	Non-Balanced	1
5599	Balanced	Balanced	0
5632	Balanced	Balanced	2
5641	Balanced	Balanced	0
5642	Balanced	Balanced	0
5643	Balanced	Balanced	1
5645	Balanced	Balanced	0
5653	Balanced	Balanced	1
5680	Suppressed	Non-Balanced	0
5699	Suppressed	Non-Balanced	1
5715	Balanced	Balanced	2
5718	Suppressed	Non-Balanced	2
5736	Suppressed	Non-Balanced	0
5742	Suppressed	Non-Balanced	0
5751	Balanced	Balanced	1
5752	Balanced	Balanced	0
5757	Balanced	Balanced	0
5820	Balanced	Balanced	0
5836	Balanced	Balanced	0
5851	Balanced	Balanced	2
5856	Balanced	Balanced	0
5913	Balanced	Balanced	0
5985	Balanced	Balanced	2
6013	Balanced	Balanced	0
6014	Balanced	Balanced	0
6085	Balanced	Balanced	1
6097	Balanced	Balanced	0
6105	Balanced	Balanced	0
6107	Balanced	Balanced	2
6109	Balanced	Balanced	2
6144	Balanced	Balanced	0
6164	Balanced	Balanced	0
6196	Suppressed	Non-Balanced	2
6207	Balanced	Balanced	1
6209	Balanced	Balanced	2
6233	Balanced	Balanced	0
6237	Balanced	Balanced	0
6255	Balanced	Balanced	0
6257	Balanced	Balanced	0
6298	Balanced	Balanced	2
6299	Suppressed	Non-Balanced	1
6301	Balanced	Balanced	0
6309	Suppressed	Non-Balanced	1
6320	Balanced	Balanced	2
6322	Balanced	Balanced	0
6325	Balanced	Balanced	0
6329	Balanced	Balanced	0
6349	Suppressed	Non-Balanced	1
6370	Suppressed	Non-Balanced	2
6371	Balanced	Balanced	2
6386	Suppressed	Non-Balanced	0
6391	Balanced	Balanced	0
6402	Suppressed	Non-Balanced	2
6434	Suppressed	Non-Balanced	0
6437	Balanced	Balanced	1
6440	Balanced	Balanced	0
6520	Balanced	Balanced	0
6537	Balanced	Balanced	0
6539	Balanced	Balanced	0
6542	Suppressed	Non-Balanced	1
6559	Balanced	Balanced	0
6568	Suppressed	Non-Balanced	0
6571	Balanced	Balanced	1
6574	Balanced	Balanced	1
6581	Balanced	Balanced	2
6584	Suppressed	Non-Balanced	0
6586	Suppressed	Non-Balanced	0
6601	Suppressed	Non-Balanced	0
6611	Suppressed	Non-Balanced	2
6616	Balanced	Balanced	1
6655	Balanced	Balanced	0
6659	Balanced	Balanced	1
6668	Balanced	Balanced	0
6733	Balanced	Balanced	0
6741	Balanced	Balanced	0
6760	Balanced	Balanced	1
6767	Suppressed	Non-Balanced	1
6804	Balanced	Balanced	0
6813	Balanced	Balanced	2
6836	Balanced	Balanced	2
6852	Balanced	Balanced	0
6855	Balanced	Balanced	0
6860	Balanced	Balanced	0
6866	Balanced	Balanced	1
6872	Balanced	Balanced	0
6900	Balanced	Balanced	0
6906	Balanced	Balanced	0
6915	Balanced	Balanced	1
6927	Balanced	Balanced	0
7033	Balanced	Balanced	2
7041	Balanced	Balanced	0
7044	Balanced	Balanced	2
7050	Balanced	Balanced	0
7060	Balanced	Balanced	0
7069	Suppressed	Non-Balanced	0
7106	Balanced	Balanced	0
7111	Balanced	Balanced	0
7165	Balanced	Balanced	0
7167	Balanced	Balanced	0
7170	Balanced	Balanced	2
7203	Balanced	Balanced	1
7220	Suppressed	Non-Balanced	2
7226	Balanced	Balanced	2
7236	Suppressed	Non-Balanced	1
7239	Balanced	Balanced	0
7240	Suppressed	Non-Balanced	2
7249	Balanced	Balanced	1
7261	Suppressed	Non-Balanced	0
7269	Suppressed	Non-Balanced	0
7274	Balanced	Balanced	0
7279	Balanced	Balanced	0
7280	Suppressed	Non-Balanced	1
7281	Balanced	Balanced	2
7282	Balanced	Balanced	0
7283	Suppressed	Non-Balanced	1
7287	Balanced	Balanced	2
7288	Suppressed	Non-Balanced	2
7290	Suppressed	Non-Balanced	0
7298	Balanced	Balanced	0
7302	Balanced	Balanced	0
7303	Suppressed	Non-Balanced	1
7304	Suppressed	Non-Balanced	2
7310	Suppressed	Non-Balanced	2
7311	Balanced	Balanced	2
7321	Suppressed	Non-Balanced	0
7323	Balanced	Balanced	0
7329	Balanced	Balanced	2
7330	Suppressed	Non-Balanced	2
7343	Balanced	Balanced	0
7346	Suppressed	Non-Balanced	0
7365	Balanced	Balanced	0
7366	Suppressed	Non-Balanced	0
7370	Suppressed	Non-Balanced	2
7383	Suppressed	Non-Balanced	0
7428	Balanced	Balanced	2
7445	Balanced	Balanced	0
7448	Balanced	Balanced	0
7455	Balanced	Balanced	0
7477	Balanced	Balanced	0
7513	Suppressed	Non-Balanced	0
7514	Balanced	Balanced	0
7515	Balanced	Balanced	0
7526	Suppressed	Non-Balanced	0
7527	Balanced	Balanced	0
7558	Balanced	Balanced	2
7578	Suppressed	Non-Balanced	1
7600	Balanced	Balanced	0
7614	Balanced	Balanced	0
7625	Balanced	Balanced	0
7673	Balanced	Balanced	2
7718	Balanced	Balanced	0
7814	Balanced	Balanced	1
7819	Balanced	Balanced	0
7828	Balanced	Balanced	2
7861	Balanced	Balanced	2
7908	Balanced	Balanced	0
7933	Balanced	Balanced	0
7950	Balanced	Balanced	2
7960	Balanced	Balanced	0
8002	Balanced	Balanced	2
8008	Balanced	Balanced	0
8014	Balanced	Balanced	2
8016	Balanced	Balanced	1
8047	Suppressed	Non-Balanced	2
8050	Suppressed	Non-Balanced	2
8051	Suppressed	Non-Balanced	2
8073	Suppressed	Non-Balanced	2
8075	Balanced	Balanced	0
8094	Balanced	Balanced	0
8110	Balanced	Balanced	2
8116	Balanced	Balanced	1
8122	Balanced	Balanced	0
8128	Balanced	Balanced	0
8130	Suppressed	Non-Balanced	1
8136	Balanced	Balanced	2
8138	Suppressed	Non-Balanced	2
8140	Balanced	Balanced	2
8142	Suppressed	Non-Balanced	1
8147	Balanced	Balanced	1
8148	Balanced	Balanced	1
8159	Suppressed	Non-Balanced	0
8160	Suppressed	Non-Balanced	0
8185	Balanced	Balanced	2
8202	Balanced	Balanced	2
8236	Balanced	Balanced	1
8242	Suppressed	Non-Balanced	0
8272	Balanced	Balanced	0
8275	Balanced	Balanced	0
8278	Suppressed	Non-Balanced	0
8285	Suppressed	Non-Balanced	0
8286	Suppressed	Non-Balanced	0
8299	Suppressed	Non-Balanced	0
8312	Balanced	Balanced	2
8314	Balanced	Balanced	1
8315	Balanced	Balanced	1
8318	Suppressed	Non-Balanced	0
8329	Balanced	Balanced	2
8330	Balanced	Balanced	0
8350	Balanced	Balanced	0
8373	Balanced	Balanced	1
8374	Balanced	Balanced	0
8386	Suppressed	Non-Balanced	0
8399	Suppressed	Non-Balanced	1
8412	Balanced	Balanced	0
8422	Suppressed	Non-Balanced	0
8440	Balanced	Balanced	0
8474	Balanced	Balanced	1
8500	Suppressed	Non-Balanced	1
8503	Suppressed	Non-Balanced	0
8528	Balanced	Balanced	0
8543	Balanced	Balanced	2
8567	Balanced	Balanced	0
8628	Suppressed	Non-Balanced	1
8659	Balanced	Balanced	2
8660	Suppressed	Non-Balanced	2
8666	Balanced	Balanced	2
8677	Balanced	Balanced	0
8684	Balanced	Balanced	0
8702	Balanced	Balanced	0
8705	Balanced	Balanced	2
8709	Balanced	Balanced	0
8720	Balanced	Balanced	1
8721	Balanced	Balanced	0
8735	Balanced	Balanced	0
8761	Balanced	Balanced	1
8766	Balanced	Balanced	1
8773	Balanced	Balanced	2
8784	Balanced	Balanced	2
8789	Balanced	Balanced	1
8836	Balanced	Balanced	0
8879	Balanced	Balanced	0
8894	Balanced	Balanced	0
8904	Balanced	Balanced	1
8914	Balanced	Balanced	2
8931	Balanced	Balanced	1
8932	Balanced	Balanced	2
8933	Balanced	Balanced	1
8945	Balanced	Balanced	2
8966	Balanced	Balanced	2
8979	Balanced	Balanced	0
8983	Balanced	Balanced	2
8986	Suppressed	Non-Balanced	2
9013	Balanced	Balanced	2
9023	Balanced	Balanced	2
9024	Balanced	Balanced	0
9030	Balanced	Balanced	0
9063	Balanced	Balanced	0
9086	Balanced	Balanced	1
9096	Balanced	Balanced	2
9120	Suppressed	Non-Balanced	0
9128	Balanced	Balanced	0
9131	Balanced	Balanced	1
9133	Balanced	Balanced	1
9145	Balanced	Balanced	0
9150	Suppressed	Non-Balanced	2
9157	Balanced	Balanced	1
9158	Suppressed	Non-Balanced	2
9162	Balanced	Balanced	1
9204	Suppressed	Non-Balanced	0
9206	Balanced	Balanced	0
9222	Balanced	Balanced	1
9237	Suppressed	Non-Balanced	2
9245	Balanced	Balanced	2
9267	Suppressed	Non-Balanced	0
9268	Balanced	Balanced	1
9289	Suppressed	Non-Balanced	2
9312	Balanced	Balanced	0
9339	Suppressed	Non-Balanced	1
9340	Balanced	Balanced	2
9341	Balanced	Balanced	2
9348	Suppressed	Non-Balanced	1
9354	Suppressed	Non-Balanced	1
9359	Balanced	Balanced	1
9362	Balanced	Balanced	0
9411	Balanced	Balanced	0
9412	Balanced	Balanced	0
9429	Balanced	Balanced	0
9430	Suppressed	Non-Balanced	2
9431	Suppressed	Non-Balanced	1
9432	Suppressed	Non-Balanced	0
9433	Balanced	Balanced	0
9443	Balanced	Balanced	0
9462	Suppressed	Non-Balanced	0
9463	Balanced	Balanced	0
9498	Balanced	Balanced	2
9518	Balanced	Balanced	0
9544	Balanced	Balanced	0
9547	Balanced	Balanced	0
9548	Balanced	Balanced	0
9577	Suppressed	Non-Balanced	1
9578	Suppressed	Non-Balanced	0
9579	Balanced	Balanced	1
9593	Balanced	Balanced	0
9596	Balanced	Balanced	0
9607	Suppressed	Non-Balanced	0
9616	Balanced	Balanced	0
9661	Balanced	Balanced	1
9668	Balanced	Balanced	1
9670	Balanced	Balanced	0
9671	Balanced	Balanced	1
9672	Suppressed	Non-Balanced	2
9673	Balanced	Balanced	1
9703	Balanced	Balanced	0
9707	Balanced	Balanced	0
9740	Balanced	Balanced	2
9754	Balanced	Balanced	1
9757	Balanced	Balanced	1
9768	Balanced	Balanced	1
9786	Balanced	Balanced	1
9809	Balanced	Balanced	1
9817	Balanced	Balanced	0
9840	Balanced	Balanced	2
9858	Balanced	Balanced	0
9870	Balanced	Balanced	2
9872	Balanced	Balanced	2
9882	Balanced	Balanced	0
9906	Balanced	Balanced	0
9936	Balanced	Balanced	0
9954	Balanced	Balanced	1
9956	Balanced	Balanced	0
9981	Balanced	Balanced	2
9985	Suppressed	Non-Balanced	1
9988	Balanced	Balanced	0
9994	Suppressed	Non-Balanced	0
10023	Suppressed	Non-Balanced	0
10060	Balanced	Balanced	0
10061	Balanced	Balanced	0
10062	Balanced	Balanced	0
10073	Suppressed	Non-Balanced	0
10074	Balanced	Balanced	1
10092	Suppressed	Non-Balanced	0
10098	Balanced	Balanced	0
10107	Suppressed	Non-Balanced	0
10113	Balanced	Balanced	0
10118	Balanced	Balanced	1
10132	Balanced	Balanced	1
10136	Balanced	Balanced	0
10137	Suppressed	Non-Balanced	0
10141	Balanced	Balanced	1
10142	Balanced	Balanced	1
10145	Balanced	Balanced	1
10151	Balanced	Balanced	2
10154	Balanced	Balanced	1
10155	Suppressed	Non-Balanced	1
10192	Suppressed	Non-Balanced	0
10201	Balanced	Balanced	0
10204	Balanced	Balanced	2
10215	Balanced	Balanced	1
10219	Suppressed	Non-Balanced	0
10220	Suppressed	Non-Balanced	0
10245	Suppressed	Non-Balanced	0
10250	Suppressed	Non-Balanced	0
10253	Suppressed	Non-Balanced	0
10263	Suppressed	Non-Balanced	2
10271	Suppressed	Non-Balanced	2
10274	Balanced	Balanced	2
10276	Balanced	Balanced	1
10312	Balanced	Balanced	1
10331	Balanced	Balanced	2
10369	Balanced	Balanced	0
10386	Balanced	Balanced	0
10407	Balanced	Balanced	1
10417	Balanced	Balanced	2
10424	Balanced	Balanced	0
10429	Balanced	Balanced	0
10438	Suppressed	Non-Balanced	1
10458	Balanced	Balanced	2
10463	Balanced	Balanced	2
10465	Balanced	Balanced	1
10471	Balanced	Balanced	0
10477	Balanced	Balanced	0
10496	Suppressed	Non-Balanced	1
10497	Suppressed	Non-Balanced	1
10500	Balanced	Balanced	0
10511	Balanced	Balanced	2
10512	Balanced	Balanced	2
10514	Suppressed	Non-Balanced	0
10521	Balanced	Balanced	0
10522	Balanced	Balanced	0
10525	Balanced	Balanced	0
10581	Balanced	Balanced	1
10585	Balanced	Balanced	2
10586	Balanced	Balanced	1
10599	Balanced	Balanced	2
10612	Balanced	Balanced	2
10639	Balanced	Balanced	1
10660	Balanced	Balanced	2
10690	Balanced	Balanced	0
10694	Balanced	Balanced	2
10702	Balanced	Balanced	0
10715	Balanced	Balanced	0
10730	Balanced	Balanced	1
10763	Balanced	Balanced	2
10776	Balanced	Balanced	0
10778	Balanced	Balanced	2
10852	Balanced	Balanced	2
10901	Balanced	Balanced	2
10907	Balanced	Balanced	2
10911	Suppressed	Non-Balanced	0
10936	Balanced	Balanced	2
10949	Balanced	Balanced	1
10950	Balanced	Balanced	0
10954	Balanced	Balanced	1
10955	Balanced	Balanced	1
10957	Balanced	Balanced	0
10961	Suppressed	Non-Balanced	2
10964	Balanced	Balanced	0
10969	Balanced	Balanced	0
10983	Suppressed	Non-Balanced	2
10987	Balanced	Balanced	0
10990	Balanced	Balanced	1
10993	Balanced	Balanced	0
11000	Balanced	Balanced	0
11001	Suppressed	Non-Balanced	0
11050	Balanced	Balanced	2
11064	Balanced	Balanced	2
11113	Suppressed	Non-Balanced	0
11121	Suppressed	Non-Balanced	1
11122	Suppressed	Non-Balanced	0
11123	Balanced	Balanced	2
11131	Suppressed	Non-Balanced	0
11152	Balanced	Balanced	0
11154	Balanced	Balanced	0
11155	Balanced	Balanced	2
11182	Balanced	Balanced	0
11186	Suppressed	Non-Balanced	2
11187	Balanced	Balanced	2
11191	Balanced	Balanced	0
11193	Balanced	Balanced	0
11208	Balanced	Balanced	0
11209	Suppressed	Non-Balanced	1
11215	Suppressed	Non-Balanced	0
11217	Suppressed	Non-Balanced	0
11219	Balanced	Balanced	0
11228	Balanced	Balanced	1
11236	Balanced	Balanced	1
11239	Balanced	Balanced	0
11249	Suppressed	Non-Balanced	0
11267	Suppressed	Non-Balanced	1
11271	Balanced	Balanced	0
11289	Balanced	Balanced	0
11294	Balanced	Balanced	0
11299	Suppressed	Non-Balanced	0
11300	Balanced	Balanced	0
11306	Balanced	Balanced	0
11307	Balanced	Balanced	1
11309	Suppressed	Non-Balanced	0
11329	Balanced	Balanced	1
11337	Balanced	Balanced	1
11356	Suppressed	Non-Balanced	0
11367	Balanced	Balanced	0
11375	Balanced	Balanced	1
11401	Balanced	Balanced	0
11415	Balanced	Balanced	2
11427	Balanced	Balanced	1
11429	Balanced	Balanced	0
11439	Balanced	Balanced	2
11444	Balanced	Balanced	2
11448	Balanced	Balanced	2
11462	Balanced	Balanced	1
11466	Balanced	Balanced	0
11474	Balanced	Balanced	0
11479	Balanced	Balanced	1
11491	Balanced	Balanced	2
11546	Balanced	Balanced	1
11550	Balanced	Balanced	2
11557	Suppressed	Non-Balanced	0
11569	Balanced	Balanced	2
11572	Balanced	Balanced	0
11583	Balanced	Balanced	1
11601	Balanced	Balanced	1
11616	Balanced	Balanced	0
11651	Balanced	Balanced	2
11672	Balanced	Balanced	2
11673	Balanced	Balanced	2
11685	Suppressed	Non-Balanced	2
11698	Balanced	Balanced	1
11716	Balanced	Balanced	2
11718	Balanced	Balanced	2
11738	Balanced	Balanced	2
11755	Balanced	Balanced	1
11762	Balanced	Balanced	2
11768	Balanced	Balanced	0
11781	Balanced	Balanced	1
11836	Balanced	Balanced	2
11868	Balanced	Balanced	2
11895	Suppressed	Non-Balanced	0
11902	Balanced	Balanced	0
11910	Balanced	Balanced	0
11915	Balanced	Balanced	1
11956	Suppressed	Non-Balanced	0
11966	Balanced	Balanced	0
11971	Balanced	Balanced	0
11972	Suppressed	Non-Balanced	1
11973	Balanced	Balanced	0
11974	Balanced	Balanced	0
11977	Balanced	Balanced	1
11978	Balanced	Balanced	0
12006	Balanced	Balanced	2
12013	Balanced	Balanced	0
12014	Balanced	Balanced	1
12034	Balanced	Balanced	0
12050	Balanced	Balanced	0
12053	Balanced	Balanced	0
12073	Balanced	Balanced	1
12074	Balanced	Balanced	0
12090	Balanced	Balanced	0
12095	Balanced	Balanced	0
12118	Balanced	Balanced	0
12122	Balanced	Balanced	0
12138	Balanced	Balanced	0
12143	Suppressed	Non-Balanced	1
12148	Balanced	Balanced	0
12149	Balanced	Balanced	1
12150	Balanced	Balanced	2
12155	Balanced	Balanced	2
12156	Balanced	Balanced	2
12158	Balanced	Balanced	1
12167	Balanced	Balanced	1
12168	Suppressed	Non-Balanced	0
12173	Suppressed	Non-Balanced	0
12174	Balanced	Balanced	2
12182	Balanced	Balanced	2
12189	Suppressed	Non-Balanced	0
12193	Balanced	Balanced	2
12203	Suppressed	Non-Balanced	1
12229	Balanced	Balanced	1
12280	Suppressed	Non-Balanced	2
12286	Balanced	Balanced	0
12306	Suppressed	Non-Balanced	0
12308	Balanced	Balanced	2
12324	Balanced	Balanced	2
12331	Suppressed	Non-Balanced	0
12350	Balanced	Balanced	2
12352	Balanced	Balanced	2
12363	Balanced	Balanced	0
12371	Suppressed	Non-Balanced	2
12372	Balanced	Balanced	2
12407	Balanced	Balanced	0
12408	Balanced	Balanced	2
12409	Suppressed	Non-Balanced	1
12410	Balanced	Balanced	0
12437	Balanced	Balanced	0
12469	Suppressed	Non-Balanced	2
12482	Balanced	Balanced	2
12488	Balanced	Balanced	2
12492	Balanced	Balanced	0
12508	Balanced	Balanced	2
12522	Balanced	Balanced	2
12526	Balanced	Balanced	2
12550	Balanced	Balanced	2
12554	Balanced	Balanced	0
12574	Suppressed	Non-Balanced	1
12584	Balanced	Balanced	0
12592	Balanced	Balanced	2
12626	Balanced	Balanced	0
12632	Balanced	Balanced	1
12634	Balanced	Balanced	0
12642	Suppressed	Non-Balanced	0
12665	Balanced	Balanced	2
12676	Balanced	Balanced	0
12684	Balanced	Balanced	2
12706	Suppressed	Non-Balanced	1
12754	Balanced	Balanced	0
12757	Balanced	Balanced	2
12759	Suppressed	Non-Balanced	2
12761	Balanced	Balanced	1
12776	Suppressed	Non-Balanced	1
12784	Balanced	Balanced	0
12795	Balanced	Balanced	0
12796	Suppressed	Non-Balanced	0
12797	Balanced	Balanced	0
12807	Balanced	Balanced	1
12817	Suppressed	Non-Balanced	1
12839	Suppressed	Non-Balanced	1
12841	Balanced	Balanced	1
12847	Balanced	Balanced	1
12851	Balanced	Balanced	0
12856	Balanced	Balanced	0
12863	Suppressed	Non-Balanced	0
12869	Balanced	Balanced	0
12906	Balanced	Balanced	0
12911	Suppressed	Non-Balanced	2
12912	Suppressed	Non-Balanced	0
12947	Suppressed	Non-Balanced	0
12952	Suppressed	Non-Balanced	0
12964	Balanced	Balanced	2
12966	Balanced	Balanced	2
12967	Suppressed	Non-Balanced	2
12989	Balanced	Balanced	0
12993	Suppressed	Non-Balanced	0
13003	Suppressed	Non-Balanced	0
13016	Balanced	Balanced	0
13029	Balanced	Balanced	0
13031	Balanced	Balanced	0
13040	Balanced	Balanced	0
13045	Balanced	Balanced	0
13051	Balanced	Balanced	0
13052	Balanced	Balanced	0
13075	Balanced	Balanced	2
13091	Balanced	Balanced	2
13111	Balanced	Balanced	2
13124	Suppressed	Non-Balanced	0
13132	Balanced	Balanced	2
13154	Balanced	Balanced	1
13189	Balanced	Balanced	0
13191	Balanced	Balanced	2
13194	Balanced	Balanced	0
13211	Balanced	Balanced	2
13227	Balanced	Balanced	1
13235	Balanced	Balanced	1
13238	Balanced	Balanced	0
13252	Balanced	Balanced	1
13258	Balanced	Balanced	1
13265	Balanced	Balanced	0
13268	Balanced	Balanced	0
13270	Balanced	Balanced	1
13291	Balanced	Balanced	1
13301	Balanced	Balanced	2
13309	Balanced	Balanced	2
13327	Balanced	Balanced	0
13332	Balanced	Balanced	0
13341	Balanced	Balanced	1
13349	Balanced	Balanced	1
13354	Balanced	Balanced	1
13374	Balanced	Balanced	1
13380	Balanced	Balanced	2
13384	Balanced	Balanced	2
13405	Balanced	Balanced	0
13414	Suppressed	Non-Balanced	2
13415	Suppressed	Non-Balanced	1
13419	Balanced	Balanced	1
13424	Suppressed	Non-Balanced	1
13428	Balanced	Balanced	2
13429	Suppressed	Non-Balanced	0
13430	Suppressed	Non-Balanced	0
13434	Suppressed	Non-Balanced	2
13435	Suppressed	Non-Balanced	2
13436	Balanced	Balanced	2
13459	Suppressed	Non-Balanced	0
13482	Balanced	Balanced	0
13507	Balanced	Balanced	0
13513	Balanced	Balanced	0
13522	Balanced	Balanced	0
13548	Suppressed	Non-Balanced	0
13549	Balanced	Balanced	0
13580	Suppressed	Non-Balanced	0
13586	Suppressed	Non-Balanced	1
13587	Balanced	Balanced	1
13589	Balanced	Balanced	0
13601	Balanced	Balanced	1
13609	Suppressed	Non-Balanced	1
13611	Suppressed	Non-Balanced	0
13627	Balanced	Balanced	0
13629	Suppressed	Non-Balanced	2
13638	Suppressed	Non-Balanced	0
13646	Suppressed	Non-Balanced	1
13664	Balanced	Balanced	1
13667	Suppressed	Non-Balanced	1
13672	Balanced	Balanced	0
13673	Suppressed	Non-Balanced	1
13684	Balanced	Balanced	0
13687	Suppressed	Non-Balanced	0
13689	Balanced	Balanced	0
13701	Balanced	Balanced	0
13702	Suppressed	Non-Balanced	0
13705	Balanced	Balanced	0
13708	Balanced	Balanced	1
13711	Balanced	Balanced	0
13724	Balanced	Balanced	0
13728	Balanced	Balanced	1
13732	Balanced	Balanced	0
13740	Balanced	Balanced	0
13742	Balanced	Balanced	0
13770	Balanced	Balanced	0
13778	Suppressed	Non-Balanced	1
13779	Balanced	Balanced	2
13795	Balanced	Balanced	2
13807	Balanced	Balanced	0
13815	Balanced	Balanced	0
13819	Balanced	Balanced	0
13875	Balanced	Balanced	0
13887	Balanced	Balanced	0
13896	Balanced	Balanced	2
13901	Balanced	Balanced	1
13904	Balanced	Balanced	0
13909	Balanced	Balanced	1
13910	Suppressed	Non-Balanced	0
13940	Balanced	Balanced	2
13955	Balanced	Balanced	2
13971	Balanced	Balanced	0
13972	Balanced	Balanced	1
14001	Balanced	Balanced	1
14007	Balanced	Balanced	1
14018	Balanced	Balanced	2
14040	Balanced	Balanced	0
14041	Balanced	Balanced	1
14046	Balanced	Balanced	0
14064	Balanced	Balanced	0
14065	Balanced	Balanced	0
14103	Balanced	Balanced	1
14104	Balanced	Balanced	0
14120	Suppressed	Non-Balanced	0
14121	Balanced	Balanced	1
14170	Balanced	Balanced	2
14200	Balanced	Balanced	2
14211	Balanced	Balanced	2
14228	Balanced	Balanced	2
14243	Suppressed	Non-Balanced	0
14244	Balanced	Balanced	1
14246	Suppressed	Non-Balanced	0
14254	Suppressed	Non-Balanced	1
14257	Balanced	Balanced	0
14264	Balanced	Balanced	0
14271	Balanced	Balanced	1
14279	Suppressed	Non-Balanced	0
14303	Balanced	Balanced	1
14304	Suppressed	Non-Balanced	0
14305	Balanced	Balanced	0
14312	Suppressed	Non-Balanced	1
14316	Balanced	Balanced	1
14336	Balanced	Balanced	0
14342	Balanced	Balanced	1
14365	Balanced	Balanced	0
14373	Suppressed	Non-Balanced	1
14383	Balanced	Balanced	0
14384	Balanced	Balanced	0
14413	Balanced	Balanced	2
14421	Balanced	Balanced	0
14425	Balanced	Balanced	0
14433	Balanced	Balanced	1
14448	Suppressed	Non-Balanced	0
14455	Balanced	Balanced	0
14474	Balanced	Balanced	2
14496	Balanced	Balanced	1
14509	Balanced	Balanced	2
14511	Balanced	Balanced	1
14525	Suppressed	Non-Balanced	2
14540	Balanced	Balanced	2
14559	Balanced	Balanced	1
14574	Balanced	Balanced	2
14580	Balanced	Balanced	0
14614	Balanced	Balanced	1
14620	Balanced	Balanced	2
14626	Balanced	Balanced	2
14629	Balanced	Balanced	2
14647	Balanced	Balanced	2
14672	Balanced	Balanced	2
14676	Balanced	Balanced	0
14706	Balanced	Balanced	1
14713	Suppressed	Non-Balanced	1
14718	Balanced	Balanced	0
14720	Balanced	Balanced	1
14739	Balanced	Balanced	1
14741	Suppressed	Non-Balanced	0
14752	Balanced	Balanced	2
14760	Suppressed	Non-Balanced	1
14761	Balanced	Balanced	1
14770	Suppressed	Non-Balanced	2
14774	Balanced	Balanced	1
14775	Balanced	Balanced	2
14792	Balanced	Balanced	0
14793	Balanced	Balanced	0
14808	Suppressed	Non-Balanced	0
14840	Suppressed	Non-Balanced	0
14841	Balanced	Balanced	1
14843	Balanced	Balanced	2
14846	Balanced	Balanced	0
14849	Balanced	Balanced	0
14864	Balanced	Balanced	0
14865	Balanced	Balanced	1
14872	Balanced	Balanced	0
14878	Suppressed	Non-Balanced	0
14887	Balanced	Balanced	2
14896	Balanced	Balanced	2
14904	Suppressed	Non-Balanced	1
14905	Balanced	Balanced	0
14908	Balanced	Balanced	1
14909	Balanced	Balanced	2
14926	Suppressed	Non-Balanced	1
14939	Balanced	Balanced	0
14943	Balanced	Balanced	0
14950	Suppressed	Non-Balanced	0
14978	Balanced	Balanced	1
14983	Suppressed	Non-Balanced	0
14992	Balanced	Balanced	0
14994	Balanced	Balanced	0
14996	Balanced	Balanced	1
15003	Balanced	Balanced	0
15004	Balanced	Balanced	0
15009	Balanced	Balanced	2
15010	Balanced	Balanced	0
15019	Balanced	Balanced	0
15020	Suppressed	Non-Balanced	0
15023	Suppressed	Non-Balanced	0
15026	Balanced	Balanced	1
15030	Balanced	Balanced	0
15050	Suppressed	Non-Balanced	0
15057	Suppressed	Non-Balanced	2
15079	Balanced	Balanced	2
15081	Suppressed	Non-Balanced	2
15082	Balanced	Balanced	2
15100	Suppressed	Non-Balanced	0
15106	Balanced	Balanced	0
15107	Balanced	Balanced	0
15113	Balanced	Balanced	2
15116	Balanced	Balanced	0
15123	Suppressed	Non-Balanced	1
15125	Balanced	Balanced	1
15140	Balanced	Balanced	0
15152	Balanced	Balanced	0
15168	Suppressed	Non-Balanced	0
15169	Suppressed	Non-Balanced	0
15175	Balanced	Balanced	1
15179	Balanced	Balanced	0
15183	Suppressed	Non-Balanced	1
15190	Suppressed	Non-Balanced	1
15191	Balanced	Balanced	2
15247	Balanced	Balanced	2
15256	Balanced	Balanced	2
15258	Balanced	Balanced	0
15265	Suppressed	Non-Balanced	0
15275	Balanced	Balanced	1
15282	Suppressed	Non-Balanced	0
15289	Balanced	Balanced	0
15290	Suppressed	Non-Balanced	0
15291	Balanced	Balanced	0
15296	Balanced	Balanced	0
15297	Suppressed	Non-Balanced	1
15299	Suppressed	Non-Balanced	0
15327	Suppressed	Non-Balanced	0
15331	Balanced	Balanced	0
15336	Balanced	Balanced	2
15337	Balanced	Balanced	1
15345	Balanced	Balanced	0
15346	Balanced	Balanced	2
15347	Balanced	Balanced	0
15350	Balanced	Balanced	2
15354	Suppressed	Non-Balanced	0
15370	Balanced	Balanced	0
15379	Balanced	Balanced	2
15395	Balanced	Balanced	0
15397	Balanced	Balanced	0
15399	Balanced	Balanced	0
15421	Balanced	Balanced	0
15431	Balanced	Balanced	0
15461	Suppressed	Non-Balanced	0
15475	Suppressed	Non-Balanced	0
15496	Suppressed	Non-Balanced	1
15524	Suppressed	Non-Balanced	2
15530	Balanced	Balanced	0
15539	Balanced	Balanced	0
15561	Balanced	Balanced	1
15564	Suppressed	Non-Balanced	2
15569	Balanced	Balanced	0
15579	Balanced	Balanced	2
15585	Suppressed	Non-Balanced	1
15590	Balanced	Balanced	0
15594	Balanced	Balanced	2
15618	Balanced	Balanced	0
15630	Suppressed	Non-Balanced	0
15635	Balanced	Balanced	0
15648	Balanced	Balanced	0
15664	Suppressed	Non-Balanced	1
15665	Suppressed	Non-Balanced	0
15676	Suppressed	Non-Balanced	0
15684	Balanced	Balanced	1
15695	Balanced	Balanced	2
15697	Suppressed	Non-Balanced	2
15706	Balanced	Balanced	2
15713	Balanced	Balanced	0
15718	Suppressed	Non-Balanced	2
15719	Suppressed	Non-Balanced	2
15720	Balanced	Balanced	0
15724	Suppressed	Non-Balanced	0
15741	Balanced	Balanced	1
15759	Suppressed	Non-Balanced	0
15760	Balanced	Balanced	2
15765	Balanced	Balanced	0
15773	Balanced	Balanced	0
15778	Balanced	Balanced	2
15781	Suppressed	Non-Balanced	2
15783	Balanced	Balanced	0
15796	Balanced	Balanced	2
15803	Balanced	Balanced	0
15807	Balanced	Balanced	1
15808	Balanced	Balanced	1
15817	Suppressed	Non-Balanced	1
15830	Suppressed	Non-Balanced	0
15834	Balanced	Balanced	2
15841	Balanced	Balanced	0
15842	Balanced	Balanced	1
15843	Balanced	Balanced	0
15852	Balanced	Balanced	1
15853	Balanced	Balanced	2
15869	Balanced	Balanced	0
15880	Balanced	Balanced	1
15882	Balanced	Balanced	0
15887	Suppressed	Non-Balanced	0
15891	Balanced	Balanced	2
15894	Suppressed	Non-Balanced	2
15896	Balanced	Balanced	1
15897	Suppressed	Non-Balanced	0
15915	Balanced	Balanced	2
15927	Balanced	Balanced	0
15933	Suppressed	Non-Balanced	0
15934	Suppressed	Non-Balanced	0
15942	Balanced	Balanced	0
15951	Balanced	Balanced	2
15957	Balanced	Balanced	0
15967	Balanced	Balanced	2
15972	Balanced	Balanced	1
15989	Suppressed	Non-Balanced	0
16038	Balanced	Balanced	0
16047	Balanced	Balanced	1
16075	Balanced	Balanced	0
16082	Balanced	Balanced	0
16086	Balanced	Balanced	2
16109	Balanced	Balanced	1
16119	Suppressed	Non-Balanced	1
16142	Balanced	Balanced	2
16143	Balanced	Balanced	1
16155	Balanced	Balanced	0
16165	Balanced	Balanced	1
16171	Balanced	Balanced	0
16172	Suppressed	Non-Balanced	0
16173	Balanced	Balanced	0
16191	Balanced	Balanced	0
16211	Suppressed	Non-Balanced	1
16219	Balanced	Balanced	2
16224	Balanced	Balanced	0
16230	Balanced	Balanced	0
16234	Balanced	Balanced	1
16235	Balanced	Balanced	0
16237	Suppressed	Non-Balanced	1
16267	Suppressed	Non-Balanced	2
16270	Balanced	Balanced	1
16271	Suppressed	Non-Balanced	2
16288	Suppressed	Non-Balanced	0
16295	Balanced	Balanced	1
16304	Balanced	Balanced	0
16310	Suppressed	Non-Balanced	1
16313	Balanced	Balanced	0
16317	Suppressed	Non-Balanced	0
16320	Balanced	Balanced	0
16330	Suppressed	Non-Balanced	1
16340	Balanced	Balanced	0
16344	Balanced	Balanced	2
16359	Suppressed	Non-Balanced	1
16361	Suppressed	Non-Balanced	1
16366	Balanced	Balanced	1
16369	Balanced	Balanced	2
16394	Balanced	Balanced	2
16395	Balanced	Balanced	0
16405	Balanced	Balanced	2
16415	Balanced	Balanced	0
16425	Suppressed	Non-Balanced	2
16426	Balanced	Balanced	0
16433	Balanced	Balanced	2
16434	Balanced	Balanced	1
16448	Balanced	Balanced	0
16463	Suppressed	Non-Balanced	2
16471	Suppressed	Non-Balanced	2
16476	Balanced	Balanced	1
16483	Suppressed	Non-Balanced	0
16493	Balanced	Balanced	0
16505	Suppressed	Non-Balanced	0
16510	Suppressed	Non-Balanced	0
16511	Suppressed	Non-Balanced	0
16518	Balanced	Balanced	0
16519	Balanced	Balanced	0
16521	Balanced	Balanced	1
16522	Suppressed	Non-Balanced	0
16523	Balanced	Balanced	0
16530	Balanced	Balanced	0
16541	Balanced	Balanced	0
16546	Balanced	Balanced	1
16563	Balanced	Balanced	1
16569	Balanced	Balanced	2
16586	Balanced	Balanced	0
16594	Suppressed	Non-Balanced	2
16596	Suppressed	Non-Balanced	0
16608	Suppressed	Non-Balanced	2
16622	Balanced	Balanced	2
16627	Balanced	Balanced	1
16645	Balanced	Balanced	2
16646	Balanced	Balanced	2
16655	Balanced	Balanced	1
16673	Balanced	Balanced	1
16674	Suppressed	Non-Balanced	2
16676	Balanced	Balanced	0
16687	Suppressed	Non-Balanced	1
16711	Balanced	Balanced	1
16712	Balanced	Balanced	2
16718	Balanced	Balanced	2
16732	Balanced	Balanced	2
16738	Balanced	Balanced	2
16751	Balanced	Balanced	2
16752	Balanced	Balanced	1
16764	Balanced	Balanced	2
16770	Suppressed	Non-Balanced	0
16775	Suppressed	Non-Balanced	1
16778	Balanced	Balanced	0
16788	Balanced	Balanced	1
16793	Balanced	Balanced	2
16799	Suppressed	Non-Balanced	1
16800	Balanced	Balanced	0
16808	Balanced	Balanced	2
16818	Balanced	Balanced	0
16824	Balanced	Balanced	2
16838	Balanced	Balanced	0
16839	Balanced	Balanced	2
16852	Suppressed	Non-Balanced	1
16853	Suppressed	Non-Balanced	0
16858	Balanced	Balanced	1
16862	Balanced	Balanced	2
16880	Suppressed	Non-Balanced	1
16882	Balanced	Balanced	2
16893	Suppressed	Non-Balanced	0
16899	Suppressed	Non-Balanced	0
16900	Suppressed	Non-Balanced	0
16905	Suppressed	Non-Balanced	2
16907	Balanced	Balanced	2
16915	Suppressed	Non-Balanced	0
16917	Suppressed	Non-Balanced	0
16918	Suppressed	Non-Balanced	0
16920	Suppressed	Non-Balanced	0
16927	Balanced	Balanced	0
16936	Suppressed	Non-Balanced	0
16937	Balanced	Balanced	0
16941	Balanced	Balanced	2
16951	Balanced	Balanced	0
16970	Balanced	Balanced	0
16976	Balanced	Balanced	2
16992	Balanced	Balanced	0
17006	Balanced	Balanced	0
17007	Balanced	Balanced	0
17023	Balanced	Balanced	0
17045	Balanced	Balanced	2
17047	Balanced	Balanced	1
17051	Balanced	Balanced	2
17053	Balanced	Balanced	0
17054	Balanced	Balanced	1
17075	Balanced	Balanced	0
17090	Suppressed	Non-Balanced	0
17099	Balanced	Balanced	0
17100	Balanced	Balanced	2
17102	Balanced	Balanced	0
17110	Balanced	Balanced	0
17112	Balanced	Balanced	2
17114	Balanced	Balanced	2
17130	Balanced	Balanced	0
17142	Balanced	Balanced	0
17144	Suppressed	Non-Balanced	0
17146	Suppressed	Non-Balanced	0
17148	Balanced	Balanced	0
17149	Balanced	Balanced	0
17182	Suppressed	Non-Balanced	2
17184	Balanced	Balanced	2
17187	Balanced	Balanced	2
17204	Balanced	Balanced	1
17213	Suppressed	Non-Balanced	0
17224	Suppressed	Non-Balanced	0
17227	Suppressed	Non-Balanced	0
17228	Balanced	Balanced	0
17232	Suppressed	Non-Balanced	0
17238	Balanced	Balanced	1
17243	Balanced	Balanced	2
17245	Balanced	Balanced	2
17247	Suppressed	Non-Balanced	1
17252	Suppressed	Non-Balanced	1
17255	Balanced	Balanced	2
17278	Suppressed	Non-Balanced	2
17306	Balanced	Balanced	0
17307	Balanced	Balanced	0
17308	Balanced	Balanced	0
17309	Balanced	Balanced	0
17315	Suppressed	Non-Balanced	0
17323	Balanced	Balanced	0
17338	Suppressed	Non-Balanced	0
17339	Balanced	Balanced	1
17341	Balanced	Balanced	2
17342	Balanced	Balanced	1
17343	Balanced	Balanced	0
17362	Balanced	Balanced	0
17363	Suppressed	Non-Balanced	0
17371	Balanced	Balanced	2
17375	Suppressed	Non-Balanced	0
17377	Balanced	Balanced	0
17384	Balanced	Balanced	1
17391	Balanced	Balanced	2
17402	Balanced	Balanced	1
17405	Balanced	Balanced	0
17406	Balanced	Balanced	1
17412	Balanced	Balanced	2
17422	Suppressed	Non-Balanced	0
17429	Suppressed	Non-Balanced	0
17437	Balanced	Balanced	1
17445	Suppressed	Non-Balanced	2
17450	Balanced	Balanced	0
17452	Balanced	Balanced	1
17453	Balanced	Balanced	0
17467	Balanced	Balanced	2
17476	Balanced	Balanced	2
17511	Balanced	Balanced	0
17524	Balanced	Balanced	0
17535	Balanced	Balanced	0
17549	Balanced	Balanced	2
17556	Suppressed	Non-Balanced	0
17579	Balanced	Balanced	0
17592	Balanced	Balanced	0
17593	Balanced	Balanced	2
17594	Balanced	Balanced	0
17598	Balanced	Balanced	0
17601	Balanced	Balanced	0
17609	Balanced	Balanced	1
17633	Balanced	Balanced	0
17641	Balanced	Balanced	0
17650	Balanced	Balanced	1
17656	Balanced	Balanced	1
17657	Balanced	Balanced	0
17658	Suppressed	Non-Balanced	0
17664	Balanced	Balanced	0
17667	Suppressed	Non-Balanced	2
17683	Balanced	Balanced	1
17688	Balanced	Balanced	1
17713	Balanced	Balanced	1
17717	Balanced	Balanced	1
17720	Suppressed	Non-Balanced	0
17721	Balanced	Balanced	2
17725	Balanced	Balanced	1
17729	Balanced	Balanced	0
17730	Balanced	Balanced	0
17735	Balanced	Balanced	1
17736	Suppressed	Non-Balanced	1
17737	Balanced	Balanced	2
17742	Balanced	Balanced	2
17748	Balanced	Balanced	1
17762	Balanced	Balanced	0
17768	Balanced	Balanced	2
17774	Suppressed	Non-Balanced	1
17777	Suppressed	Non-Balanced	0
17779	Balanced	Balanced	0
17782	Balanced	Balanced	2
17809	Balanced	Balanced	2
17819	Balanced	Balanced	2
17824	Suppressed	Non-Balanced	0
17825	Suppressed	Non-Balanced	0
17843	Balanced	Balanced	0
17847	Balanced	Balanced	0
17848	Balanced	Balanced	1
17850	Balanced	Balanced	1
17854	Balanced	Balanced	1
17855	Balanced	Balanced	1
17857	Balanced	Balanced	1
17888	Suppressed	Non-Balanced	0
17889	Balanced	Balanced	0
17890	Balanced	Balanced	0
17891	Suppressed	Non-Balanced	0
17899	Suppressed	Non-Balanced	0
17901	Balanced	Balanced	0
17903	Suppressed	Non-Balanced	0
17905	Balanced	Balanced	0
17912	Balanced	Balanced	0
17927	Balanced	Balanced	0
17932	Balanced	Balanced	0
17933	Suppressed	Non-Balanced	1
17937	Suppressed	Non-Balanced	0
17944	Balanced	Balanced	0
17946	Balanced	Balanced	0
17951	Balanced	Balanced	0
17955	Balanced	Balanced	0
17961	Balanced	Balanced	1
17962	Balanced	Balanced	2
17969	Balanced	Balanced	1
17970	Suppressed	Non-Balanced	1
17971	Balanced	Balanced	2
17972	Balanced	Balanced	0
17978	Balanced	Balanced	2
17981	Balanced	Balanced	2
17991	Suppressed	Non-Balanced	0
18003	Balanced	Balanced	0
18012	Balanced	Balanced	0
18013	Balanced	Balanced	0
18052	Balanced	Balanced	0
18055	Balanced	Balanced	2
18056	Balanced	Balanced	1
18061	Suppressed	Non-Balanced	1
18062	Suppressed	Non-Balanced	1
18072	Suppressed	Non-Balanced	0
18080	Balanced	Balanced	2
18098	Balanced	Balanced	1
18103	Balanced	Balanced	0
18112	Suppressed	Non-Balanced	0
18127	Suppressed	Non-Balanced	1
18167	Balanced	Balanced	1
18175	Balanced	Balanced	0
18176	Suppressed	Non-Balanced	0
18177	Balanced	Balanced	1
18194	Balanced	Balanced	0
18195	Balanced	Balanced	0
18197	Suppressed	Non-Balanced	0
18199	Balanced	Balanced	0
18212	Balanced	Balanced	0
18229	Balanced	Balanced	1
18252	Balanced	Balanced	1
18254	Balanced	Balanced	2
18256	Balanced	Balanced	2
18263	Balanced	Balanced	2
18266	Suppressed	Non-Balanced	2
18267	Suppressed	Non-Balanced	2
18268	Suppressed	Non-Balanced	2
18269	Suppressed	Non-Balanced	1
18274	Balanced	Balanced	2
18288	Suppressed	Non-Balanced	1
18296	Balanced	Balanced	0
18311	Balanced	Balanced	1
18316	Balanced	Balanced	0
18323	Balanced	Balanced	1
18382	Balanced	Balanced	1
18383	Balanced	Balanced	1
18387	Balanced	Balanced	0
18390	Suppressed	Non-Balanced	0
18407	Balanced	Balanced	2
18416	Balanced	Balanced	2
18433	Suppressed	Non-Balanced	0
18436	Suppressed	Non-Balanced	0
18437	Suppressed	Non-Balanced	0
18444	Balanced	Balanced	0
18456	Balanced	Balanced	0
18459	Balanced	Balanced	0
18460	Balanced	Balanced	0
18469	Suppressed	Non-Balanced	0
18473	Balanced	Balanced	2
18482	Suppressed	Non-Balanced	1
18483	Balanced	Balanced	0
18489	Balanced	Balanced	0
18491	Balanced	Balanced	0
18494	Balanced	Balanced	2
18495	Balanced	Balanced	0
18505	Balanced	Balanced	2
18521	Balanced	Balanced	1
18587	Balanced	Balanced	2
18591	Balanced	Balanced	2
18602	Balanced	Balanced	2
18611	Balanced	Balanced	2
18621	Balanced	Balanced	0
18623	Balanced	Balanced	1
18631	Suppressed	Non-Balanced	2
18650	Balanced	Balanced	0
18662	Suppressed	Non-Balanced	1
18689	Balanced	Balanced	2
18710	Balanced	Balanced	0
18712	Suppressed	Non-Balanced	1
18714	Suppressed	Non-Balanced	0
18723	Suppressed	Non-Balanced	0
18735	Balanced	Balanced	1
18751	Balanced	Balanced	0
18752	Balanced	Balanced	0
18753	Balanced	Balanced	0
18758	Balanced	Balanced	2
18771	Balanced	Balanced	2
18786	Suppressed	Non-Balanced	0
18787	Balanced	Balanced	0
18788	Suppressed	Non-Balanced	2
18807	Balanced	Balanced	1
18811	Balanced	Balanced	0
18826	Suppressed	Non-Balanced	0
18832	Balanced	Balanced	0
18834	Balanced	Balanced	0
18846	Balanced	Balanced	2
18868	Balanced	Balanced	0
18871	Balanced	Balanced	0
18889	Suppressed	Non-Balanced	1
18890	Balanced	Balanced	0
18896	Balanced	Balanced	1
18909	Balanced	Balanced	0
18923	Suppressed	Non-Balanced	0
18935	Balanced	Balanced	2
18938	Balanced	Balanced	0
18950	Balanced	Balanced	0
18969	Balanced	Balanced	2
18972	Balanced	Balanced	2
18988	Balanced	Balanced	0
18989	Balanced	Balanced	0
19004	Suppressed	Non-Balanced	0
19010	Balanced	Balanced	0
19022	Suppressed	Non-Balanced	0
19023	Suppressed	Non-Balanced	1
19026	Suppressed	Non-Balanced	0
19032	Balanced	Balanced	0
19033	Suppressed	Non-Balanced	0
19041	Balanced	Balanced	1
19045	Suppressed	Non-Balanced	0
19059	Balanced	Balanced	2
19075	Suppressed	Non-Balanced	0
19092	Suppressed	Non-Balanced	1
19093	Balanced	Balanced	1
19098	Suppressed	Non-Balanced	0
19099	Balanced	Balanced	0
19106	Balanced	Balanced	1
19108	Balanced	Balanced	1
19110	Balanced	Balanced	2
19115	Balanced	Balanced	1
19117	Suppressed	Non-Balanced	1
19119	Balanced	Balanced	1
19121	Balanced	Balanced	2
19124	Suppressed	Non-Balanced	1
19130	Balanced	Balanced	0
19131	Balanced	Balanced	0
19143	Balanced	Balanced	2
19148	Balanced	Balanced	1
19169	Balanced	Balanced	0
19177	Suppressed	Non-Balanced	0
19179	Suppressed	Non-Balanced	0
19189	Balanced	Balanced	0
19197	Balanced	Balanced	1
19198	Balanced	Balanced	0
19199	Balanced	Balanced	1
19215	Suppressed	Non-Balanced	0
19217	Balanced	Balanced	1
19220	Balanced	Balanced	1
19234	Balanced	Balanced	2
19251	Balanced	Balanced	2
19259	Balanced	Balanced	0
19295	Balanced	Balanced	2
19299	Balanced	Balanced	1
19301	Balanced	Balanced	0
19305	Balanced	Balanced	1
19309	Balanced	Balanced	1
19311	Balanced	Balanced	0
19320	Balanced	Balanced	1
19348	Balanced	Balanced	0
19356	Balanced	Balanced	2
19368	Balanced	Balanced	1
19369	Balanced	Balanced	0
19373	Balanced	Balanced	1
19385	Suppressed	Non-Balanced	1
19396	Balanced	Balanced	2
19400	Suppressed	Non-Balanced	2
19405	Suppressed	Non-Balanced	2
19431	Suppressed	Non-Balanced	0
19437	Suppressed	Non-Balanced	0
19438	Suppressed	Non-Balanced	1
19473	Balanced	Balanced	2
19487	Balanced	Balanced	0
19494	Balanced	Balanced	2
19502	Balanced	Balanced	1
19503	Suppressed	Non-Balanced	0
19512	Balanced	Balanced	2
19524	Suppressed	Non-Balanced	0
19532	Balanced	Balanced	2
19543	Balanced	Balanced	0
19548	Suppressed	Non-Balanced	1
19549	Balanced	Balanced	1
19550	Suppressed	Non-Balanced	2
19569	Balanced	Balanced	1
19578	Balanced	Balanced	0
19587	Suppressed	Non-Balanced	0
19623	Balanced	Balanced	0
19624	Suppressed	Non-Balanced	0
19631	Balanced	Balanced	0
19632	Balanced	Balanced	0
19634	Suppressed	Non-Balanced	0
19636	Suppressed	Non-Balanced	0
19646	Balanced	Balanced	1
19650	Balanced	Balanced	0
19666	Balanced	Balanced	0
19676	Balanced	Balanced	1
19706	Balanced	Balanced	0
19719	Balanced	Balanced	0
19730	Suppressed	Non-Balanced	2
19748	Balanced	Balanced	1
19756	Suppressed	Non-Balanced	1
19757	Balanced	Balanced	1
19760	Balanced	Balanced	2
19773	Suppressed	Non-Balanced	2
19785	Balanced	Balanced	0
19792	Suppressed	Non-Balanced	1
19806	Balanced	Balanced	1
19835	Suppressed	Non-Balanced	2
19842	Balanced	Balanced	0
19844	Balanced	Balanced	0
19846	Balanced	Balanced	0
19850	Suppressed	Non-Balanced	2
19851	Balanced	Balanced	1
19876	Balanced	Balanced	1
19877	Suppressed	Non-Balanced	1
19890	Balanced	Balanced	1
19892	Balanced	Balanced	0
19904	Balanced	Balanced	1
19908	Balanced	Balanced	0
19911	Balanced	Balanced	0
19916	Balanced	Balanced	1
19919	Balanced	Balanced	2
19927	Suppressed	Non-Balanced	1
19937	Balanced	Balanced	0
19940	Balanced	Balanced	2
19953	Balanced	Balanced	2
19957	Balanced	Balanced	0
19961	Balanced	Balanced	2
19962	Balanced	Balanced	1
19987	Balanced	Balanced	2
19991	Suppressed	Non-Balanced	0
19992	Balanced	Balanced	0
20004	Balanced	Balanced	1
20011	Suppressed	Non-Balanced	1
20014	Balanced	Balanced	2
20027	Balanced	Balanced	0
20038	Suppressed	Non-Balanced	1
20050	Balanced	Balanced	0
20084	Suppressed	Non-Balanced	2
20090	Balanced	Balanced	0
20095	Balanced	Balanced	1
20096	Suppressed	Non-Balanced	2
20098	Balanced	Balanced	1
20100	Suppressed	Non-Balanced	0
20101	Suppressed	Non-Balanced	0
20107	Balanced	Balanced	1
20123	Balanced	Balanced	0
20124	Suppressed	Non-Balanced	1
20146	Balanced	Balanced	1
20179	Balanced	Balanced	1
20180	Balanced	Balanced	0
20181	Suppressed	Non-Balanced	1
20184	Balanced	Balanced	0
20198	Suppressed	Non-Balanced	1
20203	Balanced	Balanced	2
20204	Balanced	Balanced	2
20211	Suppressed	Non-Balanced	1
20233	Balanced	Balanced	0
20234	Balanced	Balanced	1
20237	Suppressed	Non-Balanced	0
20247	Balanced	Balanced	1
20260	Balanced	Balanced	0
20262	Balanced	Balanced	1
20264	Balanced	Balanced	1
20289	Balanced	Balanced	0
20302	Balanced	Balanced	0
20315	Balanced	Balanced	0
20339	Balanced	Balanced	0
20340	Suppressed	Non-Balanced	2
20342	Balanced	Balanced	1
20356	Suppressed	Non-Balanced	1
20359	Balanced	Balanced	0
20371	Balanced	Balanced	2
20389	Suppressed	Non-Balanced	1
20398	Balanced	Balanced	2
20402	Balanced	Balanced	0
20415	Suppressed	Non-Balanced	1
20419	Balanced	Balanced	0
20430	Balanced	Balanced	1
20434	Balanced	Balanced	2
20436	Balanced	Balanced	2
20443	Suppressed	Non-Balanced	0
20444	Suppressed	Non-Balanced	1
20446	Balanced	Balanced	0
20464	Suppressed	Non-Balanced	2
20465	Balanced	Balanced	2
20467	Balanced	Balanced	2
20476	Suppressed	Non-Balanced	0
20480	Balanced	Balanced	0
20487	Balanced	Balanced	1
20489	Balanced	Balanced	0
20496	Suppressed	Non-Balanced	2
20518	Balanced	Balanced	1
20520	Balanced	Balanced	2
20521	Balanced	Balanced	0
20522	Balanced	Balanced	1
20528	Balanced	Balanced	1
20531	Suppressed	Non-Balanced	2
20533	Balanced	Balanced	0
20534	Suppressed	Non-Balanced	0
20536	Balanced	Balanced	1
20541	Suppressed	Non-Balanced	0
20545	Balanced	Balanced	2
20564	Balanced	Balanced	2
20587	Balanced	Balanced	1
20589	Balanced	Balanced	1
20590	Balanced	Balanced	0
20600	Balanced	Balanced	0
20606	Suppressed	Non-Balanced	0
20615	Balanced	Balanced	1
20617	Suppressed	Non-Balanced	0
20643	Balanced	Balanced	0
20646	Suppressed	Non-Balanced	2
20648	Balanced	Balanced	0
20650	Suppressed	Non-Balanced	1
20651	Balanced	Balanced	0
20653	Balanced	Balanced	2
20673	Suppressed	Non-Balanced	1
20679	Suppressed	Non-Balanced	0
20711	Balanced	Balanced	0
20719	Suppressed	Non-Balanced	0
20721	Balanced	Balanced	0
20728	Balanced	Balanced	0
20731	Balanced	Balanced	1
20745	Balanced	Balanced	1
20757	Balanced	Balanced	2
20758	Balanced	Balanced	2
20759	Suppressed	Non-Balanced	1
20760	Balanced	Balanced	1
20769	Balanced	Balanced	0
20776	Balanced	Balanced	1
20787	Balanced	Balanced	0
20795	Suppressed	Non-Balanced	0
20797	Suppressed	Non-Balanced	1
20802	Suppressed	Non-Balanced	0
20809	Balanced	Balanced	0
20813	Balanced	Balanced	0
20826	Balanced	Balanced	1
20829	Balanced	Balanced	0
20832	Balanced	Balanced	2
20838	Balanced	Balanced	0
20839	Balanced	Balanced	0
20866	Suppressed	Non-Balanced	2
20890	Suppressed	Non-Balanced	1
20897	Balanced	Balanced	2
20909	Balanced	Balanced	2
20917	Balanced	Balanced	2
20918	Suppressed	Non-Balanced	0
20921	Suppressed	Non-Balanced	2
20923	Balanced	Balanced	0
20926	Suppressed	Non-Balanced	1
20934	Suppressed	Non-Balanced	2
20941	Suppressed	Non-Balanced	0
[truncated: 21,404 more rows]

## Sheet: Supplemental Table S3
Supplemental Table S3: Analysis of the TE content of 14,258 triads which were found to be syntenic and expressed in at least 6 out of 15 tissues
A	s_A	e_A	TE_A_type	B	s_B	e_B	TE_B_type	D	s_D	e_D	TE_D_type	Balanced	Suppressed	Dominant	TE	exon_TE	five_prime_UTR_TE	three_prime_UTR_TE				X(A\ B\ D)	Gene ID of the homoeolog found in subgenome X
TraesCS7A01G542500	719363276	719365536	[]	TraesCS7B01G464400	720977627	720980178	['DTT_famn6']	TraesCS7D01G527700	622710926	622713293	[]	TRUE	FALSE	FALSE	TRUE	FALSE	FALSE	FALSE				s_X	Start position of homoeolog found in subgenome X on IWGSC RefSeqv1.0
TraesCS7A01G496300	686156400	686156648	[]	TraesCS7B01G401100	667479608	667479856	[]	TraesCS7D01G483500	593370058	593370306	[]	TRUE	FALSE	FALSE	FALSE	FALSE	FALSE	FALSE				e_X	Stop position of homoeolog found in subgenome X on IWGSC RefSeqv1.0
TraesCS4A01G184700	463923382	463925340	[]	TraesCS4B01G134000	173967171	173969145	[]	TraesCS4D01G128900	113235211	113237238	[]	TRUE	FALSE	FALSE	FALSE	FALSE	FALSE	FALSE				TE_X_type	If the gene body of the homoeolog found in subgenome X contains TE insertions, the TE subfamily will be mentioned here
TraesCS5A01G531900	689915391	689915786	[]	TraesCS4B01G363600	652284107	652284520	[]	TraesCS4D01G357000	505432671	505433054	[]	FALSE	FALSE	TRUE	FALSE	FALSE	FALSE	FALSE				Balanced	Balanced relative contribution category or non-balanced relative contribution category (Suppressed\ Dominant)
TraesCS5A01G461200	641676026	641676829	['DTT_famn29']	TraesCS5B01G471300	644854392	644855458	[]	TraesCS5D01G473800	513893944	513894660	[]	FALSE	TRUE	FALSE	TRUE	FALSE	FALSE	FALSE				Suppressed	Suppressed relative contribution category or non-suppressed relative contribution category (Balanced\ Dominant)
TraesCS5A01G151600	328924385	328925065	[]	TraesCS5B01G150200	278043794	278044474	[]	TraesCS5D01G156800	244640761	244641441	[]	FALSE	FALSE	TRUE	FALSE	FALSE	FALSE	FALSE				Dominant	Dominant relative contribution category or non-suppressed relative contribution category (Balanced\ Suppressed)
TraesCS5A01G246200	459542680	459543159	[]	TraesCS5B01G243500	423796185	423796664	[]	TraesCS5D01G252700	358798386	358798865	[]	TRUE	FALSE	FALSE	FALSE	FALSE	FALSE	FALSE				TE	TE containing triad (TRUE)\ no TE insertions were found in the triad genes bodies (FALSE)
TraesCS3A01G462400	697559016	697561465	[]	TraesCS3B01G505400	749523483	749525951	[]	TraesCS3D01G456100	562331113	562333789	[]	TRUE	FALSE	FALSE	FALSE	FALSE	FALSE	FALSE				exon_TE	TE insertions were found in the triad genes exons (TRUE)\ no TE insertions were found in the triad genes exons (FALSE)
TraesCS4A01G231300	540600328	540604473	[]	TraesCS4B01G084700	83052927	83058776	[]	TraesCS4D01G082600	56025816	56030159	[]	FALSE	FALSE	TRUE	FALSE	FALSE	FALSE	FALSE				five_prime_UTR_TE	TE insertions were found in the triad genes 5'UTRs (TRUE)\ no TE insertions were found in the triad genes 5'UTRs (FALSE)
TraesCS3A01G440700	683249815	683250714	[]	TraesCS3B01G474800	723503994	723504829	[]	TraesCS3D01G433300	546473408	546474631	['DTC_famc2.7' 'DTT_famn6' 'DTT_famn6']	TRUE	FALSE	FALSE	TRUE	FALSE	FALSE	FALSE				three_prime_UTR_TE	TE insertions were found in the triad genes 3'UTRs (TRUE)\ no TE insertions were found in the triad genes 3'UTRs (FALSE)
TraesCS1A01G020300	10046412	10050382	[]	TraesCS1B01G024300	11692215	11692915	[]	TraesCS1D01G019800	8618358	8619547	[]	FALSE	FALSE	TRUE	FALSE	FALSE	FALSE	FALSE
TraesCS1A01G117100	124189801	124190159	[]	TraesCS1B01G137000	174783916	174784250	[]	TraesCS1D01G118200	114083286	114083635	[]	FALSE	FALSE	TRUE	FALSE	FALSE	FALSE	FALSE
TraesCS2A01G313400	537961719	537962753	[]	TraesCS2B01G332200	475300097	475301130	[]	TraesCS2D01G311900	401284514	401285545	[]	TRUE	FALSE	FALSE	FALSE	FALSE	FALSE	FALSE
TraesCS2A01G266900	424443617	424444042	[]	TraesCS2B01G275500	380259003	380259428	[]	TraesCS2D01G257100	312447692	312448117	[]	TRUE	FALSE	FALSE	FALSE	FALSE	FALSE	FALSE
TraesCS5A01G531100	689512233	689512703	['DTM_famc18']	TraesCS4B01G362900	651976125	651976367	[]	TraesCS4D01G356100	505307336	505307578	[]	FALSE	TRUE	FALSE	TRUE	TRUE	FALSE	FALSE
TraesCS4A01G222300	529625774	529626034	[]	TraesCS4B01G094300	96642393	96642653	[]	TraesCS4D01G091100	65940148	65940408	[]	TRUE	FALSE	FALSE	FALSE	FALSE	FALSE	FALSE
TraesCS2A01G362300	606676920	606679840	[]	TraesCS2B01G380100	543706956	543710225	[]	TraesCS2D01G359800	461546170	461549454	[]	TRUE	FALSE	FALSE	FALSE	FALSE	FALSE	FALSE
TraesCS4A01G223100	530935273	530935944	[]	TraesCS4B01G092800	95369999	95370670	[]	TraesCS4D01G089500	65069466	65070137	[]	FALSE	TRUE	FALSE	FALSE	FALSE	FALSE	FALSE
TraesCS2A01G460600	706922547	706922852	[]	TraesCS2B01G482300	680074769	680075092	[]	TraesCS2D01G460800	567057496	567057801	[]	TRUE	FALSE	FALSE	FALSE	FALSE	FALSE	FALSE
TraesCS6A01G157800	147469843	147470481	[]	TraesCS6B01G185600	211209773	211210390	[]	TraesCS6D01G147200	119292155	119292595	[]	TRUE	FALSE	FALSE	FALSE	FALSE	FALSE	FALSE
TraesCS2A01G288600	496385874	496387816	[]	TraesCS2B01G305400	435479140	435481076	[]	TraesCS2D01G286800	366923892	366925591	['DTT_famn6']	TRUE	FALSE	FALSE	TRUE	FALSE	FALSE	FALSE
TraesCS7A01G313400	445482246	445482521	[]	TraesCS7B01G213900	392803621	392804164	[]	TraesCS7D01G309900	393101994	393102541	[]	TRUE	FALSE	FALSE	FALSE	FALSE	FALSE	FALSE
TraesCS2A01G314700	539651079	539652028	['DTC_famc11.1']	TraesCS2B01G332700	476043471	476044614	['DTC_famc11.1']	TraesCS2D01G312900	402551097	402552232	['DTC_famc11.1']	TRUE	FALSE	FALSE	TRUE	TRUE	FALSE	TRUE
TraesCS5A01G187500	389153640	389153990	[]	TraesCS5B01G196300	353986870	353987668	[]	TraesCS5D01G203500	308649628	308650349	[]	FALSE	TRUE	FALSE	FALSE	FALSE	FALSE	FALSE
TraesCS5A01G292400	502580841	502583290	[]	TraesCS5B01G291800	477423133	477424973	[]	TraesCS5D01G299700	397027286	397029289	[]	TRUE	FALSE	FALSE	FALSE	FALSE	FALSE	FALSE
TraesCS3A01G261100	484100793	484101701	[]	TraesCS3B01G294000	473177575	473178012	[]	TraesCS3D01G261200	363263872	363264705	[]	FALSE	TRUE	FALSE	FALSE	FALSE	FALSE	FALSE
TraesCS2A01G300900	516295320	516296248	[]	TraesCS2B01G317100	452772889	452773817	[]	TraesCS2D01G299600	381883956	381884881	[]	FALSE	TRUE	FALSE	FALSE	FALSE	FALSE	FALSE
TraesCS3A01G287100	515285594	515285833	[]	TraesCS3B01G321200	520372951	520373193	[]	TraesCS3D01G286700	395644094	395644333	[]	TRUE	FALSE	FALSE	FALSE	FALSE	FALSE	FALSE
TraesCS2A01G434500	686841720	686842658	[]	TraesCS2B01G455600	650167748	650168737	[]	TraesCS2D01G432300	544612912	544614111	[]	FALSE	TRUE	FALSE	FALSE	FALSE	FALSE	FALSE
TraesCS1A01G247500	439066205	439074449	['DTX_famn10']	TraesCS1B01G258100	454360886	454369800	['DTT_famn6' 'DTX_famn10']	TraesCS1D01G246700	339286852	339295142	['DTT_famn6' 'DTX_famn10']	TRUE	FALSE	FALSE	TRUE	FALSE	FALSE	FALSE
TraesCS6A01G259300	482085587	482087273	[]	TraesCS6B01G286600	516486640	516488322	[]	TraesCS6D01G240400	342026850	342028482	[]	TRUE	FALSE	FALSE	FALSE	FALSE	FALSE	FALSE
TraesCS5A01G091500	126273382	126276247	['DTT_famn1']	TraesCS5B01G098000	129717220	129719995	[]	TraesCS5D01G103600	117266241	117269066	[]	TRUE	FALSE	FALSE	TRUE	FALSE	FALSE	FALSE
TraesCS7A01G422900	613631784	613632989	[]	TraesCS7B01G323300	574469213	574470327	[]	TraesCS7D01G415300	533904350	533905466	[]	TRUE	FALSE	FALSE	FALSE	FALSE	FALSE	FALSE
TraesCS6A01G408600	613303316	613305473	[]	TraesCS6B01G454800	712227574	712229971	[]	TraesCS6D01G392500	467007577	467009607	[]	FALSE	FALSE	TRUE	FALSE	FALSE	FALSE	FALSE
TraesCS4A01G200300	488535721	488536287	[]	TraesCS4B01G115000	131705592	131706179	[]	TraesCS4D01G112600	93438380	93438970	[]	TRUE	FALSE	FALSE	FALSE	FALSE	FALSE	FALSE
TraesCS5A01G492100	661148497	661149484	[]	TraesCS4B01G319800	610562208	610563240	[]	TraesCS4D01G316400	481547514	481548584	[]	TRUE	FALSE	FALSE	FALSE	FALSE	FALSE	FALSE
TraesCS3A01G175400	195188922	195189721	[]	TraesCS3B01G205100	239895220	239895507	[]	TraesCS3D01G180800	162875688	162876116	[]	FALSE	FALSE	TRUE	FALSE	FALSE	FALSE	FALSE
TraesCS2A01G504800	733530654	733530983	[]	TraesCS2B01G533000	729140378	729140707	[]	TraesCS2D01G505500	599797019	599797333	[]	TRUE	FALSE	FALSE	FALSE	FALSE	FALSE	FALSE
TraesCS6A01G237200	446729851	446731725	[]	TraesCS6B01G265700	477791554	477793616	[]	TraesCS6D01G219800	309954669	309957025	['RLC_famc3.4' 'DTC_famc2.9']	TRUE	FALSE	FALSE	TRUE	FALSE	FALSE	FALSE
TraesCS7A01G198400	159696106	159699938	['DTX_famn6']	TraesCS7B01G104100	119582883	119586556	['DTX_famn6']	TraesCS7D01G200100	157098945	157103951	['RIX_famc5' 'DTX_famn6' 'DTT_famc11' 'DTX_famn4']	FALSE	TRUE	FALSE	TRUE	TRUE	FALSE	FALSE
TraesCS2A01G196800	166630908	166634558	[]	TraesCS2B01G224400	214315885	214319339	[]	TraesCS2D01G204800	156710289	156713900	[]	TRUE	FALSE	FALSE	FALSE	FALSE	FALSE	FALSE
TraesCS3A01G082100	53209562	53211465	[]	TraesCS3B01G097200	65193916	65196145	[]	TraesCS3D01G082300	41697371	41699261	[]	TRUE	FALSE	FALSE	FALSE	FALSE	FALSE	FALSE
TraesCS3A01G078300	50720217	50720611	[]	TraesCS3B01G093200	62292557	62292950	[]	TraesCS3D01G078800	39314802	39315198	[]	TRUE	FALSE	FALSE	FALSE	FALSE	FALSE	FALSE
TraesCS3A01G353100	601131864	601133969	['RLX_famc28']	TraesCS3B01G385800	605910313	605912573	[]	TraesCS3D01G347200	458883896	458885954	[]	FALSE	TRUE	FALSE	TRUE	FALSE	FALSE	FALSE
TraesCS2A01G275300	452787609	452797458	['RIX_famc7' 'DTT_famn31']	TraesCS2B01G292900	408082836	408095524	['RLC_famc10' 'RLC_famc7.1' 'RLC_famc4.1' 'RLC_famc7.1' 'RLC_famc10']	TraesCS2D01G274300	342565222	342570954	['RLG_famc2.2' 'DTT_famn31']	FALSE	TRUE	FALSE	TRUE	TRUE	FALSE	FALSE
TraesCS2A01G063600	28017433	28025235	[]	TraesCS2B01G076300	41196489	41197075	[]	TraesCS2D01G061800	25621995	25624573	['DTT_famn6']	FALSE	TRUE	FALSE	TRUE	FALSE	FALSE	FALSE
TraesCS7A01G149400	102539747	102540028	[]	TraesCS7B01G053100	55856878	55857333	[]	TraesCS7D01G151100	100299156	100299770	[]	FALSE	TRUE	FALSE	FALSE	FALSE	FALSE	FALSE
TraesCS1A01G393800	560196058	560197540	[]	TraesCS1B01G423100	645763647	645764627	[]	TraesCS1D01G402700	467792286	467793710	[]	FALSE	TRUE	FALSE	FALSE	FALSE	FALSE	FALSE
TraesCS7A01G501900	691412632	691413622	[]	TraesCS4B01G329200	619988862	619989804	[]	TraesCS4D01G326000	485794733	485795676	[]	TRUE	FALSE	FALSE	FALSE	FALSE	FALSE	FALSE
TraesCS2A01G205200	182890102	182890668	[]	TraesCS2B01G232600	230283585	230284136	[]	TraesCS2D01G210900	167705217	167705774	[]	TRUE	FALSE	FALSE	FALSE	FALSE	FALSE	FALSE
TraesCS6A01G000700	617125	620979	['DTT_famn16']	TraesCS6B01G005400	4124091	4127957	['DTT_famn1']	TraesCS6D01G004800	2246606	2250464	[]	TRUE	FALSE	FALSE	TRUE	FALSE	FALSE	FALSE
TraesCS4A01G281800	589661425	589662527	[]	TraesCS4B01G031200	23391651	23393009	[]	TraesCS4D01G029000	12713355	12714471	['DTT_famc6']	FALSE	TRUE	FALSE	TRUE	FALSE	FALSE	FALSE
TraesCS6A01G385200	603135908	603136410	[]	TraesCS6B01G424200	693945452	693945924	[]	TraesCS6D01G370000	456430404	456430882	[]	TRUE	FALSE	FALSE	FALSE	FALSE	FALSE	FALSE
TraesCS6A01G270200	496475319	496475798	[]	TraesCS6B01G297500	534095940	534096422	[]	TraesCS6D01G244800	346953600	346954088	[]	FALSE	TRUE	FALSE	FALSE	FALSE	FALSE	FALSE
TraesCS2A01G455700	704758507	704762488	['DTT_famn10']	TraesCS2B01G477700	675337273	675341373	[]	TraesCS2D01G456000	564077055	564082521	[]	TRUE	FALSE	FALSE	TRUE	FALSE	FALSE	FALSE
TraesCS7A01G202600	164397504	164398130	[]	TraesCS7B01G109600	125498402	125502855	['DTH_famc1.1']	TraesCS7D01G205900	163253768	163255012	[]	FALSE	TRUE	FALSE	TRUE	FALSE	FALSE	FALSE
TraesCS4A01G046300	37830723	37831019	[]	TraesCS4B01G259900	526957857	526958120	[]	TraesCS4D01G258600	428562217	428564080	[]	FALSE	TRUE	FALSE	FALSE	FALSE	FALSE	FALSE
TraesCS1A01G114100	117979497	117981685	[]	TraesCS1B01G134400	170842064	170843858	[]	TraesCS1D01G115800	111604878	111606654	[]	FALSE	TRUE	FALSE	FALSE	FALSE	FALSE	FALSE
TraesCS1A01G051700	33371784	33373026	[]	TraesCS1B01G068500	53247502	53248530	[]	TraesCS1D01G053700	34943205	34944312	[]	TRUE	FALSE	FALSE	FALSE	FALSE	FALSE	FALSE
TraesCS3A01G011000	9073442	9073776	[]	TraesCS3B01G014000	6085506	6085867	[]	TraesCS3D01G000700	479392	479757	[]	FALSE	FALSE	TRUE	FALSE	FALSE	FALSE	FALSE
TraesCS2A01G301400	516431698	516432363	[]	TraesCS2B01G317500	453029977	453031881	[]	TraesCS2D01G300000	382179811	382180491	[]	FALSE	TRUE	FALSE	FALSE	FALSE	FALSE	FALSE
TraesCS7A01G213800	178000940	178002048	[]	TraesCS7B01G121100	141579650	141580742	[]	TraesCS7D01G215900	175888800	175889684	[]	TRUE	FALSE	FALSE	FALSE	FALSE	FALSE	FALSE
TraesCS2A01G401700	655278930	655279481	[]	TraesCS2B01G419800	601356592	601357133	[]	TraesCS2D01G399100	512048816	512049379	[]	FALSE	TRUE	FALSE	FALSE	FALSE	FALSE	FALSE
TraesCS4A01G237700	546484423	546487035	['DTT_famn8']	TraesCS4B01G077400	74274346	74275016	[]	TraesCS4D01G075800	50327181	50327899	[]	TRUE	FALSE	FALSE	TRUE	TRUE	FALSE	FALSE
TraesCS5A01G540700	697894066	697894361	[]	TraesCS4B01G373500	657986195	657987479	[]	TraesCS4D01G363800	509182095	509182415	[]	TRUE	FALSE	FALSE	FALSE	FALSE	FALSE	FALSE
TraesCS5A01G172900	366121666	366122481	[]	TraesCS5B01G170300	314972605	314973420	[]	TraesCS5D01G177400	277133720	277134796	[]	TRUE	FALSE	FALSE	FALSE	FALSE	FALSE	FALSE
TraesCS2A01G392500	642713567	642714553	[]	TraesCS2B01G410700	584133870	584134973	[]	TraesCS2D01G390600	498053314	498054330	[]	FALSE	TRUE	FALSE	FALSE	FALSE	FALSE	FALSE
TraesCS2A01G523000	744979658	744979783	[]	TraesCS2B01G552700	748700757	748700882	[]	TraesCS2D01G524900	613322109	613322240	[]	TRUE	FALSE	FALSE	FALSE	FALSE	FALSE	FALSE
TraesCS2A01G100700	53782698	53784798	[]	TraesCS2B01G117900	81755633	81758023	['DTT_famn6']	TraesCS2D01G100200	52226991	52229942	[]	TRUE	FALSE	FALSE	TRUE	FALSE	FALSE	FALSE
TraesCS3A01G352300	600321687	600323239	['DTT_famc1']	TraesCS3B01G384900	605019426	605020365	[]	TraesCS3D01G346300	457408721	457410057	[]	FALSE	TRUE	FALSE	TRUE	TRUE	FALSE	TRUE
TraesCS7A01G385000	561584996	561586452	['DTX_famc11']	TraesCS7B01G288000	524038500	524039036	[]	TraesCS7D01G381600	495706046	495706570	[]	TRUE	FALSE	FALSE	TRUE	TRUE	TRUE	FALSE
TraesCS5A01G428700	613476388	613478012	[]	TraesCS5B01G430700	605784759	605785094	[]	TraesCS5D01G436800	490997011	490997577	[]	FALSE	TRUE	FALSE	FALSE	FALSE	FALSE	FALSE
TraesCS6A01G179700	202338907	202339053	[]	TraesCS6B01G205600	257577015	257577161	[]	TraesCS6D01G165300	144545589	144545735	[]	FALSE	TRUE	FALSE	FALSE	FALSE	FALSE	FALSE
TraesCS3A01G104100	67359719	67360600	[]	TraesCS3B01G122500	92594125	92594992	[]	TraesCS3D01G106300	58398574	58399501	[]	FALSE	TRUE	FALSE	FALSE	FALSE	FALSE	FALSE
TraesCS1A01G277800	473415146	473416891	[]	TraesCS1B01G286700	498852696	498854475	[]	TraesCS1D01G277000	373995306	373997051	[]	FALSE	TRUE	FALSE	FALSE	FALSE	FALSE	FALSE
TraesCS6A01G096400	63610581	63610706	[]	TraesCS6B01G124800	119849553	119849678	[]	TraesCS6D01G087500	52724641	52724766	[]	TRUE	FALSE	FALSE	FALSE	FALSE	FALSE	FALSE
TraesCS6A01G269300	495684945	495685070	[]	TraesCS6B01G296600	532337686	532337811	[]	TraesCS6D01G245600	347688179	347688304	[]	TRUE	FALSE	FALSE	FALSE	FALSE	FALSE	FALSE
TraesCS5A01G112100	217146669	217147313	[]	TraesCS5B01G119200	210733659	210735856	['DTT_famn25']	TraesCS5D01G128100	199884416	199885063	[]	TRUE	FALSE	FALSE	TRUE	TRUE	FALSE	TRUE
TraesCS7A01G463600	660408324	660408665	[]	TraesCS7B01G364200	627054839	627055180	[]	TraesCS7D01G451400	571196226	571196567	[]	TRUE	FALSE	FALSE	FALSE	FALSE	FALSE	FALSE
TraesCS6A01G068500	36947546	36949309	[]	TraesCS6B01G092400	68290459	68294028	[]	TraesCS6D01G066200	32458798	32460448	[]	TRUE	FALSE	FALSE	FALSE	FALSE	FALSE	FALSE
TraesCS5A01G525800	685987935	685988213	[]	TraesCS4B01G356400	646967506	646968011	[]	TraesCS4D01G350100	502570668	502571027	[]	FALSE	TRUE	FALSE	FALSE	FALSE	FALSE	FALSE
TraesCS5A01G251300	467059058	467059667	[]	TraesCS5B01G249400	431878258	431878876	[]	TraesCS5D01G259200	365440823	365441431	[]	FALSE	TRUE	FALSE	FALSE	FALSE	FALSE	FALSE
TraesCS5A01G250800	466571576	466571731	[]	TraesCS5B01G248800	431060311	431060466	[]	TraesCS5D01G258500	365081690	365081845	[]	FALSE	TRUE	FALSE	FALSE	FALSE	FALSE	FALSE
TraesCS6A01G215300	396288685	396289465	[]	TraesCS6B01G244900	437458858	437459166	[]	TraesCS6D01G197600	275664593	275664880	[]	FALSE	TRUE	FALSE	FALSE	FALSE	FALSE	FALSE
TraesCS3A01G397300	644704383	644705186	[]	TraesCS3B01G429200	667778573	667779377	[]	TraesCS3D01G391100	506061112	506061934	[]	FALSE	TRUE	FALSE	FALSE	FALSE	FALSE	FALSE
TraesCS2A01G410300	668011891	668013285	[]	TraesCS2B01G428900	615920749	615922158	[]	TraesCS2D01G407600	522911142	522912563	[]	FALSE	TRUE	FALSE	FALSE	FALSE	FALSE	FALSE
TraesCS1A01G438100	587862912	587871174	['RLC_famc24' 'DTH_famc9' 'RIX_famc19' 'DTC_famc12']	TraesCS1B01G473100	681049347	681050469	[]	TraesCS1D01G447200	489781474	489782899	[]	FALSE	FALSE	TRUE	TRUE	FALSE	FALSE	FALSE
TraesCS1A01G338900	528665942	528674079	['DTC_famc2.9' 'DTC_famc2.6']	TraesCS1B01G351300	581691484	581698396	['DTC_famc2.6' 'DTX_famn12']	TraesCS1D01G341000	430565453	430572413	['DTX_famn12']	TRUE	FALSE	FALSE	TRUE	FALSE	FALSE	FALSE
TraesCS1A01G402200	565996606	566005601	[]	TraesCS1B01G431300	655766010	655776660	['RLC_famc23' 'RIX_famc8' 'RLC_famc3.4']	TraesCS1D01G409800	471596836	471604600	[]	TRUE	FALSE	FALSE	TRUE	FALSE	FALSE	FALSE
TraesCS7A01G366900	540748290	540748667	[]	TraesCS7B01G261100	481660653	481661181	[]	TraesCS7D01G355900	459475552	459476082	[]	TRUE	FALSE	FALSE	FALSE	FALSE	FALSE	FALSE
TraesCS1A01G443000	591367554	591370774	[]	TraesCS1B01G477100	685535079	685538840	[]	TraesCS1D01G451000	493368767	493372192	[]	TRUE	FALSE	FALSE	FALSE	FALSE	FALSE	FALSE
TraesCS1A01G286900	483678630	483679194	[]	TraesCS1B01G296300	514817645	514818196	[]	TraesCS1D01G285800	383759921	383760478	[]	TRUE	FALSE	FALSE	FALSE	FALSE	FALSE	FALSE
TraesCS1A01G220000	388849129	388849977	[]	TraesCS1B01G233300	418821208	418822035	[]	TraesCS1D01G221500	309087830	309088666	[]	TRUE	FALSE	FALSE	FALSE	FALSE	FALSE	FALSE
TraesCS5A01G211400	426747166	426747588	[]	TraesCS5B01G212400	383030918	383031274	[]	TraesCS5D01G222400	330073062	330073418	[]	TRUE	FALSE	FALSE	FALSE	FALSE	FALSE	FALSE
TraesCS4A01G233200	542261581	542263453	[]	TraesCS4B01G082500	81360174	81361984	[]	TraesCS4D01G081000	54808961	54810818	[]	FALSE	TRUE	FALSE	FALSE	FALSE	FALSE	FALSE
TraesCS6A01G039700	20506871	20507713	[]	TraesCS6B01G054700	35412616	35414785	[]	TraesCS6D01G045600	20549862	20553068	[]	TRUE	FALSE	FALSE	FALSE	FALSE	FALSE	FALSE
TraesCS5A01G251500	467375084	467376862	[]	TraesCS5B01G249600	432151946	432153724	[]	TraesCS5D01G259400	365690937	365692715	[]	TRUE	FALSE	FALSE	FALSE	FALSE	FALSE	FALSE
TraesCS4A01G121900	150657645	150659641	['DTT_famn29']	TraesCS4B01G181900	399035807	399037763	[]	TraesCS4D01G184000	322226432	322228250	[]	TRUE	FALSE	FALSE	TRUE	FALSE	FALSE	FALSE
TraesCS5A01G296000	504576199	504576528	[]	TraesCS2B01G462200	655842797	655843138	[]	TraesCS2D01G439800	549021270	549021599	[]	FALSE	TRUE	FALSE	FALSE	FALSE	FALSE	FALSE
TraesCS5A01G024700	19234582	19235181	[]	TraesCS5B01G022400	20834037	20834603	[]	TraesCS5D01G031000	28445561	28446199	[]	TRUE	FALSE	FALSE	FALSE	FALSE	FALSE	FALSE
TraesCS6A01G001200	734214	735473	[]	TraesCS6B01G005800	4173954	4175147	[]	TraesCS6D01G004500	2167001	2167940	[]	FALSE	TRUE	FALSE	FALSE	FALSE	FALSE	FALSE
TraesCS2A01G192300	159878080	159878610	[]	TraesCS2B01G214200	199020510	199021040	[]	TraesCS2D01G195200	141475378	141475923	[]	FALSE	FALSE	TRUE	FALSE	FALSE	FALSE	FALSE
TraesCS5A01G355400	558140191	558140478	[]	TraesCS5B01G357800	537528630	537528917	[]	TraesCS5D01G363700	441352191	441353103	['RLC_famc3.4']	FALSE	FALSE	TRUE	TRUE	FALSE	FALSE	FALSE
TraesCS1A01G332000	520763140	520763987	[]	TraesCS1B01G345700	573937351	573937875	[]	TraesCS1D01G334700	424867757	424868806	[]	TRUE	FALSE	FALSE	FALSE	FALSE	FALSE	FALSE
TraesCS5A01G449200	631463660	631464504	[]	TraesCS5B01G456700	631786490	631787308	[]	TraesCS5D01G455700	502874075	502874866	[]	FALSE	TRUE	FALSE	FALSE	FALSE	FALSE	FALSE
TraesCS6A01G241700	453552714	453553244	[]	TraesCS6B01G282700	509318849	509319346	[]	TraesCS6D01G223700	315750386	315751085	[]	FALSE	TRUE	FALSE	FALSE	FALSE	FALSE	FALSE
TraesCS1A01G401400	564758088	564761817	['RIX_famc1']	TraesCS1B01G429800	654275047	654278071	[]	TraesCS1D01G408800	470893840	470896455	[]	FALSE	FALSE	TRUE	TRUE	TRUE	TRUE	FALSE
TraesCS5A01G362100	563314782	563328014	['DTC_famc6.1' 'RLC_famc22']	TraesCS5B01G364900	543610093	543621840	['DTC_famc6.1' 'DTT_famn29' 'RLC_famc22']	TraesCS5D01G371100	445628709	445641828	['DTC_famc6.1' 'RLC_famc22']	TRUE	FALSE	FALSE	TRUE	TRUE	TRUE	FALSE
TraesCS3A01G180700	208455106	208456394	[]	TraesCS3B01G210400	246503659	246504437	[]	TraesCS3D01G185600	170930606	170931349	[]	TRUE	FALSE	FALSE	FALSE	FALSE	FALSE	FALSE
TraesCS4A01G257000	569877552	569878043	[]	TraesCS4B01G057500	47503403	47503883	[]	TraesCS4D01G057700	32502042	32502942	[]	FALSE	TRUE	FALSE	FALSE	FALSE	FALSE	FALSE
TraesCS6A01G299900	532878408	532878569	[]	TraesCS6B01G329500	578772700	578772873	[]	TraesCS6D01G279700	387734367	387734540	[]	TRUE	FALSE	FALSE	FALSE	FALSE	FALSE	FALSE
TraesCS6A01G011700	5358245	5364607	['DTC_famc41' 'DTT_famn16']	TraesCS6B01G017900	11317746	11325858	['XXX_famc5' 'DTC_famc41' 'DTT_famn25']	TraesCS6D01G014600	6012956	6020014	['RLC_famc1.4' 'DTC_famn1' 'DTT_famn22' 'DTC_famc41' 'DTC_famc1.1']	TRUE	FALSE	FALSE	TRUE	FALSE	FALSE	FALSE
TraesCS6A01G298700	531717154	531717468	[]	TraesCS6B01G328100	577460940	577461290	[]	TraesCS6D01G278400	386518937	386519281	[]	FALSE	FALSE	TRUE	FALSE	FALSE	FALSE	FALSE
TraesCS2A01G525900	746596599	746597741	[]	TraesCS2B01G556000	751255931	751257073	[]	TraesCS2D01G528700	616502059	616503189	[]	FALSE	TRUE	FALSE	FALSE	FALSE	FALSE	FALSE
TraesCS2A01G443400	693292070	693298554	[]	TraesCS2B01G464500	658611878	658619510	[]	TraesCS2D01G442600	552986886	552994613	[]	TRUE	FALSE	FALSE	FALSE	FALSE	FALSE	FALSE
TraesCS2A01G524800	745407876	745408694	[]	TraesCS2B01G554800	749853937	749854808	[]	TraesCS2D01G527700	615400548	615401369	[]	TRUE	FALSE	FALSE	FALSE	FALSE	FALSE	FALSE
TraesCS3A01G011600	9285801	9286109	[]	TraesCS3B01G014600	6181350	6181663	[]	TraesCS3D01G000100	325619	325987	[]	FALSE	TRUE	FALSE	FALSE	FALSE	FALSE	FALSE
TraesCS6A01G025300	12472903	12474913	[]	TraesCS6B01G036100	21132074	21134319	[]	TraesCS6D01G029000	11258115	11260126	[]	TRUE	FALSE	FALSE	FALSE	FALSE	FALSE	FALSE
TraesCS3A01G472900	703907373	703907744	[]	TraesCS3B01G516100	757950690	757951061	[]	TraesCS3D01G468700	571014565	571014936	[]	FALSE	TRUE	FALSE	FALSE	FALSE	FALSE	FALSE
TraesCS5A01G074100	87401123	87409083	[]	TraesCS5B01G080500	98836802	98843128	[]	TraesCS5D01G087800	93798045	93806015	[]	FALSE	TRUE	FALSE	FALSE	FALSE	FALSE	FALSE
TraesCS5A01G308500	521007948	521009273	[]	TraesCS5B01G308900	491571952	491572700	[]	TraesCS5D01G315500	409879885	409880626	[]	TRUE	FALSE	FALSE	FALSE	FALSE	FALSE	FALSE
TraesCS2A01G246400	360749773	360750993	[]	TraesCS2B01G270700	369500380	369501621	[]	TraesCS2D01G248800	293682480	293683619	[]	TRUE	FALSE	FALSE	FALSE	FALSE	FALSE	FALSE
TraesCS4A01G201900	491709686	491710078	[]	TraesCS4B01G106100	115549689	115550123	[]	TraesCS4D01G102800	81913568	81913969	[]	FALSE	TRUE	FALSE	FALSE	FALSE	FALSE	FALSE
TraesCS4A01G216600	515558080	515558421	[]	TraesCS4B01G094800	97125372	97125713	[]	TraesCS4D01G091600	66564611	66564952	[]	TRUE	FALSE	FALSE	FALSE	FALSE	FALSE	FALSE
TraesCS1A01G273200	467156620	467159848	['DTX_famn48' 'DTT_famn16']	TraesCS1B01G283100	492296900	492298629	[]	TraesCS1D01G273300	367833775	367837458	['XXX_famc33']	FALSE	TRUE	FALSE	TRUE	FALSE	FALSE	FALSE
TraesCS3A01G301000	534995613	534997073	[]	TraesCS3B01G335500	541527293	541528753	[]	TraesCS3D01G300800	415544084	415545544	[]	TRUE	FALSE	FALSE	FALSE	FALSE	FALSE	FALSE
TraesCS3A01G397100	644680187	644682098	['DTX_famn1' 'DTX_famn19']	TraesCS3B01G429100	667717528	667719337	[]	TraesCS3D01G391000	506009062	506011140	['DTX_famn34']	TRUE	FALSE	FALSE	TRUE	FALSE	FALSE	FALSE
TraesCS7A01G272700	286149159	286149575	[]	TraesCS7B01G170700	242910585	242911109	[]	TraesCS7D01G272800	263450433	263450849	[]	TRUE	FALSE	FALSE	FALSE	FALSE	FALSE	FALSE
TraesCS7A01G148700	102040614	102041958	['DTT_famn31']	TraesCS7B01G052300	54787742	54788995	['DTT_famn10']	TraesCS7D01G150300	99617003	99618245	[]	FALSE	TRUE	FALSE	TRUE	TRUE	FALSE	TRUE
TraesCS3A01G095900	61308087	61309033	[]	TraesCS3B01G111700	77851857	77852473	[]	TraesCS3D01G096300	48820008	48820992	['RLC_famc24']	FALSE	FALSE	TRUE	TRUE	FALSE	FALSE	FALSE
TraesCS5A01G378000	575601462	575603162	['DTC_famc2.4']	TraesCS5B01G381600	559768460	559770419	[]	TraesCS5D01G388000	457669630	457671134	[]	TRUE	FALSE	FALSE	TRUE	FALSE	FALSE	FALSE
TraesCS5A01G471900	648855121	648858237	[]	TraesCS5B01G484400	656046465	656050222	['DTC_famc2.5']	TraesCS5D01G484400	520651128	520654244	[]	FALSE	TRUE	FALSE	TRUE	TRUE	TRUE	FALSE
TraesCS7A01G379300	554851261	554853834	[]	TraesCS7B01G281200	514056840	514059407	[]	TraesCS7D01G376200	486221933	486224500	[]	TRUE	FALSE	FALSE	FALSE	FALSE	FALSE	FALSE
TraesCS3A01G399300	646276714	646276917	[]	TraesCS3B01G432300	671334668	671334874	[]	TraesCS3D01G393500	508432374	508432562	[]	FALSE	TRUE	FALSE	FALSE	FALSE	FALSE	FALSE
TraesCS3A01G283200	511743571	511751340	['RLX_famc8']	TraesCS3B01G316900	508699049	508706531	['RLG_famc37' 'RLX_famc8']	TraesCS3D01G283200	391588503	391596026	['RLG_famc37' 'RLX_famc8']	TRUE	FALSE	FALSE	TRUE	FALSE	FALSE	FALSE
TraesCS2A01G473700	715290211	715290843	['RLX_famc7']	TraesCS2B01G497300	693885306	693896693	['DTH_famc1.1']	TraesCS2D01G473400	577109173	577113142	[]	TRUE	FALSE	FALSE	TRUE	TRUE	FALSE	FALSE
TraesCS1A01G179400	324490259	324490897	[]	TraesCS1B01G201100	359909849	359910157	[]	TraesCS1D01G177700	252912473	252912790	[]	TRUE	FALSE	FALSE	FALSE	FALSE	FALSE	FALSE
TraesCS5A01G245400	458908876	458910462	[]	TraesCS5B01G242900	422938674	422940719	[]	TraesCS5D01G252200	357897757	357899340	[]	TRUE	FALSE	FALSE	FALSE	FALSE	FALSE	FALSE
TraesCS7A01G416400	608398712	608406733	[]	TraesCS7B01G316600	565909270	565917298	[]	TraesCS7D01G409700	528133169	528142840	[]	TRUE	FALSE	FALSE	FALSE	FALSE	FALSE	FALSE
TraesCS1A01G189800	343419126	343424719	['XXX_famc41']	TraesCS1B01G197400	354983169	354989241	['RIX_famc8' 'RIX_famc8' 'DTC_famc1.3' 'DTX_famn6']	TraesCS1D01G186700	258090258	258094822	['DTX_famn6' 'DTH_famc2' 'RIX_famc8' 'DTX_famn1']	FALSE	FALSE	TRUE	TRUE	FALSE	FALSE	FALSE
TraesCS5A01G347000	549352781	549356011	[]	TraesCS5B01G347900	528780704	528784099	[]	TraesCS5D01G353400	435512600	435515959	[]	TRUE	FALSE	FALSE	FALSE	FALSE	FALSE	FALSE
TraesCS1A01G096400	91670915	91672324	['DTC_famc2.4']	TraesCS1B01G127300	156263032	156265516	['RLG_famc23']	TraesCS1D01G105400	97312544	97315210	[]	FALSE	TRUE	FALSE	TRUE	TRUE	FALSE	TRUE
TraesCS1A01G151600	260836990	260839901	['DTT_famn14']	TraesCS1B01G169200	300331717	300334701	[]	TraesCS1D01G148600	204480814	204483790	['DTT_famc5']	TRUE	FALSE	FALSE	TRUE	FALSE	FALSE	FALSE
TraesCS6A01G343600	577780424	577782282	['DTT_famn22']	TraesCS6B01G375600	650049350	650050793	[]	TraesCS6D01G324500	430946023	430949667	[]	TRUE	FALSE	FALSE	TRUE	TRUE	TRUE	FALSE
TraesCS1A01G093300	86235478	86240173	['DTM_famc8' 'DTT_famn29' 'XXX_famc30']	TraesCS1B01G121600	144926426	144931878	['DTX_famc3' 'DTH_famn2']	TraesCS1D01G101900	90148679	90151894	['DTX_famn24']	FALSE	TRUE	FALSE	TRUE	FALSE	FALSE	FALSE
TraesCS2A01G213400	198743445	198745635	[]	TraesCS2B01G238200	239507161	239509136	[]	TraesCS2D01G219400	186313076	186315689	['RLC_famc3.4']	FALSE	TRUE	FALSE	TRUE	FALSE	FALSE	FALSE
TraesCS6A01G200700	324286943	324293254	['DTC_famc2.5']	TraesCS6B01G226800	348852225	348856219	[]	TraesCS6D01G189200	262179789	262186197	['DTC_famc2.5']	FALSE	FALSE	TRUE	TRUE	FALSE	FALSE	FALSE
TraesCS5A01G503800	669582550	669583203	[]	TraesCS4B01G332700	623224856	623225539	[]	TraesCS4D01G329400	487652834	487653468	[]	FALSE	TRUE	FALSE	FALSE	FALSE	FALSE	FALSE
TraesCS3A01G133600	110777288	110784359	['DTX_famn6']	TraesCS3B01G165900	166159550	166164921	[]	TraesCS3D01G149900	114665662	114672875	['DTT_famc6' 'DTX_famn6']	TRUE	FALSE	FALSE	TRUE	FALSE	FALSE	FALSE
TraesCS2A01G517600	740873463	740875427	[]	TraesCS2B01G546100	742892610	742894575	['RLG_famc5.2']	TraesCS2D01G519100	608979052	608981137	['RLG_famc5.2']	TRUE	FALSE	FALSE	TRUE	FALSE	FALSE	FALSE
TraesCS7A01G182900	137915998	137916881	[]	TraesCS7B01G088000	103302734	103303832	[]	TraesCS7D01G184400	137900707	137901338	[]	TRUE	FALSE	FALSE	FALSE	FALSE	FALSE	FALSE
TraesCS3A01G288600	516790211	516790721	[]	TraesCS3B01G323400	523148181	523148691	[]	TraesCS3D01G288500	397201552	397202074	[]	FALSE	TRUE	FALSE	FALSE	FALSE	FALSE	FALSE
TraesCS4A01G248800	559894244	559897294	[]	TraesCS4B01G065900	58782428	58785536	[]	TraesCS4D01G064900	40335276	40338414	[]	TRUE	FALSE	FALSE	FALSE	FALSE	FALSE	FALSE
TraesCS6A01G292700	524361840	524362980	[]	TraesCS6B01G323100	572111028	572111878	[]	TraesCS6D01G273800	382561351	382562196	[]	TRUE	FALSE	FALSE	FALSE	FALSE	FALSE	FALSE
TraesCS5A01G535100	691976837	691977286	[]	TraesCS4B01G367400	654440796	654441242	[]	TraesCS4D01G360100	507163625	507164068	[]	TRUE	FALSE	FALSE	FALSE	FALSE	FALSE	FALSE
TraesCS2A01G104200	57697428	57699605	['DTT_famn22']	TraesCS2B01G121200	88845837	88847744	['DTC_famc2.8']	TraesCS2D01G103900	56109167	56111478	['RLG_famc2.6']	FALSE	FALSE	TRUE	TRUE	FALSE	FALSE	FALSE
TraesCS2A01G485900	721450390	721450769	[]	TraesCS2B01G512600	707987212	707987593	[]	TraesCS2D01G485900	586369878	586370242	[]	TRUE	FALSE	FALSE	FALSE	FALSE	FALSE	FALSE
TraesCS3A01G490600	718051046	718054045	[]	TraesCS3B01G551500	786480008	786482375	['DTT_famn14']	TraesCS3D01G496500	588121342	588124534	['DTT_famn14' 'DTC_famc2.4']	FALSE	TRUE	FALSE	TRUE	FALSE	FALSE	FALSE
TraesCS2A01G461200	707222123	707222374	[]	TraesCS2B01G483000	680446086	680446346	[]	TraesCS2D01G461400	567677908	567678159	[]	FALSE	FALSE	TRUE	FALSE	FALSE	FALSE	FALSE
TraesCS1A01G007200	3776618	3777238	[]	TraesCS1B01G010600	5003725	5004923	[]	TraesCS1D01G001300	339758	340882	[]	FALSE	FALSE	TRUE	FALSE	FALSE	FALSE	FALSE
TraesCS3A01G186600	221667863	221670324	[]	TraesCS3B01G216100	257210310	257212843	['XXX_famc41']	TraesCS3D01G190500	179083578	179085967	[]	TRUE	FALSE	FALSE	TRUE	FALSE	FALSE	FALSE
TraesCS7A01G257400	247062756	247064267	[]	TraesCS7B01G154300	205714870	205716465	[]	TraesCS7D01G258200	234126679	234129822	[]	TRUE	FALSE	FALSE	FALSE	FALSE	FALSE	FALSE
TraesCS3A01G067200	40286499	40287120	[]	TraesCS3B01G080000	50535021	50535821	[]	TraesCS3D01G066800	29644967	29645495	[]	FALSE	TRUE	FALSE	FALSE	FALSE	FALSE	FALSE
TraesCS4A01G416800	686375921	686384016	[]	TraesCS4B01G317400	607278535	607286749	['DTT_famn29']	TraesCS4D01G314000	479951598	479961146	[]	TRUE	FALSE	FALSE	TRUE	FALSE	FALSE	FALSE
TraesCS6A01G178800	201048740	201085870	['RLG_famc26' 'RLG_famc26' 'RLC_famc9' 'RLC_famc4.2' 'DTC_famc9' 'DTC_famc9' 'DTC_famc9' 'DTC_famc9' 'RLC_famc9']	TraesCS6B01G206200	259075072	259078220	['DTT_famc1']	TraesCS6D01G165500	144872277	144874980	[]	FALSE	FALSE	TRUE	TRUE	FALSE	FALSE	FALSE
TraesCS5A01G151200	328798423	328802273	[]	TraesCS5B01G149700	278005692	278009486	['DTM_famn2']	TraesCS5D01G156300	244617814	244621738	[]	FALSE	TRUE	FALSE	TRUE	FALSE	FALSE	FALSE
TraesCS4A01G316400	606370348	606374153	['DTX_famc2']	TraesCS5B01G562700	708372787	708376648	['DTT_famn14']	TraesCS5D01G566700	564929124	564932658	[]	TRUE	FALSE	FALSE	TRUE	FALSE	FALSE	FALSE
TraesCS1A01G275700	470300495	470300899	[]	TraesCS1B01G284900	495094598	495095305	[]	TraesCS1D01G275300	371186350	371186751	[]	TRUE	FALSE	FALSE	FALSE	FALSE	FALSE	FALSE
TraesCS5A01G197100	400866931	400879142	['RIX_famc15' 'DTC_famc12']	TraesCS5B01G186500	338712256	338717099	['DTT_famn14']	TraesCS5D01G194000	298050366	298055066	[]	FALSE	FALSE	TRUE	TRUE	FALSE	FALSE	FALSE
TraesCS3A01G213400	384737096	384737485	[]	TraesCS3B01G243900	385193639	385194034	[]	TraesCS3D01G215800	291998603	291998989	[]	TRUE	FALSE	FALSE	FALSE	FALSE	FALSE	FALSE
TraesCS2A01G547600	755736848	755738449	[]	TraesCS2B01G578300	766240579	766242180	[]	TraesCS2D01G548700	624322117	624323790	[]	TRUE	FALSE	FALSE	FALSE	FALSE	FALSE	FALSE
TraesCS3A01G388500	637292767	637293447	[]	TraesCS3B01G420300	657343117	657343614	[]	TraesCS3D01G381100	497368909	497369400	[]	FALSE	TRUE	FALSE	FALSE	FALSE	FALSE	FALSE
TraesCS1A01G101200	97802665	97806587	['DTM_famc8' 'DTM_famc8']	TraesCS1B01G112000	130019578	130021143	[]	TraesCS1D01G093400	79137799	79139388	[]	FALSE	FALSE	TRUE	TRUE	TRUE	FALSE	FALSE
TraesCS7A01G169000	125676816	125677307	[]	TraesCS7B01G074100	83921611	83922065	[]	TraesCS7D01G169900	122682612	122682950	[]	FALSE	TRUE	FALSE	FALSE	FALSE	FALSE	FALSE
TraesCS4A01G081600	84896609	84897610	[]	TraesCS4B01G222200	466786487	466787476	[]	TraesCS4D01G222700	379574236	379575416	[]	TRUE	FALSE	FALSE	FALSE	FALSE	FALSE	FALSE
TraesCS6A01G145400	123521983	123522309	[]	TraesCS6B01G173700	188137473	188138636	[]	TraesCS6D01G134600	102261326	102261729	[]	FALSE	FALSE	TRUE	FALSE	FALSE	FALSE	FALSE
TraesCS6A01G161400	156457968	156458496	[]	TraesCS6B01G190000	222424484	222424753	[]	TraesCS6D01G151500	124834491	124835016	[]	TRUE	FALSE	FALSE	FALSE	FALSE	FALSE	FALSE
TraesCS2A01G184100	144614951	144615800	[]	TraesCS2B01G223300	212937159	212937500	[]	TraesCS2D01G203700	155551917	155552264	[]	FALSE	TRUE	FALSE	FALSE	FALSE	FALSE	FALSE
TraesCS7A01G337300	493356169	493357437	[]	TraesCS7B01G248700	458989475	458990737	[]	TraesCS7D01G344900	442306430	442307707	[]	TRUE	FALSE	FALSE	FALSE	FALSE	FALSE	FALSE
TraesCS5A01G215700	431914979	431916532	['DTT_famn10']	TraesCS5B01G214200	387094317	387095703	[]	TraesCS5D01G223500	331320303	331321796	['DTT_famn10']	TRUE	FALSE	FALSE	TRUE	FALSE	FALSE	FALSE
TraesCS2A01G153400	101380836	101381744	[]	TraesCS2B01G178500	153609535	153612972	['DTT_famn10' 'DTM_famc8' 'DTC_famc2.8']	TraesCS2D01G158700	102283464	102284368	[]	TRUE	FALSE	FALSE	TRUE	FALSE	FALSE	FALSE
TraesCS6A01G277300	504472176	504473491	['RIX_famc10']	TraesCS6B01G305300	548115034	548116196	[]	TraesCS6D01G257900	363462915	363464079	[]	TRUE	FALSE	FALSE	TRUE	FALSE	FALSE	FALSE
TraesCS5A01G502600	667323574	667324536	[]	TraesCS4B01G331200	621752107	621753075	[]	TraesCS4D01G328100	486936911	486937879	[]	TRUE	FALSE	FALSE	FALSE	FALSE	FALSE	FALSE
TraesCS4A01G255400	567479603	567482101	[]	TraesCS4B01G059700	50835873	50838374	[]	TraesCS4D01G059300	35163772	35166264	[]	TRUE	FALSE	FALSE	FALSE	FALSE	FALSE	FALSE
TraesCS3A01G149300	134240913	134245082	[]	TraesCS3B01G176600	179373898	179378498	[]	TraesCS3D01G157400	125485362	125494490	['RLG_famc23' 'RLG_famc23' 'RLG_famc23' 'DTC_famc2.9']	TRUE	FALSE	FALSE	TRUE	FALSE	FALSE	FALSE
TraesCS2A01G306300	526741648	526742448	[]	TraesCS2B01G323000	461575719	461576300	[]	TraesCS2D01G304700	390417806	390418402	[]	TRUE	FALSE	FALSE	FALSE	FALSE	FALSE	FALSE
TraesCS4A01G021600	15638424	15642150	[]	TraesCS4B01G281900	564901476	564905247	['DTC_famc2.9']	TraesCS4D01G280500	451295949	451299677	[]	TRUE	FALSE	FALSE	TRUE	FALSE	FALSE	FALSE
TraesCS2A01G275900	455481106	455481540	[]	TraesCS2B01G293600	409400505	409400939	[]	TraesCS2D01G274900	344303067	344303501	[]	TRUE	FALSE	FALSE	FALSE	FALSE	FALSE	FALSE
TraesCS2A01G158500	105498459	105498899	[]	TraesCS2B01G184200	159255909	159256349	[]	TraesCS2D01G165400	109724924	109725370	[]	FALSE	TRUE	FALSE	FALSE	FALSE	FALSE	FALSE
TraesCS4A01G194400	476145519	476146036	[]	TraesCS4B01G120900	142541428	142541912	[]	TraesCS4D01G118900	100319858	100320368	[]	TRUE	FALSE	FALSE	FALSE	FALSE	FALSE	FALSE
TraesCS1A01G396700	562784653	562785453	[]	TraesCS1B01G424900	649368588	649369391	[]	TraesCS1D01G404600	469586889	469587692	[]	TRUE	FALSE	FALSE	FALSE	FALSE	FALSE	FALSE
TraesCS4A01G326000	613401832	613406707	['DTT_famn10' 'DTT_famn14']	TraesCS5B01G538900	694156848	694161476	['DTT_famn10']	TraesCS5D01G557100	559856920	559860983	[]	TRUE	FALSE	FALSE	TRUE	FALSE	FALSE	FALSE
TraesCS5A01G064500	69867506	69868150	[]	TraesCS5B01G068200	77708701	77709267	[]	TraesCS5D01G075300	74467050	74467570	[]	FALSE	TRUE	FALSE	FALSE	FALSE	FALSE	FALSE
TraesCS3A01G533700	746177694	746179200	[]	TraesCS3B01G610500	829016168	829017680	[]	TraesCS3D01G539000	611254712	611256939	[]	FALSE	TRUE	FALSE	FALSE	FALSE	FALSE	FALSE
TraesCS2A01G457700	705847127	705848401	[]	TraesCS2B01G480100	677355687	677356979	[]	TraesCS2D01G458400	565403827	565405128	[]	TRUE	FALSE	FALSE	FALSE	FALSE	FALSE	FALSE
TraesCS3A01G252400	472906169	472906363	[]	TraesCS3B01G284000	454876602	454876790	[]	TraesCS3D01G253000	354274772	354274960	[]	FALSE	TRUE	FALSE	FALSE	FALSE	FALSE	FALSE
TraesCS4A01G218500	520954343	520955011	[]	TraesCS4B01G097300	101937674	101938312	[]	TraesCS4D01G093700	69213218	69213856	[]	TRUE	FALSE	FALSE	FALSE	FALSE	FALSE	FALSE
TraesCS3A01G347100	596363410	596368396	['DTT_famn25']	TraesCS3B01G378800	596858057	596862533	['XXX_famc6' 'DTT_famn25']	TraesCS3D01G340700	454232162	454236409	['DTT_famn25']	TRUE	FALSE	FALSE	TRUE	FALSE	FALSE	FALSE
TraesCS6A01G368800	594754098	594755774	[]	TraesCS6B01G404800	680312681	680314108	[]	TraesCS6D01G352300	448715493	448716772	[]	TRUE	FALSE	FALSE	FALSE	FALSE	FALSE	FALSE
TraesCS6A01G172000	183193150	183202441	[]	TraesCS6B01G199900	239735399	239737323	[]	TraesCS6D01G161400	139932492	139934460	[]	TRUE	FALSE	FALSE	FALSE	FALSE	FALSE	FALSE
TraesCS2A01G290400	500530424	500530818	[]	TraesCS2B01G306900	439223901	439224799	[]	TraesCS2D01G288300	369479989	369480273	[]	FALSE	FALSE	TRUE	FALSE	FALSE	FALSE	FALSE
TraesCS2A01G059400	25348358	25350528	[]	TraesCS2B01G069400	36844959	36850863	['DTT_famn16' 'DTT_famn6' 'RIX_famc15' 'DTT_famn29' 'DTT_famn29' 'DTC_famc2.4']	TraesCS2D01G058900	23415076	23417339	[]	FALSE	TRUE	FALSE	TRUE	FALSE	FALSE	FALSE
TraesCS7A01G443800	638240048	638243643	[]	TraesCS7B01G342500	597463682	597467477	['DTT_famn10']	TraesCS7D01G432900	552499987	552503698	[]	TRUE	FALSE	FALSE	TRUE	FALSE	FALSE	FALSE
TraesCS5A01G387600	584663296	584663769	[]	TraesCS5B01G392700	571321647	571322199	[]	TraesCS5D01G397500	464226446	464226808	[]	TRUE	FALSE	FALSE	FALSE	FALSE	FALSE	FALSE
TraesCS3A01G329600	574511451	574512831	[]	TraesCS3B01G359700	571794082	571796312	[]	TraesCS3D01G323000	435699578	435701768	[]	TRUE	FALSE	FALSE	FALSE	FALSE	FALSE	FALSE
TraesCS3A01G145600	127965925	127971572	['RLC_famc3.4' 'XXX_famc83' 'XXX_famc156']	TraesCS3B01G172600	173107096	173110882	['XXX_famc156' 'DTT_famn22']	TraesCS3D01G154300	121534792	121538436	['RLG_famc2.6' 'XXX_famc156' 'RLC_famc3.4']	TRUE	FALSE	FALSE	TRUE	FALSE	FALSE	FALSE
TraesCS6A01G002000	914925	915899	[]	TraesCS6B01G007000	4825428	4826778	[]	TraesCS6D01G003600	1978159	1979690	[]	TRUE	FALSE	FALSE	FALSE	FALSE	FALSE	FALSE
TraesCS1A01G046900	28716414	28717468	[]	TraesCS1B01G060300	43638857	43639795	[]	TraesCS1D01G047700	27851837	27852751	[]	TRUE	FALSE	FALSE	FALSE	FALSE	FALSE	FALSE
TraesCS1A01G194500	351856640	351857125	[]	TraesCS1B01G209400	380432025	380433963	[]	TraesCS1D01G198200	279933260	279934108	[]	TRUE	FALSE	FALSE	FALSE	FALSE	FALSE	FALSE
TraesCS7A01G257600	247251367	247252470	[]	TraesCS7B01G154600	206336927	206337718	[]	TraesCS7D01G258600	234347981	234348778	[]	FALSE	TRUE	FALSE	FALSE	FALSE	FALSE	FALSE
TraesCS1A01G323300	513732620	513733738	[]	TraesCS1B01G336200	563025033	563026147	[]	TraesCS1D01G324000	416468652	416469794	[]	TRUE	FALSE	FALSE	FALSE	FALSE	FALSE	FALSE
TraesCS2A01G184300	144658042	144658416	[]	TraesCS2B01G223100	212930600	212931529	[]	TraesCS2D01G203400	155506499	155506870	[]	FALSE	TRUE	FALSE	FALSE	FALSE	FALSE	FALSE
TraesCS4A01G010400	6003894	6007700	['DTC_famc2.9']	TraesCS4B01G294000	579440457	579444043	['DTC_famc2.9' 'DTT_famc3']	TraesCS4D01G292800	463700561	463705048	['DTC_famc2.9' 'XXX_famc40' 'XXX_famc119' 'DTC_famc20']	TRUE	FALSE	FALSE	TRUE	FALSE	FALSE	FALSE
TraesCS7A01G506500	694001785	694002433	[]	TraesCS7B01G414100	682236594	682236821	[]	TraesCS7D01G494600	602184580	602184807	[]	FALSE	TRUE	FALSE	FALSE	FALSE	FALSE	FALSE
TraesCS1A01G309600	500560082	500562010	['DTT_famn6' 'DTT_famn14']	TraesCS1B01G320700	544994180	544995604	[]	TraesCS1D01G309100	405107904	405109400	[]	TRUE	FALSE	FALSE	TRUE	FALSE	FALSE	FALSE
TraesCS1A01G337200	526737881	526738237	[]	TraesCS1B01G349800	580438197	580438553	[]	TraesCS1D01G339000	428612422	428617886	[]	TRUE	FALSE	FALSE	FALSE	FALSE	FALSE	FALSE
TraesCS4A01G325800	613367368	613367595	[]	TraesCS5B01G538700	694034308	694034982	[]	TraesCS5D01G557000	559833645	559834672	[]	TRUE	FALSE	FALSE	FALSE	FALSE	FALSE	FALSE
TraesCS2A01G331500	564499953	564500123	[]	TraesCS2B01G350700	497856535	497856705	[]	TraesCS2D01G331400	423875706	423875876	[]	FALSE	TRUE	FALSE	FALSE	FALSE	FALSE	FALSE
TraesCS4A01G231500	541172421	541172911	[]	TraesCS4B01G084500	82918490	82918961	[]	TraesCS4D01G082400	55644711	55645176	[]	FALSE	TRUE	FALSE	FALSE	FALSE	FALSE	FALSE
TraesCS4A01G312100	603511086	603513774	['DTC_famc2.4' 'XXX_famc16']	TraesCS4B01G000800	606894	608979	[]	TraesCS4D01G002100	1245910	1248437	['XXX_famc16' 'XXX_famc13']	TRUE	FALSE	FALSE	TRUE	FALSE	FALSE	FALSE
TraesCS4A01G268000	580477666	580478491	[]	TraesCS4B01G046400	33360327	33361421	[]	TraesCS4D01G045700	21510244	21511059	[]	FALSE	TRUE	FALSE	FALSE	FALSE	FALSE	FALSE
TraesCS4A01G317700	606811790	606812212	[]	TraesCS5B01G561600	707875354	707875794	[]	TraesCS5D01G568200	565349244	565349842	[]	TRUE	FALSE	FALSE	FALSE	FALSE	FALSE	FALSE
TraesCS1A01G348000	533468370	533469081	[]	TraesCS1B01G362600	591234300	591234989	[]	TraesCS1D01G350900	436216494	436217203	[]	TRUE	FALSE	FALSE	FALSE	FALSE	FALSE	FALSE
TraesCS1A01G151700	260840704	260841039	[]	TraesCS1B01G169300	300335279	300335623	[]	TraesCS1D01G148700	204484282	204484617	[]	TRUE	FALSE	FALSE	FALSE	FALSE	FALSE	FALSE
TraesCS2A01G045100	17738199	17741815	[]	TraesCS2B01G057300	27896023	27899511	[]	TraesCS2D01G043700	15731041	15734216	[]	TRUE	FALSE	FALSE	FALSE	FALSE	FALSE	FALSE
TraesCS2A01G500600	729346747	729348503	['DTC_famc1.1']	TraesCS2B01G528500	722862712	722863020	[]	TraesCS2D01G500800	595211679	595213646	[]	FALSE	FALSE	TRUE	TRUE	TRUE	FALSE	TRUE
TraesCS1A01G157900	280603599	280604144	[]	TraesCS1B01G174100	312249163	312249708	[]	TraesCS1D01G155400	218409294	218410523	[]	TRUE	FALSE	FALSE	FALSE	FALSE	FALSE	FALSE
TraesCS5A01G283800	491742606	491743178	[]	TraesCS5B01G282300	467137757	467138603	[]	TraesCS5D01G291000	388794132	388794734	[]	TRUE	FALSE	FALSE	FALSE	FALSE	FALSE	FALSE
TraesCS2A01G295700	508514494	508515703	[]	TraesCS2B01G312200	447490322	447491032	[]	TraesCS2D01G293600	376132130	376132852	[]	TRUE	FALSE	FALSE	FALSE	FALSE	FALSE	FALSE
TraesCS2A01G436300	688420011	688421284	[]	TraesCS2B01G456900	651730605	651731877	[]	TraesCS2D01G433600	545006375	545007582	[]	TRUE	FALSE	FALSE	FALSE	FALSE	FALSE	FALSE
TraesCS2A01G542900	753229098	753230264	[]	TraesCS2B01G572700	762429766	762430485	[]	TraesCS2D01G544100	621496181	621496882	[]	TRUE	FALSE	FALSE	FALSE	FALSE	FALSE	FALSE
TraesCS2A01G379600	622698337	622700320	['DTC_famc20']	TraesCS2B01G396500	563029908	563030363	[]	TraesCS2D01G375800	480163170	480165385	['DTC_famc2.4']	FALSE	TRUE	FALSE	TRUE	TRUE	TRUE	TRUE
TraesCS2A01G286900	488841543	488853612	['RLG_famc2.6']	TraesCS2B01G303900	431523688	431536176	['XXX_famc48' 'XXX_famc133' 'XXX_famc16' 'RIX_famc10']	TraesCS2D01G285500	363322146	363334423	['XXX_famc16' 'DTT_famn6' 'RIX_famc10']	TRUE	FALSE	FALSE	TRUE	FALSE	FALSE	FALSE
TraesCS2A01G321500	551242997	551249051	[]	TraesCS2B01G361000	514033822	514040177	[]	TraesCS2D01G342000	437679351	437685496	[]	TRUE	FALSE	FALSE	FALSE	FALSE	FALSE	FALSE
TraesCS4A01G210200	504183854	504198776	['DTX_famn10' 'DTT_famn14' 'DTT_famn14' 'RLG_famc13' 'DTX_famc3' 'RLG_famc2.6' 'DTT_famn16']	TraesCS4B01G113600	128528112	128541696	['RLC_famc13' 'DTC_famc2.9' 'RLC_famc5.1' 'DTC_famc2.5' 'DTT_famn26']	TraesCS4D01G111200	92178581	92191380	['DTX_famn10' 'RLG_famc3.1' 'RLC_famc13' 'DTT_famn16']	TRUE	FALSE	FALSE	TRUE	FALSE	FALSE	FALSE
TraesCS6A01G351200	583007332	583009764	['DTC_famc2.6']	TraesCS6B01G384300	658710337	658714328	['DTT_famn10']	TraesCS6D01G333900	436090919	436095076	['DTT_famn10']	FALSE	TRUE	FALSE	TRUE	TRUE	FALSE	FALSE
TraesCS2A01G572800	768676637	768678261	['DTT_famn29']	TraesCS2B01G614800	793314028	793321805	['RIX_famc15']	TraesCS2D01G584100	643800296	643801964	[]	FALSE	TRUE	FALSE	TRUE	FALSE	FALSE	FALSE
TraesCS3A01G099100	64018774	64027380	[]	TraesCS3B01G115400	82041023	82053894	[]	TraesCS3D01G099500	51093058	51103277	[]	TRUE	FALSE	FALSE	FALSE	FALSE	FALSE	FALSE
TraesCS3A01G174900	194704962	194709193	[]	TraesCS3B01G204800	239308301	239311176	[]	TraesCS3D01G180400	162408069	162411097	[]	TRUE	FALSE	FALSE	FALSE	FALSE	FALSE	FALSE
TraesCS2A01G267200	425869497	425870026	[]	TraesCS2B01G275300	379880897	379881274	[]	TraesCS2D01G256900	312026526	312027120	[]	FALSE	TRUE	FALSE	FALSE	FALSE	FALSE	FALSE
TraesCS5A01G272100	481929739	481933565	[]	TraesCS5B01G272400	457960882	457965091	['DTT_famn6' 'DTT_famn22']	TraesCS5D01G280300	381818144	381821907	[]	FALSE	TRUE	FALSE	TRUE	FALSE	FALSE	FALSE
TraesCS5A01G073100	85163959	85165483	[]	TraesCS5B01G079400	96764164	96765771	[]	TraesCS5D01G086000	91405374	91407008	[]	TRUE	FALSE	FALSE	FALSE	FALSE	FALSE	FALSE
TraesCS6A01G223100	417624403	417637944	['RIX_famc7' 'DTT_famn22' 'DTC_famc2.5' 'XXX_famc41' 'XXX_famc41']	TraesCS6B01G258300	464909380	464922682	['DTT_famn22' 'RLX_famc9' 'DTT_famc5' 'DTT_famn22' 'RIX_famc7']	TraesCS6D01G212100	299892093	299909040	['XXX_famc16' 'XXX_famc13' 'DTT_famn22' 'RIX_famc7']	TRUE	FALSE	FALSE	TRUE	FALSE	FALSE	FALSE
TraesCS2A01G262400	413488302	413488993	[]	TraesCS2B01G279700	385889022	385890028	[]	TraesCS2D01G261600	318248349	318249025	[]	TRUE	FALSE	FALSE	FALSE	FALSE	FALSE	FALSE
TraesCS7A01G405200	589115648	589116668	['DTT_famc5']	TraesCS7B01G304600	545990647	545991625	[]	TraesCS7D01G399100	515405875	515406628	[]	FALSE	TRUE	FALSE	TRUE	TRUE	FALSE	TRUE
TraesCS5A01G035300	32710473	32712965	[]	TraesCS5B01G035000	38157666	38160207	['XXX_famc41']	TraesCS5D01G043500	42930408	42932902	[]	TRUE	FALSE	FALSE	TRUE	FALSE	FALSE	FALSE
TraesCS3A01G092900	58927249	58930973	['DTT_famn22']	TraesCS3B01G108100	73690087	73693954	['DTM_famc19' 'DTT_famn2']	TraesCS3D01G093200	47188821	47192332	['RIX_famc8']	TRUE	FALSE	FALSE	TRUE	FALSE	FALSE	FALSE
TraesCS5A01G332800	541935832	541936251	[]	TraesCS5B01G332800	517192615	517193040	[]	TraesCS5D01G338500	427519597	427520371	[]	TRUE	FALSE	FALSE	FALSE	FALSE	FALSE	FALSE
TraesCS1A01G306000	498174489	498175684	['DTT_famn25']	TraesCS1B01G316700	541011245	541012356	[]	TraesCS1D01G305700	403059303	403060402	[]	TRUE	FALSE	FALSE	TRUE	FALSE	FALSE	FALSE
TraesCS4A01G312200	603531246	603533012	[]	TraesCS4B01G000900	621258	623032	['DTX_famn8' 'RLC_famc3.4']	TraesCS4D01G002000	1241974	1243576	[]	TRUE	FALSE	FALSE	TRUE	FALSE	FALSE	FALSE
TraesCS7A01G228000	198651649	198652569	[]	TraesCS7B01G191600	329364044	329364984	[]	TraesCS7D01G226500	186417810	186418738	[]	FALSE	TRUE	FALSE	FALSE	FALSE	FALSE	FALSE
TraesCS2A01G263800	418821788	418822210	[]	TraesCS2B01G278400	384342022	384342444	[]	TraesCS2D01G260200	316287302	316287724	[]	TRUE	FALSE	FALSE	FALSE	FALSE	FALSE	FALSE
TraesCS2A01G008400	3609091	3621732	['RLC_famc1.3']	TraesCS2B01G101400	62209902	62214317	['RLC_famc1.3']	TraesCS2D01G010000	5179839	5184003	[]	FALSE	TRUE	FALSE	TRUE	FALSE	FALSE	FALSE
TraesCS5A01G491300	660395775	660396665	[]	TraesCS4B01G320700	612028016	612028900	[]	TraesCS4D01G317200	482236330	482237271	[]	TRUE	FALSE	FALSE	FALSE	FALSE	FALSE	FALSE
TraesCS4A01G186800	465790367	465790657	[]	TraesCS4B01G131900	172320961	172321365	[]	TraesCS4D01G126700	111139989	111140538	[]	TRUE	FALSE	FALSE	FALSE	FALSE	FALSE	FALSE
TraesCS1A01G227500	398134708	398138516	['RLC_famc3.4']	TraesCS1B01G241600	429279829	429282838	['DTT_famc6']	TraesCS1D01G229200	317181984	317185676	['DTX_famn15']	FALSE	FALSE	TRUE	TRUE	FALSE	FALSE	FALSE
TraesCS4A01G021100	14340379	14343595	[]	TraesCS4B01G282500	565745163	565748380	[]	TraesCS4D01G281500	452559084	452563030	['DTM_famc5']	FALSE	TRUE	FALSE	TRUE	FALSE	FALSE	FALSE
TraesCS6A01G096100	63559057	63566041	['DTT_famn22' 'RLC_famc13']	TraesCS6B01G124500	119525936	119532868	['DTT_famn6']	TraesCS6D01G087200	52683304	52690477	['DTT_famn28']	TRUE	FALSE	FALSE	TRUE	TRUE	FALSE	TRUE
TraesCS6A01G416500	615466068	615473608	[]	TraesCS6B01G472900	720491275	720502999	[]	TraesCS6D01G401700	470636964	470644381	[]	TRUE	FALSE	FALSE	FALSE	FALSE	FALSE	FALSE
TraesCS2A01G373900	617105250	617107616	[]	TraesCS2B01G391100	555779292	555781645	[]	TraesCS2D01G370200	474676087	474678866	[]	TRUE	FALSE	FALSE	FALSE	FALSE	FALSE	FALSE
TraesCS5A01G468800	646009881	646010969	[]	TraesCS5B01G481300	653808521	653809576	[]	TraesCS5D01G481700	519435181	519436137	[]	TRUE	FALSE	FALSE	FALSE	FALSE	FALSE	FALSE
TraesCS3A01G174400	192854503	192857434	[]	TraesCS3B01G204600	239253417	239255426	[]	TraesCS3D01G180300	162182114	162183856	[]	TRUE	FALSE	FALSE	FALSE	FALSE	FALSE	FALSE
TraesCS6A01G255000	472513496	472513957	[]	TraesCS6B01G270500	487208335	487213414	['DTX_famn20' 'XXX_famc6' 'RLX_famc14']	TraesCS6D01G236300	332947810	332950981	['DTC_famc2.1']	TRUE	FALSE	FALSE	TRUE	TRUE	FALSE	TRUE
TraesCS5A01G111600	214955433	214955624	[]	TraesCS5B01G119600	211739093	211739284	[]	TraesCS5D01G128500	200786377	200787883	['DTX_famn4']	FALSE	TRUE	FALSE	TRUE	TRUE	FALSE	TRUE
TraesCS2A01G526500	746762350	746764238	['RLG_famc15' 'RLG_famc15']	TraesCS2B01G556800	751539377	751541355	['RLG_famc15']	TraesCS2D01G529200	616577149	616579077	['DTT_famn6' 'RLG_famc15']	TRUE	FALSE	FALSE	TRUE	TRUE	FALSE	FALSE
TraesCS5A01G329100	538002400	538002743	[]	TraesCS5B01G329200	513325594	513325933	[]	TraesCS5D01G335000	424225193	424225531	[]	FALSE	TRUE	FALSE	FALSE	FALSE	FALSE	FALSE
TraesCS4A01G223400	531077535	531097706	['RLG_famc1.3' 'RLG_famc4.2' 'RIX_famc8' 'RLX_famc1' 'RLG_famc1.4' 'DTC_famc12']	TraesCS4B01G093200	95669922	95676285	['DTT_famn25']	TraesCS4D01G089900	65120793	65127062	['DTT_famn25']	FALSE	TRUE	FALSE	TRUE	FALSE	FALSE	FALSE
TraesCS4A01G176000	447045146	447054147	[]	TraesCS4B01G141700	187349381	187358681	['DTC_famc2.4']	TraesCS4D01G136700	122708102	122717117	[]	TRUE	FALSE	FALSE	TRUE	FALSE	FALSE	FALSE
TraesCS5A01G057900	55341587	55342732	[]	TraesCS5B01G065800	74139396	74140490	[]	TraesCS5D01G070000	67953290	67958986	['RLG_famc23']	FALSE	FALSE	TRUE	TRUE	FALSE	FALSE	FALSE
TraesCS1A01G065400	47800404	47805542	['DTT_famn14' 'DTT_famn6']	TraesCS1B01G083500	67533838	67541135	['DTX_famn6' 'RLG_famc2.6']	TraesCS1D01G066100	47872946	47879396	['DTT_famn14' 'DTT_famn6']	TRUE	FALSE	FALSE	TRUE	FALSE	FALSE	FALSE
TraesCS2A01G132400	79351394	79354522	[]	TraesCS2B01G155000	123059939	123061754	[]	TraesCS2D01G134400	79091865	79093616	[]	FALSE	TRUE	FALSE	FALSE	FALSE	FALSE	FALSE
TraesCS5A01G166100	355071352	355072711	[]	TraesCS5B01G163500	302753506	302754913	[]	TraesCS5D01G170700	267762748	267763978	[]	TRUE	FALSE	FALSE	FALSE	FALSE	FALSE	FALSE
TraesCS7A01G255000	242057310	242060136	['DTC_famc2.9']	TraesCS7B01G151300	201163228	201165902	[]	TraesCS7D01G253600	229965209	229968711	['DTT_famn22' 'DTT_famn25' 'DTT_famn6']	TRUE	FALSE	FALSE	TRUE	FALSE	FALSE	FALSE
TraesCS4A01G077900	77091071	77096140	['DTT_famn16' 'DTT_famn28']	TraesCS4B01G234000	487268229	487273455	['DTC_famc2.5' 'DTT_famn10' 'DTT_famn28']	TraesCS4D01G235100	395948081	395958728	['DTT_famn22' 'DTX_famc11' 'RLG_famc34' 'DTT_famn28']	FALSE	FALSE	TRUE	TRUE	FALSE	FALSE	FALSE
TraesCS1A01G311300	502841984	502842710	[]	TraesCS1B01G322800	547699963	547700388	[]	TraesCS1D01G311300	407220487	407220918	[]	TRUE	FALSE	FALSE	FALSE	FALSE	FALSE	FALSE
TraesCS7A01G325600	473895154	473898120	['DTT_famn22']	TraesCS7B01G226300	426857502	426859493	[]	TraesCS7D01G322300	412646109	412648115	[]	TRUE	FALSE	FALSE	TRUE	FALSE	FALSE	FALSE
TraesCS2A01G136600	82342913	82344526	[]	TraesCS2B01G160500	134042214	134043878	[]	TraesCS2D01G139300	82178681	82180289	[]	FALSE	FALSE	TRUE	FALSE	FALSE	FALSE	FALSE
TraesCS2A01G271800	444786056	444797604	['DTT_famn10' 'RLX_famc3' 'DTX_famn24']	TraesCS2B01G290000	402368896	402376465	['DTT_famn10' 'RIX_famc8' 'DTX_famn24']	TraesCS2D01G270400	334082328	334099654	['DTT_famn10' 'XXX_famc16' 'XXX_famc133' 'RLG_famc7.2' 'RLC_famc23' 'RIX_famc1']	TRUE	FALSE	FALSE	TRUE	FALSE	FALSE	FALSE
TraesCS5A01G395600	590695188	590695886	[]	TraesCS5B01G400400	577374658	577375391	[]	TraesCS5D01G404900	469737120	469738043	[]	TRUE	FALSE	FALSE	FALSE	FALSE	FALSE	FALSE
TraesCS4A01G122300	151298909	151307604	['DTT_famn10']	TraesCS4B01G182200	399275016	399283642	[]	TraesCS4D01G183600	321798345	321806922	['DTT_famn10']	TRUE	FALSE	FALSE	TRUE	FALSE	FALSE	FALSE
TraesCS3A01G234700	438356457	438372801	['XXX_famc48' 'RIX_famc8' 'RIX_famc6' 'XXX_famc5']	TraesCS3B01G265100	424119830	424134976	['RLX_famc14' 'RIX_famc8']	TraesCS3D01G235100	324763850	324781385	['RIX_famc6' 'RLG_famc7.4']	FALSE	TRUE	FALSE	TRUE	FALSE	FALSE	FALSE
TraesCS3A01G156400	151322547	151324088	[]	TraesCS3B01G183100	193981547	193983100	[]	TraesCS3D01G164300	135756265	135757818	[]	FALSE	TRUE	FALSE	FALSE	FALSE	FALSE	FALSE
TraesCS3A01G291000	521302071	521304353	['DTT_famn14' 'RLG_famc2.6']	TraesCS3B01G325700	526691669	526694457	['DTC_famc2.4']	TraesCS3D01G290800	400991389	400993533	[]	TRUE	FALSE	FALSE	TRUE	FALSE	FALSE	FALSE
TraesCS2A01G124000	73175857	73177488	[]	TraesCS2B01G145900	111663333	111665213	[]	TraesCS2D01G126800	73588782	73590422	[]	TRUE	FALSE	FALSE	FALSE	FALSE	FALSE	FALSE
TraesCS3A01G282200	510719760	510721606	[]	TraesCS3B01G315900	507386734	507388574	[]	TraesCS3D01G282200	390198249	390200175	[]	TRUE	FALSE	FALSE	FALSE	FALSE	FALSE	FALSE
TraesCS1A01G248000	440029851	440030162	[]	TraesCS1B01G258400	455212251	455213183	[]	TraesCS1D01G247400	340300534	340300851	[]	TRUE	FALSE	FALSE	FALSE	FALSE	FALSE	FALSE
TraesCS5A01G232200	447540571	447542018	[]	TraesCS5B01G230500	407235371	407236819	[]	TraesCS5D01G235800	344539443	344540906	[]	TRUE	FALSE	FALSE	FALSE	FALSE	FALSE	FALSE
TraesCS1A01G362100	542825362	542826549	[]	TraesCS1B01G379300	612403421	612404581	[]	TraesCS1D01G367000	446800878	446802038	[]	TRUE	FALSE	FALSE	FALSE	FALSE	FALSE	FALSE
TraesCS7A01G460000	655446833	655448174	['DTC_famc2.4' 'DTT_famn6']	TraesCS7B01G360800	622828178	622828959	[]	TraesCS7D01G448000	568176215	568176760	[]	TRUE	FALSE	FALSE	TRUE	TRUE	FALSE	TRUE
TraesCS3A01G379100	628306828	628307976	[]	TraesCS3B01G412000	648107129	648108217	[]	TraesCS3D01G372600	485361271	485362359	[]	TRUE	FALSE	FALSE	FALSE	FALSE	FALSE	FALSE
TraesCS2A01G327500	559081695	559084666	[]	TraesCS2B01G354500	505800384	505802674	[]	TraesCS2D01G335400	428659780	428662849	['DTC_famc2.9']	FALSE	TRUE	FALSE	TRUE	FALSE	FALSE	FALSE
TraesCS1A01G153800	267354284	267356227	[]	TraesCS1B01G171300	304784045	304786080	[]	TraesCS1D01G152200	211802830	211804557	[]	TRUE	FALSE	FALSE	FALSE	FALSE	FALSE	FALSE
TraesCS3A01G135600	112961577	112961885	[]	TraesCS3B01G169400	169632110	169632418	[]	TraesCS3D01G151600	116045933	116046241	[]	TRUE	FALSE	FALSE	FALSE	FALSE	FALSE	FALSE
TraesCS6A01G255600	473738581	473738859	[]	TraesCS6B01G270000	485875514	485875792	[]	TraesCS6D01G236800	334340912	334341193	[]	TRUE	FALSE	FALSE	FALSE	FALSE	FALSE	FALSE
TraesCS1A01G279400	476902208	476904062	[]	TraesCS1B01G288500	503344893	503346425	[]	TraesCS1D01G278700	376614321	376615853	[]	TRUE	FALSE	FALSE	FALSE	FALSE	FALSE	FALSE
TraesCS1A01G215300	380889581	380890999	[]	TraesCS1B01G228800	410667234	410668413	[]	TraesCS1D01G217800	303293076	303294247	[]	TRUE	FALSE	FALSE	FALSE	FALSE	FALSE	FALSE
TraesCS3A01G282700	511070919	511071236	[]	TraesCS3B01G316400	508250428	508250742	[]	TraesCS3D01G282700	390663050	390663845	[]	TRUE	FALSE	FALSE	FALSE	FALSE	FALSE	FALSE
TraesCS3A01G338000	584765966	584767910	['RLG_famc2.6']	TraesCS3B01G369600	581663324	581664752	[]	TraesCS3D01G331400	443628606	443630276	[]	TRUE	FALSE	FALSE	TRUE	FALSE	FALSE	FALSE
TraesCS2A01G287800	491477940	491479677	[]	TraesCS2B01G304500	432973493	432975700	[]	TraesCS2D01G286100	364921718	364923902	[]	TRUE	FALSE	FALSE	FALSE	FALSE	FALSE	FALSE
TraesCS4A01G202000	491712891	491713484	[]	TraesCS4B01G106200	115555384	115555743	[]	TraesCS4D01G102900	81917162	81917723	[]	TRUE	FALSE	FALSE	FALSE	FALSE	FALSE	FALSE
TraesCS3A01G188900	230999805	231006528	['DTT_famn10']	TraesCS3B01G218300	260857696	260864414	[]	TraesCS3D01G192600	182417382	182424566	['DTT_famn29' 'DTT_famn6' 'RLC_famc1.4' 'DTC_famc2.5']	TRUE	FALSE	FALSE	TRUE	FALSE	FALSE	FALSE
TraesCS5A01G376300	573983758	573986050	[]	TraesCS5B01G379900	557953533	557955790	[]	TraesCS5D01G386300	456037256	456039389	[]	TRUE	FALSE	FALSE	FALSE	FALSE	FALSE	FALSE
TraesCS3A01G414300	657943217	657945216	[]	TraesCS3B01G449100	689683536	689685548	[]	TraesCS3D01G408800	523169018	523170916	[]	TRUE	FALSE	FALSE	FALSE	FALSE	FALSE	FALSE
TraesCS7A01G189800	147051674	147052522	[]	TraesCS7B01G094700	108557627	108558667	['RLC_famc1.2']	TraesCS7D01G190900	146235015	146235872	[]	TRUE	FALSE	FALSE	TRUE	TRUE	FALSE	FALSE
TraesCS1A01G406400	569132095	569132663	[]	TraesCS1B01G436600	659776459	659777155	[]	TraesCS1D01G414800	474505896	474506649	[]	TRUE	FALSE	FALSE	FALSE	FALSE	FALSE	FALSE
TraesCS4A01G082200	85568814	85570373	[]	TraesCS4B01G221800	466058377	466059930	[]	TraesCS4D01G222200	379258838	379260394	[]	TRUE	FALSE	FALSE	FALSE	FALSE	FALSE	FALSE
TraesCS5A01G488000	657778541	657778900	[]	TraesCS5B01G501800	669232223	669233053	[]	TraesCS5D01G502900	530054564	530054914	[]	TRUE	FALSE	FALSE	FALSE	FALSE	FALSE	FALSE
TraesCS1A01G201700	363006465	363007214	[]	TraesCS1B01G216000	391961114	391961860	[]	TraesCS1D01G205300	290705470	290706216	[]	FALSE	TRUE	FALSE	FALSE	FALSE	FALSE	FALSE
TraesCS3A01G266400	491178975	491179394	[]	TraesCS3B01G299900	481616360	481616776	[]	TraesCS3D01G266600	370106433	370107158	[]	TRUE	FALSE	FALSE	FALSE	FALSE	FALSE	FALSE
TraesCS3A01G313700	553560982	553561614	[]	TraesCS3B01G158200	152961924	152962556	[]	TraesCS3D01G140600	102188027	102188659	[]	TRUE	FALSE	FALSE	FALSE	FALSE	FALSE	FALSE
TraesCS5A01G180600	379343373	379344474	[]	TraesCS5B01G178400	326507186	326508337	[]	TraesCS5D01G185100	287429550	287430209	[]	TRUE	FALSE	FALSE	FALSE	FALSE	FALSE	FALSE
TraesCS3A01G398900	645637506	645641269	['DTC_famc2.9']	TraesCS3B01G431200	670023453	670026491	[]	TraesCS3D01G392900	508079854	508083658	[]	TRUE	FALSE	FALSE	TRUE	FALSE	FALSE	FALSE
TraesCS6A01G313500	550079398	550079868	[]	TraesCS6B01G343200	604212014	604212493	[]	TraesCS6D01G292600	403319426	403319896	[]	FALSE	FALSE	TRUE	FALSE	FALSE	FALSE	FALSE
TraesCS7A01G177000	130292649	130293744	[]	TraesCS7B01G082000	92554956	92555732	[]	TraesCS7D01G178300	131597974	131598435	[]	FALSE	FALSE	TRUE	FALSE	FALSE	FALSE	FALSE
TraesCS4A01G239100	548341734	548344564	['DTT_famn25']	TraesCS4B01G075900	72167429	72170100	[]	TraesCS4D01G074500	49083865	49086549	[]	TRUE	FALSE	FALSE	TRUE	FALSE	FALSE	FALSE
TraesCS5A01G289100	495933913	495935665	['DTX_famn24']	TraesCS5B01G288500	473790971	473793226	['DTT_famn31']	TraesCS5D01G297000	393938692	393940619	[]	TRUE	FALSE	FALSE	TRUE	FALSE	FALSE	FALSE
TraesCS2A01G267300	425890807	425908426	['RLG_famc4.2' 'DTT_famn17' 'RIX_famc13' 'RIX_famc8']	TraesCS2B01G275400	379949596	379976775	['DTT_famn17' 'RLX_famc2' 'RLX_famc12' 'RLC_famc3.1' 'RLC_famc15' 'RIX_famc8' 'RLX_famc14' 'RLX_famc14']	TraesCS2D01G256800	312014038	312021360	['RIX_famc8' 'DTT_famn17']	TRUE	FALSE	FALSE	TRUE	FALSE	FALSE	FALSE
TraesCS6A01G246000	457309830	457315153	['RLX_famc9']	TraesCS6B01G278500	503897573	503899812	['DTX_famn1' 'DTT_famn10']	TraesCS6D01G228300	319348533	319350916	[]	TRUE	FALSE	FALSE	TRUE	FALSE	FALSE	FALSE
TraesCS3A01G535000	746557949	746560035	[]	TraesCS3B01G612100	829508771	829510876	[]	TraesCS3D01G540500	611888752	611891301	[]	FALSE	TRUE	FALSE	FALSE	FALSE	FALSE	FALSE
TraesCS2A01G337000	570606919	570609017	[]	TraesCS2B01G344900	491711614	491713715	[]	TraesCS2D01G325900	419364138	419366622	[]	TRUE	FALSE	FALSE	FALSE	FALSE	FALSE	FALSE
TraesCS3A01G422700	663577428	663577984	[]	TraesCS3B01G458000	700362405	700363146	[]	TraesCS3D01G417900	529773914	529774435	[]	FALSE	TRUE	FALSE	FALSE	FALSE	FALSE	FALSE
TraesCS5A01G257700	472702964	472703806	[]	TraesCS5B01G257000	439650507	439651562	[]	TraesCS5D01G266000	370310980	370311837	[]	TRUE	FALSE	FALSE	FALSE	FALSE	FALSE	FALSE
TraesCS2A01G374700	617643099	617645555	['DTT_famc2']	TraesCS2B01G391700	556195534	556198238	['DTT_famn6']	TraesCS2D01G371100	475085352	475089645	['DTC_famc2.9']	TRUE	FALSE	FALSE	TRUE	FALSE	FALSE	FALSE
TraesCS2A01G159100	105638041	105638935	[]	TraesCS2B01G184700	159489080	159489649	[]	TraesCS2D01G166200	110064611	110065361	[]	TRUE	FALSE	FALSE	FALSE	FALSE	FALSE	FALSE
TraesCS1A01G252500	444128001	444129598	[]	TraesCS1B01G265500	466087169	466088542	[]	TraesCS1D01G252200	344596600	344597948	[]	TRUE	FALSE	FALSE	FALSE	FALSE	FALSE	FALSE
TraesCS2A01G328700	560771998	560772528	[]	TraesCS2B01G353600	504473901	504474431	[]	TraesCS2D01G334000	427575985	427576515	[]	TRUE	FALSE	FALSE	FALSE	FALSE	FALSE	FALSE
TraesCS2A01G371900	614384539	614384799	[]	TraesCS2B01G389000	552028886	552029146	[]	TraesCS2D01G368200	472860871	472861137	[]	TRUE	FALSE	FALSE	FALSE	FALSE	FALSE	FALSE
TraesCS2A01G114900	65652763	65654203	[]	TraesCS2B01G134100	100325769	100327063	[]	TraesCS2D01G115700	64157313	64158598	[]	TRUE	FALSE	FALSE	FALSE	FALSE	FALSE	FALSE
TraesCS2A01G138200	83826174	83828075	[]	TraesCS2B01G162100	135004402	135007635	['DTT_famn17' 'DTT_famn25']	TraesCS2D01G141200	83137510	83140567	['DTT_famn6' 'DTT_famn29' 'DTH_famn4' 'DTC_famc2.3']	TRUE	FALSE	FALSE	TRUE	TRUE	TRUE	TRUE
TraesCS3A01G034400	19381540	19382409	[]	TraesCS3B01G050000	25135645	25136412	[]	TraesCS3D01G045900	17439528	17440283	[]	FALSE	TRUE	FALSE	FALSE	FALSE	FALSE	FALSE
TraesCS5A01G184900	384624364	384635108	['DTT_famn6' 'RIX_famc1']	TraesCS5B01G182900	332950032	332967912	['DTC_famc12' 'DTA_famc2' 'DTC_famc11.1' 'RLC_famc15' 'DTC_famc12']	TraesCS5D01G189900	292142076	292161171	['RIX_famc8' 'DTC_famc12' 'DTC_famc11.1' 'DTC_famc20' 'RIX_famc1' 'DTC_famc12']	TRUE	FALSE	FALSE	TRUE	TRUE	FALSE	FALSE
TraesCS4A01G117200	143239363	143243004	['DTC_famc2.4' 'RIX_famc8']	TraesCS4B01G187200	407069661	407073479	['RIX_famc8' 'DTC_famc2.4']	TraesCS4D01G188500	327731724	327733391	[]	TRUE	FALSE	FALSE	TRUE	FALSE	FALSE	FALSE
TraesCS7A01G421100	612369861	612370619	[]	TraesCS7B01G321500	572390401	572390988	[]	TraesCS7D01G413500	531827089	531828040	[]	FALSE	TRUE	FALSE	FALSE	FALSE	FALSE	FALSE
TraesCS4A01G270400	581749794	581750715	[]	TraesCS4B01G043700	31849326	31850237	[]	TraesCS4D01G041200	19398721	19399569	[]	FALSE	TRUE	FALSE	FALSE	FALSE	FALSE	FALSE
TraesCS2A01G551600	758311482	758312474	[]	TraesCS2B01G582800	770185652	770186629	[]	TraesCS2D01G552700	627854495	627856735	[]	FALSE	TRUE	FALSE	FALSE	FALSE	FALSE	FALSE
TraesCS2A01G498700	728759022	728760162	[]	TraesCS2B01G526800	721113584	721114693	[]	TraesCS2D01G499000	594102622	594103692	[]	TRUE	FALSE	FALSE	FALSE	FALSE	FALSE	FALSE
TraesCS5A01G487200	657497174	657498640	[]	TraesCS5B01G501000	668200453	668202163	[]	TraesCS5D01G501400	529359359	529360843	[]	TRUE	FALSE	FALSE	FALSE	FALSE	FALSE	FALSE
TraesCS7A01G315500	449734621	449737090	[]	TraesCS7B01G216500	399336786	399339337	['DTT_famn16']	TraesCS7D01G312500	396132287	396134852	['DTT_famn16']	TRUE	FALSE	FALSE	TRUE	FALSE	FALSE	FALSE
TraesCS6A01G091400	60093691	60094385	[]	TraesCS6B01G119600	114260361	114260890	[]	TraesCS6D01G080300	45966934	45967462	[]	FALSE	FALSE	TRUE	FALSE	FALSE	FALSE	FALSE
TraesCS3A01G414200	657928994	657935790	['DTM_famc19']	TraesCS3B01G449000	689515916	689522526	['DTT_famn16']	TraesCS3D01G408700	523161492	523165531	[]	TRUE	FALSE	FALSE	TRUE	FALSE	FALSE	FALSE
TraesCS2A01G238800	324287742	324289041	[]	TraesCS2B01G261100	331245673	331247472	[]	TraesCS2D01G234900	218385706	218387008	[]	FALSE	TRUE	FALSE	FALSE	FALSE	FALSE	FALSE
TraesCS6A01G386400	603272001	603272741	[]	TraesCS6B01G425400	694345930	694346807	[]	TraesCS6D01G371000	456546516	456546974	[]	TRUE	FALSE	FALSE	FALSE	FALSE	FALSE	FALSE
TraesCS7A01G421800	612598021	612599120	[]	TraesCS7B01G322100	572650901	572651927	[]	TraesCS7D01G414000	532368874	532369892	[]	FALSE	TRUE	FALSE	FALSE	FALSE	FALSE	FALSE
TraesCS2A01G134700	81043905	81044469	[]	TraesCS2B01G158100	132041499	132041921	[]	TraesCS2D01G136800	80316490	80316912	[]	TRUE	FALSE	FALSE	FALSE	FALSE	FALSE	FALSE
TraesCS7A01G157300	110422727	110425255	[]	TraesCS7B01G061600	64068641	64071208	[]	TraesCS7D01G157800	105454771	105457352	[]	FALSE	TRUE	FALSE	FALSE	FALSE	FALSE	FALSE
TraesCS4A01G109400	132990992	132991591	[]	TraesCS4B01G194800	418520984	418521573	[]	TraesCS4D01G195500	339078644	339079582	[]	FALSE	TRUE	FALSE	FALSE	FALSE	FALSE	FALSE
TraesCS3A01G396400	643545784	643546290	[]	TraesCS3B01G428400	667173703	667174206	[]	TraesCS3D01G390400	505404616	505405406	[]	TRUE	FALSE	FALSE	FALSE	FALSE	FALSE	FALSE
TraesCS7A01G156900	109825167	109826129	[]	TraesCS7B01G061100	63768155	63769117	[]	TraesCS7D01G157300	105210071	105211867	[]	TRUE	FALSE	FALSE	FALSE	FALSE	FALSE	FALSE
TraesCS4A01G260000	572649414	572650088	[]	TraesCS4B01G054600	43181081	43181671	[]	TraesCS4D01G054700	30309385	30309987	[]	TRUE	FALSE	FALSE	FALSE	FALSE	FALSE	FALSE
TraesCS5A01G385700	583601895	583602575	[]	TraesCS5B01G390800	570108609	570109281	[]	TraesCS5D01G395700	463269908	463270583	[]	TRUE	FALSE	FALSE	FALSE	FALSE	FALSE	FALSE
TraesCS4A01G004700	3115218	3118193	[]	TraesCS4B01G300300	586863243	586866215	[]	TraesCS4D01G299200	468289680	468298548	[]	FALSE	TRUE	FALSE	FALSE	FALSE	FALSE	FALSE
TraesCS7A01G195700	155643626	155644543	[]	TraesCS7B01G101400	115521682	115526234	['DTT_famn16' 'DTC_famc2.4' 'DTT_famn6']	TraesCS7D01G197200	153765501	153769430	[]	TRUE	FALSE	FALSE	TRUE	TRUE	FALSE	TRUE
TraesCS7A01G254800	241660654	241661428	[]	TraesCS7B01G150900	200350058	200350537	[]	TraesCS7D01G253300	229785802	229786485	[]	TRUE	FALSE	FALSE	FALSE	FALSE	FALSE	FALSE
TraesCS4A01G095100	103390248	103391298	[]	TraesCS4B01G209400	446853376	446854250	[]	TraesCS4D01G210200	361595347	361596223	[]	TRUE	FALSE	FALSE	FALSE	FALSE	FALSE	FALSE
TraesCS4A01G049500	40282072	40283878	['DTT_famn16']	TraesCS4B01G255400	520240066	520242140	[]	TraesCS4D01G255100	423945523	423947561	[]	TRUE	FALSE	FALSE	TRUE	FALSE	FALSE	FALSE
TraesCS5A01G379900	577789609	577790112	[]	TraesCS5B01G383500	562370932	562371450	[]	TraesCS5D01G389400	458746644	458747153	[]	TRUE	FALSE	FALSE	FALSE	FALSE	FALSE	FALSE
TraesCS2A01G441600	691478702	691480419	['RLG_famc2.6']	TraesCS2B01G461800	655304963	655306417	[]	TraesCS2D01G439300	548271571	548273118	['DTX_famn21']	TRUE	FALSE	FALSE	TRUE	FALSE	FALSE	FALSE
TraesCS5A01G266800	478318678	478319019	[]	TraesCS5B01G266400	450838034	450838775	['DTC_famc2.7']	TraesCS5D01G274700	377530679	377531020	[]	FALSE	TRUE	FALSE	TRUE	TRUE	FALSE	TRUE
TraesCS2A01G183600	143276273	143276770	[]	TraesCS2B01G210200	193210413	193210907	[]	TraesCS2D01G191500	135485321	135485815	[]	TRUE	FALSE	FALSE	FALSE	FALSE	FALSE	FALSE
TraesCS5A01G256200	471818086	471818283	[]	TraesCS5B01G255400	438037567	438037764	[]	TraesCS5D01G264300	369338746	369339582	[]	FALSE	TRUE	FALSE	FALSE	FALSE	FALSE	FALSE
TraesCS6A01G248300	461129782	461137529	['DTT_famn10' 'DTX_famn15' 'RLX_famc25' 'DTX_famn20' 'RLC_famc1.4']	TraesCS6B01G276400	500223470	500231163	['DTT_famc6']	TraesCS6D01G230400	323692982	323700578	['DTT_famn29' 'DTC_famc2.8' 'RLX_famc25']	TRUE	FALSE	FALSE	TRUE	TRUE	FALSE	TRUE
TraesCS5A01G049400	45282168	45283088	[]	TraesCS5B01G054600	59791479	59792330	[]	TraesCS5D01G060200	56922067	56923065	[]	TRUE	FALSE	FALSE	FALSE	FALSE	FALSE	FALSE
TraesCS5A01G046400	41473338	41474007	[]	TraesCS5B01G050900	55533852	55534386	[]	TraesCS5D01G056600	52374683	52375085	[]	TRUE	FALSE	FALSE	FALSE	FALSE	FALSE	FALSE
TraesCS7A01G435400	628864140	628864424	[]	TraesCS7B01G335100	590104425	590104709	[]	TraesCS7D01G426100	546126811	546127095	[]	FALSE	TRUE	FALSE	FALSE	FALSE	FALSE	FALSE
TraesCS2A01G569400	767129280	767132515	['DTT_famc1']	TraesCS2B01G627600	799359152	799362310	['DTT_famc1']	TraesCS2D01G580300	642251514	642254582	[]	FALSE	FALSE	TRUE	TRUE	FALSE	FALSE	FALSE
TraesCS2A01G576900	771125459	771127370	[]	TraesCS2B01G610500	790104505	790106124	['DTC_famc2.3']	TraesCS2D01G587800	645611598	645614422	[]	FALSE	FALSE	TRUE	TRUE	FALSE	FALSE	FALSE
TraesCS1A01G232300	405791963	405799437	['RLC_famc20']	TraesCS1B01G245600	434659735	434662023	['DTC_famc2.9']	TraesCS1D01G233600	322031843	322034019	['DTC_famc2.3']	FALSE	TRUE	FALSE	TRUE	FALSE	FALSE	FALSE
TraesCS2A01G388000	634599247	634603481	['DTT_famn8' 'DTT_famn8']	TraesCS2B01G405900	574709081	574712489	['DTC_famc2.1']	TraesCS2D01G385800	490618816	490623778	['DTT_famc5' 'RLC_famc1.7']	TRUE	FALSE	FALSE	TRUE	TRUE	FALSE	FALSE
TraesCS6A01G146800	125881774	125883660	['RLG_famc5.2']	TraesCS6B01G175000	189529059	189530445	[]	TraesCS6D01G136100	104298907	104300681	[]	TRUE	FALSE	FALSE	TRUE	TRUE	TRUE	FALSE
TraesCS2A01G262600	414983105	414987077	[]	TraesCS2B01G279500	385571155	385575454	['DTC_famc12']	TraesCS2D01G261400	317949755	317954066	['DTC_famc2.7']	TRUE	FALSE	FALSE	TRUE	FALSE	FALSE	FALSE
TraesCS6A01G294900	528948892	528949428	[]	TraesCS6B01G324900	574521329	574521862	[]	TraesCS6D01G275500	384300860	384301390	[]	FALSE	TRUE	FALSE	FALSE	FALSE	FALSE	FALSE
TraesCS7A01G229700	200035930	200039407	['RIX_famc8']	TraesCS7B01G195600	336655217	336660619	['DTC_famc2.6' 'DTC_famc2.6' 'RIX_famc1']	TraesCS7D01G230300	191496486	191497808	[]	FALSE	FALSE	TRUE	TRUE	TRUE	FALSE	FALSE
TraesCS1A01G025700	12313410	12318074	[]	TraesCS1B01G032600	15870008	15874715	[]	TraesCS1D01G026100	10666883	10671677	['DTC_famc2.4' 'DTC_famc2.4']	TRUE	FALSE	FALSE	TRUE	FALSE	FALSE	FALSE
TraesCS2A01G410900	668529639	668532101	[]	TraesCS2B01G429800	617140832	617142969	[]	TraesCS2D01G408300	523160871	523163017	[]	TRUE	FALSE	FALSE	FALSE	FALSE	FALSE	FALSE
TraesCS4A01G022200	15918950	15920378	[]	TraesCS4B01G281100	564143039	564161477	['RLX_famc7' 'DTC_famc20' 'RLC_famc23' 'RLX_famc14' 'DXX_famc1' 'RLG_famc2.6']	TraesCS4D01G279800	451038022	451039432	[]	FALSE	FALSE	TRUE	TRUE	TRUE	TRUE	TRUE
TraesCS1A01G273800	467255799	467257560	[]	TraesCS1B01G283500	492333659	492335594	['XXX_famc104']	TraesCS1D01G273900	368318147	368320038	[]	TRUE	FALSE	FALSE	TRUE	FALSE	FALSE	FALSE
TraesCS7A01G342700	502624370	502625139	[]	TraesCS7B01G240300	447216434	447216964	[]	TraesCS7D01G336700	429491702	429492232	[]	FALSE	TRUE	FALSE	FALSE	FALSE	FALSE	FALSE
TraesCS6A01G061000	32795043	32796994	[]	TraesCS6B01G081400	57724961	57726698	[]	TraesCS6D01G063600	29932798	29934270	[]	FALSE	TRUE	FALSE	FALSE	FALSE	FALSE	FALSE
TraesCS4A01G117900	144360325	144364789	[]	TraesCS4B01G186500	406457286	406461720	[]	TraesCS4D01G187800	326973442	326977873	[]	TRUE	FALSE	FALSE	FALSE	FALSE	FALSE	FALSE
TraesCS6A01G357500	587856141	587862468	[]	TraesCS6B01G389500	664290033	664295832	['DTT_famn4']	TraesCS6D01G339500	438929255	438935176	['DTT_famn4']	TRUE	FALSE	FALSE	TRUE	FALSE	FALSE	FALSE
TraesCS7A01G265000	264857728	264858888	[]	TraesCS7B01G163100	223756058	223757869	[]	TraesCS7D01G265800	247325504	247327315	[]	TRUE	FALSE	FALSE	FALSE	FALSE	FALSE	FALSE
TraesCS2A01G076800	34499147	34503408	['DTT_famn31' 'XXX_famc40' 'XXX_famc40']	TraesCS2B01G091700	52906522	52910523	['XXX_famc40']	TraesCS2D01G075400	32280221	32284122	['XXX_famc40' 'XXX_famc40' 'DTT_famn31']	FALSE	FALSE	TRUE	TRUE	FALSE	FALSE	FALSE
TraesCS4A01G186000	465275101	465276978	[]	TraesCS4B01G132900	172720788	172722665	[]	TraesCS4D01G127700	111978711	111980240	[]	TRUE	FALSE	FALSE	FALSE	FALSE	FALSE	FALSE
TraesCS2A01G374500	617634195	617638449	['XXX_famc6' 'DTH_famn6']	TraesCS2B01G391500	556186425	556189816	['DTX_famn20']	TraesCS2D01G370900	475077140	475080505	['DTX_famn40']	TRUE	FALSE	FALSE	TRUE	FALSE	FALSE	FALSE
TraesCS7A01G332800	486151144	486155000	[]	TraesCS7B01G244700	453140508	453144565	[]	TraesCS7D01G340800	436500843	436504737	[]	TRUE	FALSE	FALSE	FALSE	FALSE	FALSE	FALSE
TraesCS5A01G252500	468859776	468860993	[]	TraesCS5B01G251200	433869400	433870623	[]	TraesCS5D01G260100	366674161	366675372	[]	TRUE	FALSE	FALSE	FALSE	FALSE	FALSE	FALSE
TraesCS3A01G343300	591576788	591580134	['RLG_famc15']	TraesCS3B01G375500	590291645	590294574	['RLG_famc15' 'DTC_famc1.3']	TraesCS3D01G337200	449113288	449116470	[]	TRUE	FALSE	FALSE	TRUE	TRUE	FALSE	FALSE
TraesCS5A01G305300	514151040	514152975	[]	TraesCS5B01G305800	489807563	489809320	[]	TraesCS5D01G312300	408315788	408317939	[]	FALSE	TRUE	FALSE	FALSE	FALSE	FALSE	FALSE
TraesCS7A01G146300	97910007	97910663	[]	TraesCS7B01G048900	48770106	48772088	[]	TraesCS7D01G147900	94507210	94511230	['DTC_famc19']	FALSE	TRUE	FALSE	TRUE	FALSE	FALSE	FALSE
TraesCS1A01G201000	362060390	362063135	[]	TraesCS1B01G215400	390879320	390882421	['DTT_famn6']	TraesCS1D01G204400	289597693	289600439	[]	FALSE	FALSE	TRUE	TRUE	TRUE	FALSE	TRUE
TraesCS5A01G402900	595408044	595408325	[]	TraesCS5B01G407700	583472566	583473143	[]	TraesCS5D01G412900	476011202	476011438	[]	TRUE	FALSE	FALSE	FALSE	FALSE	FALSE	FALSE
TraesCS2A01G253200	385003898	385006651	[]	TraesCS2B01G272800	374205145	374207676	[]	TraesCS2D01G253800	306248824	306251361	[]	TRUE	FALSE	FALSE	FALSE	FALSE	FALSE	FALSE
TraesCS3A01G268400	494045495	494046114	[]	TraesCS3B01G302800	486817942	486818553	[]	TraesCS3D01G268500	372632634	372633226	[]	FALSE	TRUE	FALSE	FALSE	FALSE	FALSE	FALSE
TraesCS5A01G343000	548220380	548221576	['DTC_famc19']	TraesCS5B01G342800	527034087	527034575	[]	TraesCS5D01G348900	434363433	434364192	[]	TRUE	FALSE	FALSE	TRUE	TRUE	FALSE	TRUE
TraesCS3A01G116700	86121579	86124133	[]	TraesCS3B01G135700	118504485	118506968	[]	TraesCS3D01G118500	73204056	73206586	[]	TRUE	FALSE	FALSE	FALSE	FALSE	FALSE	FALSE
TraesCS4A01G108600	126419478	126422497	['DTT_famn28']	TraesCS4B01G196000	422522232	422525088	[]	TraesCS4D01G196300	341029216	341032072	['DTC_famc2.1']	TRUE	FALSE	FALSE	TRUE	FALSE	FALSE	FALSE
TraesCS5A01G049300	45244613	45246070	[]	TraesCS5B01G054400	59645902	59647005	[]	TraesCS5D01G059900	56799217	56800311	[]	FALSE	TRUE	FALSE	FALSE	FALSE	FALSE	FALSE
TraesCS3A01G190200	235380871	235382316	[]	TraesCS3B01G219100	262901818	262902606	[]	TraesCS3D01G193700	184379368	184380834	[]	FALSE	TRUE	FALSE	FALSE	FALSE	FALSE	FALSE
TraesCS5A01G372100	570713133	570718001	[]	TraesCS5B01G374200	551658009	551663587	['DTT_famn1']	TraesCS5D01G381600	451879438	451885013	['DTT_famn10']	TRUE	FALSE	FALSE	TRUE	FALSE	FALSE	FALSE
TraesCS1A01G423700	578911403	578912158	[]	TraesCS1B01G455700	670714557	670715318	[]	TraesCS1D01G432300	482208807	482209562	[]	TRUE	FALSE	FALSE	FALSE	FALSE	FALSE	FALSE
TraesCS4A01G062600	59268928	59269935	[]	TraesCS4B01G239400	496524023	496525226	[]	TraesCS4D01G239400	401525060	401526254	[]	TRUE	FALSE	FALSE	FALSE	FALSE	FALSE	FALSE
TraesCS2A01G551400	758275329	758277665	[]	TraesCS2B01G582600	770063682	770066024	[]	TraesCS2D01G552500	627815820	627818267	[]	TRUE	FALSE	FALSE	FALSE	FALSE	FALSE	FALSE
TraesCS1A01G074400	57763765	57769433	['DTC_famc2.9' 'DTT_famc3' 'DTT_famn29']	TraesCS1B01G093300	94827174	94832377	['RLG_famc2.6']	TraesCS1D01G077300	59129260	59134486	['DTT_famn29' 'XXX_famc6']	TRUE	FALSE	FALSE	TRUE	FALSE	FALSE	FALSE
TraesCS7A01G321600	464572206	464574764	[]	TraesCS7B01G222500	418048600	418051164	[]	TraesCS7D01G318600	407071028	407073755	[]	TRUE	FALSE	FALSE	FALSE	FALSE	FALSE	FALSE
TraesCS5A01G314400	524906817	524912398	['DTX_famn15']	TraesCS5B01G315100	497213945	497219576	['DTX_famn15']	TraesCS5D01G320600	412738548	412744058	['DTX_famn15']	TRUE	FALSE	FALSE	TRUE	FALSE	FALSE	FALSE
TraesCS2A01G427000	680077405	680083601	[]	TraesCS2B01G447400	640334691	640340916	[]	TraesCS2D01G425100	537501175	537507852	['DTX_famn6']	TRUE	FALSE	FALSE	TRUE	TRUE	FALSE	TRUE
TraesCS5A01G523600	684651882	684655974	[]	TraesCS4B01G354300	646117414	646121397	['RLX_famc25']	TraesCS4D01G348000	502016767	502021418	['DTX_famn8']	TRUE	FALSE	FALSE	TRUE	FALSE	FALSE	FALSE
TraesCS5A01G443300	623492647	623493674	[]	TraesCS5B01G447900	619854750	619855448	[]	TraesCS5D01G450800	499226137	499226838	[]	TRUE	FALSE	FALSE	FALSE	FALSE	FALSE	FALSE
TraesCS4A01G132800	179138501	179141588	[]	TraesCS4B01G171900	376140672	376144888	[]	TraesCS4D01G173900	301734059	301737360	[]	FALSE	TRUE	FALSE	FALSE	FALSE	FALSE	FALSE
TraesCS1A01G377900	550968140	550969150	[]	TraesCS1B01G398700	629937849	629938874	[]	TraesCS1D01G384900	458481871	458482911	[]	FALSE	TRUE	FALSE	FALSE	FALSE	FALSE	FALSE
TraesCS7A01G418800	610444062	610446086	[]	TraesCS7B01G319000	568673495	568675519	[]	TraesCS7D01G411400	530120870	530122900	[]	TRUE	FALSE	FALSE	FALSE	FALSE	FALSE	FALSE
TraesCS5A01G167100	356104622	356105110	[]	TraesCS5B01G164100	304125113	304125829	[]	TraesCS5D01G171400	268517508	268517996	[]	TRUE	FALSE	FALSE	FALSE	FALSE	FALSE	FALSE
TraesCS2A01G249800	376100420	376108343	['RLG_famc23']	TraesCS2B01G271100	371159055	371161266	['DTX_famn31']	TraesCS2D01G251200	299894082	299896137	[]	TRUE	FALSE	FALSE	TRUE	FALSE	FALSE	FALSE
TraesCS4A01G030800	24106097	24106714	[]	TraesCS4B01G275200	553338256	553338870	[]	TraesCS4D01G273800	443741735	443742355	[]	FALSE	TRUE	FALSE	FALSE	FALSE	FALSE	FALSE
TraesCS1A01G182600	330686956	330688188	[]	TraesCS1B01G198100	356281350	356282582	[]	TraesCS1D01G185900	256971830	256973074	[]	TRUE	FALSE	FALSE	FALSE	FALSE	FALSE	FALSE
TraesCS2A01G563500	764099966	764108452	['DTX_famn1']	TraesCS2B01G622700	796800188	796808905	['DTT_famn14' 'DTX_famn6' 'DTC_famc2.1' 'DTX_famn6' 'DTT_famn14']	TraesCS2D01G571900	638131020	638139662	['RLX_famc5.2' 'DTX_famn6' 'DTX_famn6' 'DTX_famn6']	TRUE	FALSE	FALSE	TRUE	FALSE	FALSE	FALSE
TraesCS1A01G141100	238999968	239002247	[]	TraesCS1B01G157500	267877296	267879654	[]	TraesCS1D01G140100	192917177	192919500	[]	TRUE	FALSE	FALSE	FALSE	FALSE	FALSE	FALSE
TraesCS4A01G053100	45109035	45110058	[]	TraesCS4B01G251400	517618402	517618852	[]	TraesCS4D01G251400	419458311	419458761	[]	TRUE	FALSE	FALSE	FALSE	FALSE	FALSE	FALSE
TraesCS6A01G323500	556910170	556910751	[]	TraesCS6B01G354100	619861271	619861879	[]	TraesCS6D01G303300	411925536	411926117	[]	FALSE	TRUE	FALSE	FALSE	FALSE	FALSE	FALSE
TraesCS3A01G437800	681385823	681389188	[]	TraesCS3B01G471800	720252416	720256094	[]	TraesCS3D01G430100	544412057	544415605	[]	FALSE	TRUE	FALSE	FALSE	FALSE	FALSE	FALSE
TraesCS5A01G329000	538000555	538000907	[]	TraesCS5B01G329100	513323706	513324058	[]	TraesCS5D01G334900	424223313	424223644	[]	FALSE	TRUE	FALSE	FALSE	FALSE	FALSE	FALSE
TraesCS1A01G240200	427048484	427049228	[]	TraesCS1B01G252300	444936342	444937384	[]	TraesCS1D01G240300	330091430	330092384	[]	TRUE	FALSE	FALSE	FALSE	FALSE	FALSE	FALSE
TraesCS4A01G049100	40236833	40237191	[]	TraesCS4B01G255700	520419156	520419509	[]	TraesCS4D01G255800	424572890	424573769	[]	TRUE	FALSE	FALSE	FALSE	FALSE	FALSE	FALSE
TraesCS1A01G246500	436430258	436435235	['DTT_famn14' 'DTC_famc2.4' 'RLC_famc5.1' 'DTT_famn6' 'DTT_famn25']	TraesCS1B01G257200	452739568	452754855	['RLG_famc23' 'RLC_famc8' 'DTT_famn14']	TraesCS1D01G245800	337894675	337899080	['DTT_famn10' 'DTT_famn14']	TRUE	FALSE	FALSE	TRUE	FALSE	FALSE	FALSE
TraesCS7A01G141900	93081844	93082938	[]	TraesCS7B01G044000	43753599	43754665	[]	TraesCS7D01G143100	91142756	91143821	[]	TRUE	FALSE	FALSE	FALSE	FALSE	FALSE	FALSE
TraesCS3A01G105700	69639127	69642676	[]	TraesCS3B01G124200	97734228	97737603	[]	TraesCS3D01G107900	61565400	61568943	[]	TRUE	FALSE	FALSE	FALSE	FALSE	FALSE	FALSE
TraesCS3A01G282000	510688468	510688809	[]	TraesCS3B01G315700	507298943	507302266	[]	TraesCS3D01G282000	390073461	390073805	[]	FALSE	TRUE	FALSE	FALSE	FALSE	FALSE	FALSE
TraesCS2A01G217600	204885252	204887633	[]	TraesCS2B01G243100	247389273	247392493	[]	TraesCS2D01G223400	190354006	190355075	[]	TRUE	FALSE	FALSE	FALSE	FALSE	FALSE	FALSE
TraesCS5A01G484800	656044681	656045198	[]	TraesCS5B01G498100	664980000	664980532	[]	TraesCS5D01G498300	528214965	528215513	[]	TRUE	FALSE	FALSE	FALSE	FALSE	FALSE	FALSE
TraesCS5A01G105200	169621459	169624087	[]	TraesCS5B01G108200	147157303	147162256	['RLG_famc4.2']	TraesCS5D01G115800	135522099	135524612	[]	TRUE	FALSE	FALSE	TRUE	FALSE	FALSE	FALSE
TraesCS2A01G555200	759820517	759822220	[]	TraesCS2B01G588700	775337019	775338743	[]	TraesCS2D01G559300	631948259	631949671	[]	TRUE	FALSE	FALSE	FALSE	FALSE	FALSE	FALSE
TraesCS2A01G434900	686995531	686996312	[]	TraesCS2B01G458000	652576699	652577521	[]	TraesCS2D01G434900	545933483	545934687	[]	TRUE	FALSE	FALSE	FALSE	FALSE	FALSE	FALSE
TraesCS3A01G200600	332219515	332219979	[]	TraesCS3B01G226200	313808135	313808759	[]	TraesCS3D01G203300	252334959	252335423	[]	TRUE	FALSE	FALSE	FALSE	FALSE	FALSE	FALSE
TraesCS3A01G331100	575499552	575500211	[]	TraesCS3B01G361200	572750101	572750992	[]	TraesCS3D01G324500	437494436	437495031	[]	FALSE	TRUE	FALSE	FALSE	FALSE	FALSE	FALSE
TraesCS6A01G353100	585056959	585057770	[]	TraesCS6B01G385800	660455583	660456310	[]	TraesCS6D01G335500	436798585	436799478	[]	TRUE	FALSE	FALSE	FALSE	FALSE	FALSE	FALSE
TraesCS4A01G071700	69313926	69315540	[]	TraesCS4B01G227600	476265089	476266638	[]	TraesCS4D01G228500	388117448	388118176	[]	TRUE	FALSE	FALSE	FALSE	FALSE	FALSE	FALSE
TraesCS2A01G463200	709049138	709049702	[]	TraesCS2B01G484900	682138292	682139880	[]	TraesCS2D01G463900	569309541	569310183	[]	TRUE	FALSE	FALSE	FALSE	FALSE	FALSE	FALSE
TraesCS6A01G147100	126916360	126917280	[]	TraesCS6B01G175300	191200297	191201217	[]	TraesCS6D01G136400	104783256	104784176	[]	FALSE	TRUE	FALSE	FALSE	FALSE	FALSE	FALSE
TraesCS2A01G010000	3954639	3955945	[]	TraesCS2B01G012400	6253187	6253913	['DTT_famn10']	TraesCS2D01G010600	5315478	5316126	[]	FALSE	TRUE	FALSE	TRUE	TRUE	FALSE	TRUE
TraesCS1A01G065800	48592864	48594183	[]	TraesCS1B01G084000	68085878	68087757	[]	TraesCS1D01G066800	48403065	48405006	[]	TRUE	FALSE	FALSE	FALSE	FALSE	FALSE	FALSE
TraesCS5A01G090200	121416263	121420850	['DTC_famc2.4' 'DTC_famc2.5']	TraesCS5B01G096000	126605105	126609774	['DTC_famc2.5']	TraesCS5D01G102300	115407035	115411142	['DTC_famc2.5']	TRUE	FALSE	FALSE	TRUE	TRUE	FALSE	TRUE
TraesCS7A01G236100	209146768	209148003	[]	TraesCS7B01G134100	163478922	163480440	[]	TraesCS7D01G236100	199346470	199347693	[]	TRUE	FALSE	FALSE	FALSE	FALSE	FALSE	FALSE
TraesCS2A01G105400	57998060	58000517	['DTC_famc10.1']	TraesCS2B01G122300	89551229	89553111	['DTT_famn25' 'DTT_famn29']	TraesCS2D01G105000	56575634	56577570	['DTT_famn16' 'DTT_famc1']	TRUE	FALSE	FALSE	TRUE	FALSE	FALSE	FALSE
TraesCS7A01G312300	443338867	443339460	[]	TraesCS7B01G212000	388159679	388160272	[]	TraesCS7D01G308700	391574804	391575397	[]	FALSE	TRUE	FALSE	FALSE	FALSE	FALSE	FALSE
TraesCS7A01G251500	235468561	235469182	[]	TraesCS7B01G139600	175998781	175999387	[]	TraesCS7D01G249600	220978848	220979475	[]	FALSE	TRUE	FALSE	FALSE	FALSE	FALSE	FALSE
TraesCS4A01G043100	36314073	36314513	[]	TraesCS4B01G263700	534721884	534722318	[]	TraesCS4D01G263900	434822514	434822954	[]	TRUE	FALSE	FALSE	FALSE	FALSE	FALSE	FALSE
TraesCS4A01G001900	1875481	1876874	[]	TraesCS4B01G303200	590862882	590864240	[]	TraesCS4D01G301700	469614666	469616163	['DTT_famn16']	TRUE	FALSE	FALSE	TRUE	FALSE	FALSE	FALSE
TraesCS4A01G291100	594392621	594393043	[]	TraesCS4B01G023100	16877477	16877902	[]	TraesCS4D01G020700	8939635	8940036	[]	FALSE	TRUE	FALSE	FALSE	FALSE	FALSE	FALSE
TraesCS1A01G158200	281650088	281650555	[]	TraesCS1B01G174200	312919741	312920205	[]	TraesCS1D01G155500	218895872	218896339	[]	TRUE	FALSE	FALSE	FALSE	FALSE	FALSE	FALSE
TraesCS5A01G132400	299059498	299062218	[]	TraesCS5B01G132500	247061664	247064387	[]	TraesCS5D01G140600	224313300	224316020	[]	FALSE	TRUE	FALSE	FALSE	FALSE	FALSE	FALSE
TraesCS7A01G126900	81632449	81634346	[]	TraesCS7B01G026300	25587510	25589404	[]	TraesCS7D01G124700	78189938	78191874	[]	TRUE	FALSE	FALSE	FALSE	FALSE	FALSE	FALSE
TraesCS3A01G322400	565792895	565797712	['DTC_famc2.4']	TraesCS3B01G344400	553728486	553733323	['DTT_famc5']	TraesCS3D01G309200	423011496	423016317	[]	TRUE	FALSE	FALSE	TRUE	FALSE	FALSE	FALSE
TraesCS7A01G307300	433743186	433744007	[]	TraesCS7B01G207600	380079683	380080503	[]	TraesCS7D01G304100	385717975	385719054	[]	TRUE	FALSE	FALSE	FALSE	FALSE	FALSE	FALSE
TraesCS2A01G312000	535738913	535739353	[]	TraesCS2B01G328800	471435417	471437215	[]	TraesCS2D01G310300	398507072	398509455	[]	TRUE	FALSE	FALSE	FALSE	FALSE	FALSE	FALSE
TraesCS5A01G195800	398926185	398926897	[]	TraesCS5B01G187600	339535800	339536162	[]	TraesCS5D01G195200	298863374	298863745	[]	TRUE	FALSE	FALSE	FALSE	FALSE	FALSE	FALSE
TraesCS2A01G173400	131323616	131324665	[]	TraesCS2B01G199700	178167065	178168111	[]	TraesCS2D01G180600	125271068	125272114	[]	TRUE	FALSE	FALSE	FALSE	FALSE	FALSE	FALSE
TraesCS5A01G123900	270186992	270190181	['DTT_famn10']	TraesCS5B01G123500	222375264	222378444	['DTT_famn10']	TraesCS5D01G131800	209316467	209319246	['XXX_famc6']	TRUE	FALSE	FALSE	TRUE	FALSE	FALSE	FALSE
TraesCS3A01G048000	25498863	25500937	[]	TraesCS3B01G034100	16213115	16215231	[]	TraesCS3D01G031400	11574794	11577549	[]	TRUE	FALSE	FALSE	FALSE	FALSE	FALSE	FALSE
TraesCS1A01G072600	56617876	56618328	[]	TraesCS1B01G091500	92872054	92872506	[]	TraesCS1D01G075500	57477073	57477525	[]	TRUE	FALSE	FALSE	FALSE	FALSE	FALSE	FALSE
TraesCS6A01G252000	466483416	466483808	[]	TraesCS6B01G273500	493984243	493985155	[]	TraesCS6D01G233500	327372216	327372914	[]	TRUE	FALSE	FALSE	FALSE	FALSE	FALSE	FALSE
TraesCS1A01G069900	52520096	52520645	[]	TraesCS1B01G088400	84562700	84563248	[]	TraesCS1D01G072500	52737484	52738023	[]	TRUE	FALSE	FALSE	FALSE	FALSE	FALSE	FALSE
TraesCS5A01G320200	533287241	533287918	[]	TraesCS5B01G320400	505786310	505786987	[]	TraesCS5D01G326100	418459398	418460072	[]	TRUE	FALSE	FALSE	FALSE	FALSE	FALSE	FALSE
TraesCS1A01G362800	543634294	543635733	[]	TraesCS1B01G380000	613020679	613022122	[]	TraesCS1D01G367700	447549705	447551649	[]	TRUE	FALSE	FALSE	FALSE	FALSE	FALSE	FALSE
TraesCS2A01G583900	775580376	775581245	[]	TraesCS2B01G602700	785036230	785037108	[]	TraesCS2D01G595900	649104883	649105752	[]	FALSE	TRUE	FALSE	FALSE	FALSE	FALSE	FALSE
TraesCS3A01G317600	558515572	558516381	[]	TraesCS3B01G348800	559109105	559110311	[]	TraesCS3D01G313700	427631218	427632033	[]	TRUE	FALSE	FALSE	FALSE	FALSE	FALSE	FALSE
TraesCS3A01G007600	7655706	7656266	[]	TraesCS3B01G006300	3307271	3308513	[]	TraesCS3D01G003100	1314988	1316327	[]	TRUE	FALSE	FALSE	FALSE	FALSE	FALSE	FALSE
TraesCS7A01G424800	617948845	617949716	[]	TraesCS7B01G325100	577372181	577373090	[]	TraesCS7D01G416800	535658542	535659456	[]	TRUE	FALSE	FALSE	FALSE	FALSE	FALSE	FALSE
TraesCS5A01G169900	362414767	362415235	[]	TraesCS5B01G166700	308922413	308923037	[]	TraesCS5D01G174300	273114182	273114855	[]	FALSE	TRUE	FALSE	FALSE	FALSE	FALSE	FALSE
TraesCS2A01G521500	744408663	744409045	[]	TraesCS2B01G550800	746680516	746680928	[]	TraesCS2D01G523300	612325383	612325787	[]	FALSE	TRUE	FALSE	FALSE	FALSE	FALSE	FALSE
TraesCS5A01G011400	7495127	7495887	[]	TraesCS5B01G009300	9302486	9303293	[]	TraesCS5D01G016300	9331318	9332298	[]	TRUE	FALSE	FALSE	FALSE	FALSE	FALSE	FALSE
TraesCS4A01G275000	584517620	584517790	[]	TraesCS4B01G038500	27788404	27789382	[]	TraesCS4D01G035400	15962082	15963129	[]	FALSE	TRUE	FALSE	FALSE	FALSE	FALSE	FALSE
TraesCS5A01G162200	346131446	346132488	[]	TraesCS5B01G159700	294123417	294124426	[]	TraesCS5D01G166700	260106626	260107638	[]	TRUE	FALSE	FALSE	FALSE	FALSE	FALSE	FALSE
TraesCS2A01G532700	748960949	748961413	[]	TraesCS2B01G562200	754661011	754661458	[]	TraesCS2D01G534500	618147782	618148302	[]	FALSE	TRUE	FALSE	FALSE	FALSE	FALSE	FALSE
TraesCS1A01G185200	335830902	335831552	[]	TraesCS1B01G193100	346168692	346169351	[]	TraesCS1D01G191700	267380059	267380712	[]	TRUE	FALSE	FALSE	FALSE	FALSE	FALSE	FALSE
TraesCS2A01G325200	555333222	555336961	[]	TraesCS2B01G356700	508957611	508960579	['DTX_famn22']	TraesCS2D01G337500	430623556	430627037	['DTT_famn16' 'DTX_famn22']	TRUE	FALSE	FALSE	TRUE	FALSE	FALSE	FALSE
TraesCS5A01G195500	398779381	398783294	['DTT_famn26']	TraesCS5B01G187900	339923725	339927632	['RIX_famc1']	TraesCS5D01G195500	298966284	298969917	['DTX_famn15']	TRUE	FALSE	FALSE	TRUE	FALSE	FALSE	FALSE
TraesCS5A01G207600	419692592	419693059	[]	TraesCS5B01G205900	375178564	375179031	[]	TraesCS5D01G213700	322974559	322975026	[]	TRUE	FALSE	FALSE	FALSE	FALSE	FALSE	FALSE
TraesCS3A01G252600	473212751	473213008	[]	TraesCS3B01G284200	455064874	455065131	[]	TraesCS3D01G253200	354619689	354620006	[]	FALSE	TRUE	FALSE	FALSE	FALSE	FALSE	FALSE
TraesCS5A01G320700	533948457	533949524	[]	TraesCS5B01G321000	506514721	506515761	[]	TraesCS5D01G327400	420281533	420282573	[]	TRUE	FALSE	FALSE	FALSE	FALSE	FALSE	FALSE
TraesCS4A01G262200	574524909	574526893	[]	TraesCS4B01G052600	41551305	41553171	[]	TraesCS4D01G052800	29020163	29022046	[]	TRUE	FALSE	FALSE	FALSE	FALSE	FALSE	FALSE
TraesCS3A01G385700	635156795	635158142	[]	TraesCS3B01G417900	654656351	654657714	[]	TraesCS3D01G378800	495923073	495924388	[]	TRUE	FALSE	FALSE	FALSE	FALSE	FALSE	FALSE
TraesCS2A01G518000	741373075	741373470	[]	TraesCS2B01G546600	743695125	743695514	[]	TraesCS2D01G519600	609425079	609425471	[]	FALSE	TRUE	FALSE	FALSE	FALSE	FALSE	FALSE
TraesCS4A01G178000	449894478	449896357	[]	TraesCS4B01G138000	181697380	181699413	[]	TraesCS4D01G132800	119416528	119419854	[]	TRUE	FALSE	FALSE	FALSE	FALSE	FALSE	FALSE
TraesCS3A01G023700	13033679	13035166	[]	TraesCS3B01G021100	8812942	8814417	[]	TraesCS3D01G022500	7227996	7229615	[]	TRUE	FALSE	FALSE	FALSE	FALSE	FALSE	FALSE
TraesCS2A01G324700	554737352	554740964	[]	TraesCS2B01G357600	510588486	510592033	['RLG_famc2.6']	TraesCS2D01G338200	431677193	431680920	[]	TRUE	FALSE	FALSE	TRUE	FALSE	FALSE	FALSE
TraesCS4A01G224300	532073805	532075311	[]	TraesCS4B01G091800	94950168	94950815	[]	TraesCS4D01G088800	64402425	64403508	[]	TRUE	FALSE	FALSE	FALSE	FALSE	FALSE	FALSE
TraesCS3A01G402700	648109643	648109930	[]	TraesCS3B01G436300	674666960	674667419	[]	TraesCS3D01G397700	512380443	512380871	[]	TRUE	FALSE	FALSE	FALSE	FALSE	FALSE	FALSE
TraesCS5A01G030700	27938077	27938817	[]	TraesCS5B01G030500	33756319	33757116	[]	TraesCS5D01G038900	40023658	40024155	[]	TRUE	FALSE	FALSE	FALSE	FALSE	FALSE	FALSE
TraesCS5A01G001400	1202144	1202581	[]	TraesCS5B01G002700	4059784	4060323	[]	TraesCS5D01G001800	2121607	2122255	[]	FALSE	TRUE	FALSE	FALSE	FALSE	FALSE	FALSE
TraesCS4A01G254200	566522605	566526929	['DTH_famn4']	TraesCS4B01G060300	52259234	52263770	['DTH_famn4']	TraesCS4D01G060000	36280566	36285560	['DTH_famn4']	TRUE	FALSE	FALSE	TRUE	FALSE	FALSE	FALSE
TraesCS5A01G198300	402657642	402657878	[]	TraesCS5B01G197000	354715161	354715397	[]	TraesCS5D01G204200	309401675	309401911	[]	TRUE	FALSE	FALSE	FALSE	FALSE	FALSE	FALSE
TraesCS3A01G158800	157031960	157033177	[]	TraesCS3B01G189800	201888008	201889479	[]	TraesCS3D01G166500	138895639	138896850	[]	TRUE	FALSE	FALSE	FALSE	FALSE	FALSE	FALSE
TraesCS1A01G260700	454533592	454534329	[]	TraesCS1B01G271300	476920436	476920768	[]	TraesCS1D01G260700	355088002	355088465	[]	TRUE	FALSE	FALSE	FALSE	FALSE	FALSE	FALSE
TraesCS3A01G164100	168832753	168832989	[]	TraesCS3B01G202000	236151582	236151818	[]	TraesCS3D01G177800	159434999	159435235	[]	TRUE	FALSE	FALSE	FALSE	FALSE	FALSE	FALSE
TraesCS3A01G381400	631710140	631711034	[]	TraesCS3B01G414100	650841717	650842397	[]	TraesCS3D01G374600	488059879	488060814	[]	TRUE	FALSE	FALSE	FALSE	FALSE	FALSE	FALSE
TraesCS5A01G233400	448628473	448630449	[]	TraesCS5B01G231900	408972574	408974735	[]	TraesCS5D01G240300	348492678	348494925	[]	TRUE	FALSE	FALSE	FALSE	FALSE	FALSE	FALSE
TraesCS7A01G460700	657021996	657022505	[]	TraesCS7B01G361900	623948059	623948780	[]	TraesCS7D01G448600	568368191	568368910	[]	FALSE	TRUE	FALSE	FALSE	FALSE	FALSE	FALSE
TraesCS1A01G145900	252321626	252322000	[]	TraesCS1B01G164100	286610090	286610455	[]	TraesCS1D01G144500	199841084	199841452	[]	TRUE	FALSE	FALSE	FALSE	FALSE	FALSE	FALSE
TraesCS5A01G103400	159532964	159534721	[]	TraesCS5B01G107600	146364867	146367130	['DTT_famn14']	TraesCS5D01G115200	134915642	134917819	['DTT_famn14']	TRUE	FALSE	FALSE	TRUE	FALSE	FALSE	FALSE
TraesCS1A01G255600	447748104	447748976	[]	TraesCS1B01G266300	468257614	468258486	[]	TraesCS1D01G254900	347300838	347301707	[]	FALSE	TRUE	FALSE	FALSE	FALSE	FALSE	FALSE
TraesCS4A01G222500	529629746	529631972	['DTM_famc19' 'DTX_famn6' 'DTC_famc8']	TraesCS4B01G094000	96636516	96638714	['DTH_famn4']	TraesCS4D01G090800	65934334	65936539	['DTX_famn6']	TRUE	FALSE	FALSE	TRUE	TRUE	FALSE	FALSE
TraesCS3A01G149200	134237719	134239435	['RIX_famc8']	TraesCS3B01G176500	179369581	179371322	['RIX_famc8']	TraesCS3D01G157300	125482328	125483973	[]	TRUE	FALSE	FALSE	TRUE	FALSE	FALSE	FALSE
TraesCS6A01G181700	208383858	208384740	[]	TraesCS6B01G210600	278151141	278152007	[]	TraesCS6D01G169100	155046403	155047239	[]	FALSE	TRUE	FALSE	FALSE	FALSE	FALSE	FALSE
TraesCS1A01G347800	533460900	533462219	[]	TraesCS1B01G362400	591227851	591228511	[]	TraesCS1D01G350700	436210224	436210965	[]	TRUE	FALSE	FALSE	FALSE	FALSE	FALSE	FALSE
TraesCS3A01G048500	25906151	25908895	[]	TraesCS3B01G050500	25273940	25276165	[]	TraesCS3D01G030800	11364170	11366432	[]	FALSE	TRUE	FALSE	FALSE	FALSE	FALSE	FALSE
TraesCS4A01G316700	606523492	606525117	[]	TraesCS5B01G562300	708238156	708239769	[]	TraesCS5D01G567100	565050241	565051869	[]	TRUE	FALSE	FALSE	FALSE	FALSE	FALSE	FALSE
TraesCS2A01G218500	205487501	205490537	[]	TraesCS2B01G243900	248095768	248098909	['DTT_famn16']	TraesCS2D01G224900	192313982	192316545	['DTC_famc41' 'DTX_famn8']	TRUE	FALSE	FALSE	TRUE	FALSE	FALSE	FALSE
TraesCS1A01G232200	405681961	405682725	[]	TraesCS1B01G245500	434644472	434645233	[]	TraesCS1D01G233500	322027338	322028165	[]	TRUE	FALSE	FALSE	FALSE	FALSE	FALSE	FALSE
TraesCS2A01G497500	728360099	728360414	[]	TraesCS2B01G525700	719797595	719797912	[]	TraesCS2D01G497500	593355343	593358350	[]	TRUE	FALSE	FALSE	FALSE	FALSE	FALSE	FALSE
TraesCS1A01G256000	448814720	448815893	[]	TraesCS1B01G266700	469537083	469538212	[]	TraesCS1D01G255300	348010314	348011491	[]	TRUE	FALSE	FALSE	FALSE	FALSE	FALSE	FALSE
TraesCS3A01G494600	720697149	720698388	[]	TraesCS3B01G556300	790370098	790371132	[]	TraesCS3D01G501800	590439469	590440503	[]	FALSE	TRUE	FALSE	FALSE	FALSE	FALSE	FALSE
TraesCS4A01G110700	135353644	135354876	[]	TraesCS4B01G193400	416440758	416441787	[]	TraesCS4D01G194400	337260648	337261678	[]	TRUE	FALSE	FALSE	FALSE	FALSE	FALSE	FALSE
TraesCS7A01G246600	226714261	226716147	[]	TraesCS7B01G144700	186870223	186872109	[]	TraesCS7D01G245400	214328648	214330543	[]	FALSE	TRUE	FALSE	FALSE	FALSE	FALSE	FALSE
TraesCS7A01G189700	146975765	146977564	[]	TraesCS7B01G094600	108482527	108484326	[]	TraesCS7D01G190800	146183591	146185390	[]	TRUE	FALSE	FALSE	FALSE	FALSE	FALSE	FALSE
TraesCS7A01G239600	214305638	214306324	[]	TraesCS7B01G135100	165102417	165103103	[]	TraesCS7D01G237200	200769168	200769854	[]	TRUE	FALSE	FALSE	FALSE	FALSE	FALSE	FALSE
TraesCS7A01G351000	514662083	514662610	[]	TraesCS7B01G231900	434840029	434840556	[]	TraesCS7D01G327800	418968567	418969094	[]	TRUE	FALSE	FALSE	FALSE	FALSE	FALSE	FALSE
TraesCS1A01G159200	284901828	284905908	[]	TraesCS1B01G175600	317183002	317186930	[]	TraesCS1D01G156600	220878879	220884042	['DTM_famc14']	TRUE	FALSE	FALSE	TRUE	FALSE	FALSE	FALSE
TraesCS3A01G235200	438776037	438777833	[]	TraesCS3B01G264700	423538670	423540466	[]	TraesCS3D01G235800	326129836	326131632	[]	FALSE	TRUE	FALSE	FALSE	FALSE	FALSE	FALSE
TraesCS3A01G276900	506974604	506978179	[]	TraesCS3B01G311100	499639920	499643926	['DTT_famn22']	TraesCS3D01G277100	384491333	384494660	[]	TRUE	FALSE	FALSE	TRUE	FALSE	FALSE	FALSE
TraesCS4A01G118300	144839872	144840942	[]	TraesCS4B01G186100	406039871	406040941	[]	TraesCS4D01G187200	325890882	325891946	[]	TRUE	FALSE	FALSE	FALSE	FALSE	FALSE	FALSE
TraesCS3A01G114800	82395742	82396443	[]	TraesCS3B01G134200	116150821	116151507	[]	TraesCS3D01G117200	70715705	70716442	[]	TRUE	FALSE	FALSE	FALSE	FALSE	FALSE	FALSE
TraesCS4A01G050400	41034137	41035755	[]	TraesCS4B01G254200	519495857	519497407	[]	TraesCS4D01G254000	422937733	422939283	[]	TRUE	FALSE	FALSE	FALSE	FALSE	FALSE	FALSE
TraesCS1A01G427600	581871320	581873348	[]	TraesCS1B01G462500	674811445	674813897	[]	TraesCS1D01G437300	484556092	484558597	[]	TRUE	FALSE	FALSE	FALSE	FALSE	FALSE	FALSE
TraesCS2A01G179600	138163022	138164581	[]	TraesCS2B01G206800	185797238	185798788	[]	TraesCS2D01G188200	131453534	131455093	[]	FALSE	TRUE	FALSE	FALSE	FALSE	FALSE	FALSE
TraesCS6A01G417300	615771928	615778014	['DTT_famn6' 'DTC_famc2.8' 'DTT_famn10']	TraesCS6B01G472100	719858752	719863602	['DTT_famn1']	TraesCS6D01G402600	470961431	470967108	['DTT_famn6' 'DTT_famn14']	TRUE	FALSE	FALSE	TRUE	FALSE	FALSE	FALSE
TraesCS2A01G252200	383603421	383605211	[]	TraesCS2B01G272000	373487380	373489173	[]	TraesCS2D01G252900	304970428	304972218	[]	TRUE	FALSE	FALSE	FALSE	FALSE	FALSE	FALSE
TraesCS3A01G432400	673476271	673477809	[]	TraesCS3B01G468300	712753839	712754966	[]	TraesCS3D01G425600	537939919	537941342	[]	TRUE	FALSE	FALSE	FALSE	FALSE	FALSE	FALSE
TraesCS6A01G027900	14301738	14303192	[]	TraesCS6B01G039500	23658461	23659906	[]	TraesCS6D01G031100	13060151	13061596	[]	TRUE	FALSE	FALSE	FALSE	FALSE	FALSE	FALSE
TraesCS5A01G147400	325184241	325184588	[]	TraesCS5B01G146000	273458906	273459346	[]	TraesCS5D01G145200	231788218	231788670	[]	FALSE	TRUE	FALSE	FALSE	FALSE	FALSE	FALSE
TraesCS2A01G058600	24529691	24530066	[]	TraesCS2B01G070800	37432270	37432633	[]	TraesCS2D01G057800	22961077	22962191	['RLG_famc2.6']	TRUE	FALSE	FALSE	TRUE	TRUE	FALSE	TRUE
TraesCS5A01G079600	99019676	99023756	['XXX_famc112' 'XXX_famc16']	TraesCS5B01G086300	109770274	109773005	[]	TraesCS5D01G092600	101450142	101452828	[]	FALSE	TRUE	FALSE	TRUE	FALSE	FALSE	FALSE
TraesCS3A01G254600	476564123	476564894	[]	TraesCS3B01G286600	458398889	458399630	[]	TraesCS3D01G255500	357147150	357147922	[]	TRUE	FALSE	FALSE	FALSE	FALSE	FALSE	FALSE
TraesCS3A01G123700	99994397	99996187	[]	TraesCS3B01G144100	132655700	132657524	[]	TraesCS3D01G125300	83861980	83863803	[]	TRUE	FALSE	FALSE	FALSE	FALSE	FALSE	FALSE
TraesCS5A01G505500	670818823	670823338	[]	TraesCS4B01G335800	627519097	627521586	[]	TraesCS4D01G331300	489186407	489188791	[]	TRUE	FALSE	FALSE	FALSE	FALSE	FALSE	FALSE
TraesCS6A01G302500	535990060	535991654	[]	TraesCS6B01G331700	583051006	583052340	[]	TraesCS6D01G282000	389597287	389598466	[]	TRUE	FALSE	FALSE	FALSE	FALSE	FALSE	FALSE
TraesCS7A01G279000	295213362	295219310	[]	TraesCS7B01G181200	272743193	272749110	[]	TraesCS7D01G278800	268837445	268843325	[]	TRUE	FALSE	FALSE	FALSE	FALSE	FALSE	FALSE
TraesCS4A01G299000	597724268	597725956	[]	TraesCS4B01G014400	10517028	10518689	[]	TraesCS4D01G012600	5812181	5813874	[]	FALSE	TRUE	FALSE	FALSE	FALSE	FALSE	FALSE
TraesCS3A01G175900	196196054	196199813	['DXX_famc1']	TraesCS3B01G205600	240273906	240279522	['XXX_famc41' 'DTT_famn14']	TraesCS3D01G181600	164321628	164325463	[]	TRUE	FALSE	FALSE	TRUE	FALSE	FALSE	FALSE
TraesCS6A01G123700	97801238	97808253	['DTC_famc2.8' 'DTT_famn10' 'DTM_famc18']	TraesCS6B01G151800	155752045	155757658	['XXX_famc6' 'DTM_famc18' 'DTT_famn14']	TraesCS6D01G113800	81222187	81228594	['DTT_famn10' 'DTC_famc2.3' 'DTT_famn14']	TRUE	FALSE	FALSE	TRUE	FALSE	FALSE	FALSE
TraesCS5A01G395800	590849834	590850703	[]	TraesCS5B01G400600	577523807	577524749	[]	TraesCS5D01G405100	470048361	470048999	[]	FALSE	TRUE	FALSE	FALSE	FALSE	FALSE	FALSE
TraesCS3A01G065000	38371416	38371898	[]	TraesCS3B01G078200	49426638	49427156	[]	TraesCS3D01G065700	28991476	28991997	[]	FALSE	FALSE	TRUE	FALSE	FALSE	FALSE	FALSE
TraesCS7A01G443500	637948557	637949522	[]	TraesCS7B01G342300	597310866	597311798	[]	TraesCS7D01G432700	552285238	552286174	[]	TRUE	FALSE	FALSE	FALSE	FALSE	FALSE	FALSE
TraesCS7A01G328400	477234157	477236762	['DTT_famn22']	TraesCS7B01G229000	429189445	429195105	['DTT_famn14']	TraesCS7D01G325100	415432541	415438165	['DTT_famn14']	TRUE	FALSE	FALSE	TRUE	FALSE	FALSE	FALSE
TraesCS3A01G037100	20131204	20134974	['DTT_famn14']	TraesCS3B01G046800	23781849	23787087	['DTT_famn14' 'DTT_famn14']	TraesCS3D01G042600	16315494	16319453	['DTT_famn1' 'DTT_famn14']	TRUE	FALSE	FALSE	TRUE	FALSE	FALSE	FALSE
TraesCS5A01G503900	669584536	669585165	[]	TraesCS4B01G332800	623226791	623227457	[]	TraesCS4D01G329500	487654746	487655387	[]	TRUE	FALSE	FALSE	FALSE	FALSE	FALSE	FALSE
TraesCS7A01G128400	82218780	82226523	[]	TraesCS7B01G028300	26771324	26777296	[]	TraesCS7D01G127200	79559344	79566941	[]	TRUE	FALSE	FALSE	FALSE	FALSE	FALSE	FALSE
TraesCS5A01G130700	294241060	294248558	['DTC_famc2.5' 'RIX_famc8' 'RIX_famc4']	TraesCS5B01G130600	243127872	243134976	['RIX_famc8' 'RIX_famc4']	TraesCS5D01G138200	220186684	220188580	[]	TRUE	FALSE	FALSE	TRUE	FALSE	FALSE	FALSE
TraesCS5A01G250100	465539300	465547048	['DTT_famn14' 'RLC_famc1.4' 'RIX_famc8']	TraesCS5B01G248100	430466119	430471979	['DTT_famn14']	TraesCS5D01G257700	364394414	364400488	['DTT_famn14']	TRUE	FALSE	FALSE	TRUE	FALSE	FALSE	FALSE
TraesCS1A01G313400	505277641	505278816	[]	TraesCS1B01G325200	551027692	551028867	[]	TraesCS1D01G313900	409058292	409064532	[]	TRUE	FALSE	FALSE	FALSE	FALSE	FALSE	FALSE
TraesCS2A01G428000	680507197	680512730	[]	TraesCS2B01G448400	641097167	641102512	[]	TraesCS2D01G426000	538276208	538281703	['DTC_famc1.4' 'DTT_famn10']	TRUE	FALSE	FALSE	TRUE	FALSE	FALSE	FALSE
TraesCS4A01G128500	165411221	165413517	['XXX_famc14']	TraesCS4B01G176300	386491571	386491918	[]	TraesCS4D01G178100	309627841	309628667	[]	FALSE	TRUE	FALSE	TRUE	TRUE	FALSE	FALSE
TraesCS7A01G338400	495537393	495538127	[]	TraesCS7B01G249600	461203841	461204782	[]	TraesCS7D01G345600	444349496	444350917	[]	FALSE	TRUE	FALSE	FALSE	FALSE	FALSE	FALSE
TraesCS5A01G199800	404555508	404555747	[]	TraesCS5B01G198100	357132279	357132856	[]	TraesCS5D01G205400	311353534	311354158	[]	TRUE	FALSE	FALSE	FALSE	FALSE	FALSE	FALSE
TraesCS7A01G174000	128048742	128051213	[]	TraesCS7B01G079100	89204225	89206687	[]	TraesCS7D01G175000	127289838	127292297	[]	TRUE	FALSE	FALSE	FALSE	FALSE	FALSE	FALSE
TraesCS2A01G525400	745663452	745668875	[]	TraesCS2B01G555300	750010321	750013214	[]	TraesCS2D01G528300	615714809	615718692	[]	FALSE	TRUE	FALSE	FALSE	FALSE	FALSE	FALSE
TraesCS5A01G215600	431891137	431894926	[]	TraesCS5B01G214100	386838281	386841658	[]	TraesCS5D01G223400	331256259	331259881	['DTT_famn14']	TRUE	FALSE	FALSE	TRUE	FALSE	FALSE	FALSE
TraesCS4A01G214000	512024465	512028065	['DTT_famn10' 'DTC_famc12']	TraesCS4B01G102300	108354083	108356525	['DTX_famc11']	TraesCS4D01G099000	75786691	75788752	[]	TRUE	FALSE	FALSE	TRUE	FALSE	FALSE	FALSE
TraesCS6A01G214600	393542146	393543987	[]	TraesCS6B01G244700	436806006	436807841	[]	TraesCS6D01G197400	274345072	274346913	[]	TRUE	FALSE	FALSE	FALSE	FALSE	FALSE	FALSE
TraesCS3A01G325100	569639648	569640855	[]	TraesCS3B01G354000	564341493	564342689	[]	TraesCS3D01G318500	432140159	432141355	[]	TRUE	FALSE	FALSE	FALSE	FALSE	FALSE	FALSE
TraesCS7A01G253400	238877863	238881817	[]	TraesCS7B01G149700	198622208	198625516	[]	TraesCS7D01G252000	226703173	226707707	['DTT_famn25']	TRUE	FALSE	FALSE	TRUE	TRUE	FALSE	TRUE
TraesCS1A01G288200	485340616	485343945	['DTC_famc2.5']	TraesCS1B01G297600	517904902	517908004	['DTT_famn10']	TraesCS1D01G287200	385618644	385621132	[]	TRUE	FALSE	FALSE	TRUE	TRUE	FALSE	TRUE
TraesCS3A01G182100	211188416	211188997	[]	TraesCS3B01G212200	251782079	251783007	[]	TraesCS3D01G186800	173394616	173395197	[]	FALSE	TRUE	FALSE	FALSE	FALSE	FALSE	FALSE
TraesCS7A01G205300	167273269	167280317	[]	TraesCS7B01G112700	129654520	129662393	[]	TraesCS7D01G208200	165728189	165735316	[]	TRUE	FALSE	FALSE	FALSE	FALSE	FALSE	FALSE
TraesCS4A01G042100	35567043	35568717	[]	TraesCS4B01G262900	532719136	532720813	[]	TraesCS4D01G263000	434145865	434147547	[]	TRUE	FALSE	FALSE	FALSE	FALSE	FALSE	FALSE
TraesCS7A01G235800	208126687	208128819	[]	TraesCS7B01G133700	162572454	162588798	['DTX_famc12' 'DTC_famc1.1' 'DTC_famc1.1' 'XXX_famc45' 'XXX_famc45' 'DTC_famc4.2']	TraesCS7D01G235800	198714503	198716633	[]	FALSE	TRUE	FALSE	TRUE	FALSE	FALSE	FALSE
TraesCS7A01G257000	246254499	246259053	[]	TraesCS7B01G153200	203853127	203857291	[]	TraesCS7D01G257400	232817872	232821961	[]	TRUE	FALSE	FALSE	FALSE	FALSE	FALSE	FALSE
TraesCS7A01G391700	567587365	567588360	[]	TraesCS7B01G293600	530383419	530384701	[]	TraesCS7D01G387300	501099789	501101673	[]	TRUE	FALSE	FALSE	FALSE	FALSE	FALSE	FALSE
TraesCS2A01G182700	142308162	142316667	['RLC_famc20' 'RLC_famc5.1']	TraesCS2B01G209200	190968689	190971867	[]	TraesCS2D01G190500	134464067	134474152	['RIX_famc1' 'RLC_famc13' 'RLX_famc3' 'XXX_famc133']	TRUE	FALSE	FALSE	TRUE	FALSE	FALSE	FALSE
TraesCS3A01G094600	60447057	60452067	['DTX_famn21' 'DTT_famn16']	TraesCS3B01G110100	75972378	75978144	['DTC_famc2.6']	TraesCS3D01G094800	48269247	48273793	[]	TRUE	FALSE	FALSE	TRUE	FALSE	FALSE	FALSE
TraesCS5A01G379800	577708317	577709443	[]	TraesCS5B01G383400	562225657	562226901	[]	TraesCS5D01G389300	458679971	458681063	[]	TRUE	FALSE	FALSE	FALSE	FALSE	FALSE	FALSE
TraesCS4A01G189400	468214233	468214691	[]	TraesCS4B01G128900	168577746	168578216	[]	TraesCS4D01G123500	108045058	108045522	[]	TRUE	FALSE	FALSE	FALSE	FALSE	FALSE	FALSE
TraesCS1A01G278200	474197854	474201163	[]	TraesCS1B01G287100	499204713	499207865	[]	TraesCS1D01G277300	374397247	374400414	[]	TRUE	FALSE	FALSE	FALSE	FALSE	FALSE	FALSE
TraesCS1A01G261500	456231705	456232286	[]	TraesCS1B01G272300	478481227	478481805	[]	TraesCS1D01G261500	355507872	355508453	[]	TRUE	FALSE	FALSE	FALSE	FALSE	FALSE	FALSE
TraesCS4A01G179000	452343153	452344792	[]	TraesCS4B01G139200	183603445	183604944	[]	TraesCS4D01G133900	120865512	120867150	[]	TRUE	FALSE	FALSE	FALSE	FALSE	FALSE	FALSE
TraesCS7A01G412000	602986637	602988333	[]	TraesCS7B01G311200	556606971	556608686	[]	TraesCS7D01G405200	522809358	522811562	[]	TRUE	FALSE	FALSE	FALSE	FALSE	FALSE	FALSE
TraesCS3A01G181900	210259605	210261047	[]	TraesCS3B01G211700	250817962	250819389	[]	TraesCS3D01G186500	172381778	172383220	[]	TRUE	FALSE	FALSE	FALSE	FALSE	FALSE	FALSE
TraesCS4A01G258600	571212794	571214353	[]	TraesCS4B01G055900	44951355	44952939	[]	TraesCS4D01G056100	31435677	31437304	[]	TRUE	FALSE	FALSE	FALSE	FALSE	FALSE	FALSE
TraesCS5A01G287300	495308945	495313073	[]	TraesCS5B01G286600	472739022	472743368	['DTT_famn6']	TraesCS5D01G294800	391976661	391980908	['DTC_famc2.4']	FALSE	TRUE	FALSE	TRUE	FALSE	FALSE	FALSE
TraesCS3A01G374100	623817878	623818720	[]	TraesCS3B01G406300	641983174	641984004	[]	TraesCS3D01G366800	481065327	481066160	[]	TRUE	FALSE	FALSE	FALSE	FALSE	FALSE	FALSE
TraesCS1A01G377800	550893249	550895165	[]	TraesCS1B01G398200	629262795	629264294	[]	TraesCS1D01G384800	458435756	458437904	[]	TRUE	FALSE	FALSE	FALSE	FALSE	FALSE	FALSE
TraesCS4A01G214300	512538021	512539064	[]	TraesCS4B01G101700	107457493	107458572	[]	TraesCS4D01G098300	75051776	75052855	[]	FALSE	FALSE	TRUE	FALSE	FALSE	FALSE	FALSE
TraesCS1A01G332300	520793166	520793934	[]	TraesCS1B01G345900	574267703	574268089	[]	TraesCS1D01G334900	424991588	424992356	[]	FALSE	TRUE	FALSE	FALSE	FALSE	FALSE	FALSE
TraesCS4A01G208700	501961857	501966950	[]	TraesCS4B01G112300	126322481	126328008	['DTT_famn6' 'DTT_famn29' 'DTT_famn14' 'DTC_famc2.8']	TraesCS4D01G109800	89422348	89427287	['DTT_famn6' 'DTT_famn6' 'DTC_famc2.9']	FALSE	TRUE	FALSE	TRUE	FALSE	FALSE	FALSE
TraesCS4A01G124400	157557526	157559580	[]	TraesCS4B01G179900	394383915	394388965	[]	TraesCS4D01G181500	317200908	317202851	[]	TRUE	FALSE	FALSE	FALSE	FALSE	FALSE	FALSE
TraesCS1A01G163000	292745254	292746177	[]	TraesCS1B01G179300	325297290	325298210	[]	TraesCS1D01G159500	225431739	225432653	[]	FALSE	TRUE	FALSE	FALSE	FALSE	FALSE	FALSE
TraesCS5A01G460600	640938861	640943355	[]	TraesCS5B01G470400	643666207	643670390	[]	TraesCS5D01G472300	512768318	512773029	[]	TRUE	FALSE	FALSE	FALSE	FALSE	FALSE	FALSE
TraesCS2A01G303100	520298501	520300810	[]	TraesCS2B01G319700	456017181	456019496	[]	TraesCS2D01G301700	385159750	385162065	[]	TRUE	FALSE	FALSE	FALSE	FALSE	FALSE	FALSE
TraesCS3A01G001500	1028539	1031377	[]	TraesCS3B01G000400	334583	337431	[]	TraesCS3D01G010000	3546984	3549675	[]	TRUE	FALSE	FALSE	FALSE	FALSE	FALSE	FALSE
TraesCS4A01G271100	582507114	582510391	['DTC_famc2.8']	TraesCS4B01G043000	30837210	30840295	[]	TraesCS4D01G040300	18723953	18726515	['DTC_famc2.8']	TRUE	FALSE	FALSE	TRUE	FALSE	FALSE	FALSE
TraesCS7A01G176700	130090446	130092153	[]	TraesCS7B01G081700	92062367	92063611	[]	TraesCS7D01G178000	131268738	131269964	[]	FALSE	TRUE	FALSE	FALSE	FALSE	FALSE	FALSE
TraesCS5A01G426400	611554607	611562012	['DTT_famc2']	TraesCS5B01G428300	604056242	604062663	['RLC_famc3.4']	TraesCS5D01G434400	489896890	489903368	['RLC_famc3.4']	TRUE	FALSE	FALSE	TRUE	FALSE	FALSE	FALSE
TraesCS3A01G418500	660238861	660240420	[]	TraesCS3B01G453700	694326539	694328098	[]	TraesCS3D01G414000	526050860	526052419	[]	TRUE	FALSE	FALSE	FALSE	FALSE	FALSE	FALSE
TraesCS1A01G119800	132133917	132135498	[]	TraesCS1B01G139200	182197868	182199309	[]	TraesCS1D01G120700	119404037	119405615	[]	TRUE	FALSE	FALSE	FALSE	FALSE	FALSE	FALSE
TraesCS2A01G036500	15622326	15626019	[]	TraesCS2B01G049600	24673971	24677519	[]	TraesCS2D01G035600	13580894	13584510	[]	TRUE	FALSE	FALSE	FALSE	FALSE	FALSE	FALSE
TraesCS3A01G488700	716523530	716524108	[]	TraesCS3B01G536600	776534286	776534879	[]	TraesCS3D01G484600	581548398	581548985	[]	FALSE	FALSE	TRUE	FALSE	FALSE	FALSE	FALSE
TraesCS4A01G404600	678132834	678133901	[]	TraesCS4B01G304400	592672972	592674039	[]	TraesCS4D01G302600	470261246	470262717	[]	TRUE	FALSE	FALSE	FALSE	FALSE	FALSE	FALSE
TraesCS4A01G064800	61615560	61618037	[]	TraesCS4B01G242200	500868365	500870839	[]	TraesCS4D01G241800	404110938	404113418	[]	TRUE	FALSE	FALSE	FALSE	FALSE	FALSE	FALSE
TraesCS2A01G276900	457936584	457939070	[]	TraesCS2B01G294700	411496696	411498882	[]	TraesCS2D01G276200	345832048	345834234	[]	FALSE	TRUE	FALSE	FALSE	FALSE	FALSE	FALSE
TraesCS5A01G271500	481900792	481904262	[]	TraesCS5B01G271800	457131563	457134495	['DTX_famn3']	TraesCS5D01G279100	381032860	381036909	[]	TRUE	FALSE	FALSE	TRUE	FALSE	FALSE	FALSE
TraesCS1A01G187800	338833140	338836388	[]	TraesCS1B01G195600	350791954	350795268	[]	TraesCS1D01G188800	261222093	261225179	[]	TRUE	FALSE	FALSE	FALSE	FALSE	FALSE	FALSE
TraesCS4A01G269900	581331452	581336479	['DTT_famn25']	TraesCS4B01G044200	32167571	32172155	['DTT_famn25']	TraesCS4D01G041700	19546735	19551764	['DTT_famn25']	TRUE	FALSE	FALSE	TRUE	FALSE	FALSE	FALSE
TraesCS4A01G007900	4843703	4844815	[]	TraesCS4B01G297000	582559039	582560767	[]	TraesCS4D01G295900	465605585	465606725	[]	TRUE	FALSE	FALSE	FALSE	FALSE	FALSE	FALSE
TraesCS4A01G262100	574389413	574392229	['DTH_famn4']	TraesCS4B01G052800	41701224	41703854	[]	TraesCS4D01G053000	29169522	29172528	[]	TRUE	FALSE	FALSE	TRUE	FALSE	FALSE	FALSE
TraesCS5A01G425000	610231059	610231931	[]	TraesCS5B01G427000	602843938	602845080	[]	TraesCS5D01G433400	489188483	489189301	[]	TRUE	FALSE	FALSE	FALSE	FALSE	FALSE	FALSE
TraesCS6A01G315600	552207978	552209195	[]	TraesCS6B01G346000	609854033	609855241	[]	TraesCS6D01G294800	405649696	405651362	[]	TRUE	FALSE	FALSE	FALSE	FALSE	FALSE	FALSE
TraesCS6A01G297000	530279152	530279976	[]	TraesCS6B01G326800	576361978	576362805	[]	TraesCS6D01G277200	385955782	385956606	[]	TRUE	FALSE	FALSE	FALSE	FALSE	FALSE	FALSE
TraesCS2A01G303800	520989818	520993253	[]	TraesCS2B01G320400	456340595	456344866	[]	TraesCS2D01G302300	385385937	385391302	[]	TRUE	FALSE	FALSE	FALSE	FALSE	FALSE	FALSE
TraesCS3A01G164300	169226560	169226925	[]	TraesCS3B01G201700	235919325	235919699	[]	TraesCS3D01G177100	158458046	158458833	[]	FALSE	FALSE	TRUE	FALSE	FALSE	FALSE	FALSE
TraesCS5A01G093400	129718429	129720385	[]	TraesCS5B01G099500	132538192	132539868	[]	TraesCS5D01G105700	119610366	119612358	[]	TRUE	FALSE	FALSE	FALSE	FALSE	FALSE	FALSE
TraesCS3A01G283700	512303416	512304828	[]	TraesCS3B01G317400	511066408	511067734	[]	TraesCS3D01G283600	392041173	392041466	[]	FALSE	FALSE	TRUE	FALSE	FALSE	FALSE	FALSE
TraesCS2A01G300700	516200595	516201831	[]	TraesCS2B01G316900	452395894	452396687	[]	TraesCS2D01G299400	381717421	381718257	[]	FALSE	TRUE	FALSE	FALSE	FALSE	FALSE	FALSE
TraesCS3A01G219800	405500691	405504613	['DTT_famn25']	TraesCS3B01G250200	399504036	399507924	[]	TraesCS3D01G232800	320634779	320638846	['RLC_famc3.4' 'DTX_famn21']	TRUE	FALSE	FALSE	TRUE	FALSE	FALSE	FALSE
TraesCS5A01G340800	547325976	547326794	[]	TraesCS5B01G339300	523216585	523217394	[]	TraesCS5D01G346000	432507822	432508964	[]	FALSE	TRUE	FALSE	FALSE	FALSE	FALSE	FALSE
TraesCS2A01G131600	79167170	79169365	[]	TraesCS2B01G154000	122007750	122009954	[]	TraesCS2D01G133700	78709480	78711684	[]	TRUE	FALSE	FALSE	FALSE	FALSE	FALSE	FALSE
TraesCS6A01G360900	591728256	591729547	[]	TraesCS6B01G393700	668772533	668773867	[]	TraesCS6D01G344400	444132207	444133609	[]	TRUE	FALSE	FALSE	FALSE	FALSE	FALSE	FALSE
TraesCS5A01G236400	451885223	451889732	['DTT_famn10']	TraesCS5B01G234700	412686112	412690306	['DTC_famc2.4']	TraesCS5D01G243400	351477792	351481824	[]	TRUE	FALSE	FALSE	TRUE	FALSE	FALSE	FALSE
TraesCS2A01G179700	138166303	138169810	[]	TraesCS2B01G206900	185800522	185804102	[]	TraesCS2D01G188300	131456699	131459174	['RIX_famc7']	TRUE	FALSE	FALSE	TRUE	TRUE	FALSE	FALSE
TraesCS6A01G227000	427447522	427447905	[]	TraesCS6B01G254700	457877615	457877995	[]	TraesCS6D01G208000	293319906	293320310	[]	FALSE	TRUE	FALSE	FALSE	FALSE	FALSE	FALSE
TraesCS7A01G276700	289160482	289161207	[]	TraesCS7B01G174400	245211312	245212061	[]	TraesCS7D01G276700	265004288	265005033	[]	TRUE	FALSE	FALSE	FALSE	FALSE	FALSE	FALSE
TraesCS3A01G376800	625533100	625533637	[]	TraesCS3B01G409300	644910390	644910924	[]	TraesCS3D01G369800	482595965	482596499	[]	TRUE	FALSE	FALSE	FALSE	FALSE	FALSE	FALSE
TraesCS5A01G357800	559746729	559748626	[]	TraesCS5B01G360400	539935897	539937767	[]	TraesCS5D01G366900	443504541	443506443	[]	TRUE	FALSE	FALSE	FALSE	FALSE	FALSE	FALSE
TraesCS5A01G248300	462155059	462156349	[]	TraesCS5B01G246000	427248223	427249287	[]	TraesCS5D01G255200	361650154	361651221	[]	FALSE	TRUE	FALSE	FALSE	FALSE	FALSE	FALSE
TraesCS1A01G232600	406142993	406143676	[]	TraesCS1B01G245800	435042705	435043555	[]	TraesCS1D01G233900	322262437	322263392	[]	TRUE	FALSE	FALSE	FALSE	FALSE	FALSE	FALSE
TraesCS2A01G519400	742696728	742698563	[]	TraesCS2B01G547400	744120569	744122969	['DTC_famc2.4' 'DTC_famc19']	TraesCS2D01G520700	609757443	609759452	[]	TRUE	FALSE	FALSE	TRUE	TRUE	FALSE	TRUE
TraesCS1A01G417900	575590443	575593040	['DTT_famn6']	TraesCS1B01G448000	667487816	667490349	[]	TraesCS1D01G425500	479224111	479226549	[]	FALSE	TRUE	FALSE	TRUE	FALSE	FALSE	FALSE
TraesCS7A01G206400	169020509	169025189	['DTT_famn10' 'DTC_famc12']	TraesCS7B01G113600	131942457	131946683	['DTT_famn25' 'DTA_famc3']	TraesCS7D01G209200	167527393	167530656	['DTT_famn10']	TRUE	FALSE	FALSE	TRUE	FALSE	FALSE	FALSE
TraesCS7A01G363100	537662528	537663805	[]	TraesCS7B01G264800	485429696	485431204	[]	TraesCS7D01G359900	462280904	462282196	[]	TRUE	FALSE	FALSE	FALSE	FALSE	FALSE	FALSE
TraesCS3A01G132900	109871957	109884602	['RIX_famc15']	TraesCS3B01G166700	166707900	166708993	[]	TraesCS3D01G149200	114086383	114087466	[]	TRUE	FALSE	FALSE	TRUE	FALSE	FALSE	FALSE
TraesCS4A01G267600	579860024	579863556	['DXX_famc1']	TraesCS4B01G046800	34027359	34031335	['DTT_famn22' 'DXX_famc1' 'RLG_famc2.6']	TraesCS4D01G046600	22022016	22025651	['XXX_famc6' 'DXX_famc1']	TRUE	FALSE	FALSE	TRUE	FALSE	FALSE	FALSE
TraesCS3A01G103100	66907856	66908635	[]	TraesCS3B01G120700	90858264	90859049	[]	TraesCS3D01G105500	58080690	58081472	[]	TRUE	FALSE	FALSE	FALSE	FALSE	FALSE	FALSE
TraesCS4A01G135400	186689524	186691164	[]	TraesCS4B01G169800	370915184	370916809	[]	TraesCS4D01G171900	298900506	298902125	[]	TRUE	FALSE	FALSE	FALSE	FALSE	FALSE	FALSE
TraesCS2A01G334300	568286867	568288515	[]	TraesCS2B01G347500	494266475	494268119	[]	TraesCS2D01G328500	421795786	421797596	['DTH_famn7']	FALSE	TRUE	FALSE	TRUE	FALSE	FALSE	FALSE
TraesCS4A01G021900	15759518	15760621	[]	TraesCS4B01G281500	564652328	564653674	[]	TraesCS4D01G280200	451276308	451277391	[]	TRUE	FALSE	FALSE	FALSE	FALSE	FALSE	FALSE
TraesCS1A01G215100	380262926	380264121	[]	TraesCS1B01G228600	409837251	409838360	[]	TraesCS1D01G217700	302925837	302927062	[]	TRUE	FALSE	FALSE	FALSE	FALSE	FALSE	FALSE
TraesCS2A01G382000	625288618	625292807	[]	TraesCS2B01G399300	567068570	567072476	[]	TraesCS2D01G378500	482800905	482804953	[]	TRUE	FALSE	FALSE	FALSE	FALSE	FALSE	FALSE
TraesCS5A01G064400	69842212	69848155	['RLG_famc2.6' 'RLC_famc19']	TraesCS5B01G068300	77714656	77720557	[]	TraesCS5D01G075200	74459176	74464774	['DTC_famc2.3' 'RLG_famc2.6']	TRUE	FALSE	FALSE	TRUE	FALSE	FALSE	FALSE
TraesCS4A01G079700	81799445	81801779	[]	TraesCS4B01G224300	469033678	469035778	[]	TraesCS4D01G224900	381887394	381889449	[]	TRUE	FALSE	FALSE	FALSE	FALSE	FALSE	FALSE
TraesCS3A01G217400	396610382	396611275	[]	TraesCS3B01G247700	394087995	394088882	[]	TraesCS3D01G219400	298583647	298584549	[]	TRUE	FALSE	FALSE	FALSE	FALSE	FALSE	FALSE
TraesCS5A01G178400	376097237	376105030	[]	TraesCS5B01G176100	322140632	322151368	['DTX_famn16' 'RIX_famc7' 'DTT_famn10' 'RLC_famc3.4' 'DTT_famn10' 'DTT_famn16']	TraesCS5D01G182900	284180585	284189117	['DTX_famn16' 'DTT_famn10']	FALSE	TRUE	FALSE	TRUE	FALSE	FALSE	FALSE
TraesCS6A01G252400	466696380	466706620	['RLC_famc20' 'XXX_famc16' 'XXX_famc13' 'DTT_famn25']	TraesCS6B01G272400	491950062	491956269	['DTT_famc6' 'DTX_famn1' 'DTH_famc3' 'DTT_famn26']	TraesCS6D01G233900	327725707	327729675	['DTH_famn2']	TRUE	FALSE	FALSE	TRUE	FALSE	FALSE	FALSE
TraesCS5A01G090100	121409306	121414870	[]	TraesCS5B01G095900	126596019	126603537	['DTC_famc12' 'RIX_famc1']	TraesCS5D01G102200	115399028	115404924	['DTT_famc3']	TRUE	FALSE	FALSE	TRUE	FALSE	FALSE	FALSE
TraesCS3A01G106400	70713611	70714775	[]	TraesCS3B01G125000	99129938	99131019	[]	TraesCS3D01G108400	61687770	61688861	[]	FALSE	FALSE	TRUE	FALSE	FALSE	FALSE	FALSE
TraesCS2A01G207800	187950100	187951559	[]	TraesCS2B01G234400	233265761	233267205	[]	TraesCS2D01G214600	176160851	176162261	[]	FALSE	FALSE	TRUE	FALSE	FALSE	FALSE	FALSE
TraesCS4A01G004500	3079594	3083344	['DTT_famn28']	TraesCS4B01G300500	586899155	586903037	['DTT_famn28' 'DTC_famc2.8']	TraesCS4D01G299300	468359508	468363546	['DTT_famn28']	TRUE	FALSE	FALSE	TRUE	FALSE	FALSE	FALSE
TraesCS2A01G450500	699911729	699913121	['RLX_famc3']	TraesCS2B01G472100	668569395	668571005	[]	TraesCS2D01G450100	559394745	559396200	[]	TRUE	FALSE	FALSE	TRUE	TRUE	FALSE	TRUE
TraesCS2A01G128200	75655128	75656537	[]	TraesCS2B01G150300	116846679	116848112	[]	TraesCS2D01G130700	75759416	75760807	[]	TRUE	FALSE	FALSE	FALSE	FALSE	FALSE	FALSE
TraesCS4A01G254300	566527387	566529939	[]	TraesCS4B01G060200	52256246	52258774	[]	TraesCS4D01G059900	36277932	36280458	[]	TRUE	FALSE	FALSE	FALSE	FALSE	FALSE	FALSE
TraesCS7A01G160200	116124181	116124807	[]	TraesCS7B01G065100	70520462	70521217	[]	TraesCS7D01G160900	111058488	111059409	[]	TRUE	FALSE	FALSE	FALSE	FALSE	FALSE	FALSE
TraesCS4A01G066500	63814120	63814488	[]	TraesCS4B01G244100	505498139	505498501	[]	TraesCS4D01G243400	406201626	406201994	[]	FALSE	TRUE	FALSE	FALSE	FALSE	FALSE	FALSE
TraesCS4A01G293800	595545817	595549141	['DTC_famc2.1']	TraesCS4B01G019700	14104211	14107757	['DTX_famn4']	TraesCS4D01G018000	7844204	7847246	[]	TRUE	FALSE	FALSE	TRUE	FALSE	FALSE	FALSE
TraesCS5A01G336800	545565018	545567187	[]	TraesCS5B01G335800	518960107	518962363	[]	TraesCS5D01G341500	429714469	429716687	[]	TRUE	FALSE	FALSE	FALSE	FALSE	FALSE	FALSE
TraesCS2A01G456000	704769659	704772434	[]	TraesCS2B01G478000	675349039	675351708	[]	TraesCS2D01G456300	564088357	564091029	[]	FALSE	TRUE	FALSE	FALSE	FALSE	FALSE	FALSE
TraesCS2A01G325100	554833737	554835430	[]	TraesCS2B01G357200	510393563	510395184	[]	TraesCS2D01G337800	431502022	431503627	[]	TRUE	FALSE	FALSE	FALSE	FALSE	FALSE	FALSE
TraesCS2A01G593300	779890228	779890989	[]	TraesCS2B01G591000	776707892	776708656	[]	TraesCS2D01G561400	633709958	633711074	[]	TRUE	FALSE	FALSE	FALSE	FALSE	FALSE	FALSE
TraesCS2A01G555500	759832072	759833691	[]	TraesCS2B01G588300	775165032	775166657	[]	TraesCS2D01G559000	631933895	631935514	[]	TRUE	FALSE	FALSE	FALSE	FALSE	FALSE	FALSE
TraesCS6A01G123900	97987655	97989462	[]	TraesCS6B01G152000	156219094	156220844	[]	TraesCS6D01G114200	81589434	81591598	[]	TRUE	FALSE	FALSE	FALSE	FALSE	FALSE	FALSE
TraesCS6A01G275100	501800789	501801370	[]	TraesCS6B01G302600	542231365	542231904	[]	TraesCS6D01G255400	360686789	360687652	[]	TRUE	FALSE	FALSE	FALSE	FALSE	FALSE	FALSE
TraesCS6A01G178600	200447268	200447808	[]	TraesCS6B01G206000	258234353	258235288	[]	TraesCS6D01G166000	147124283	147125154	[]	TRUE	FALSE	FALSE	FALSE	FALSE	FALSE	FALSE
TraesCS4A01G005200	3220212	3220806	[]	TraesCS4B01G299800	586330942	586331528	[]	TraesCS4D01G298700	467998010	467998944	[]	TRUE	FALSE	FALSE	FALSE	FALSE	FALSE	FALSE
TraesCS3A01G278300	507769818	507771547	['DTT_famn6' 'DTT_famn6']	TraesCS3B01G312500	501985911	501987664	['DTC_famc2.7']	TraesCS3D01G278600	386301238	386302963	['DTT_famn6']	TRUE	FALSE	FALSE	TRUE	FALSE	FALSE	FALSE
TraesCS3A01G166100	171033812	171040635	['RLC_famc3.4' 'XXX_famc23' 'DTM_famc15' 'XXX_famc40' 'DTC_famc2.9']	TraesCS3B01G199800	228505563	228512089	['DTC_famc2.7' 'DTM_famc5' 'DTM_famc15']	TraesCS3D01G175600	157345541	157353046	['DTM_famc15' 'DTM_famc15' 'DTH_famc1.1']	TRUE	FALSE	FALSE	TRUE	FALSE	FALSE	FALSE
TraesCS3A01G368000	616967347	616967766	[]	TraesCS3B01G399700	630901036	630901443	[]	TraesCS3D01G361000	474547839	474548246	[]	FALSE	TRUE	FALSE	FALSE	FALSE	FALSE	FALSE
TraesCS4A01G177900	449890113	449892171	[]	TraesCS4B01G137900	181692875	181695374	[]	TraesCS4D01G132700	119412331	119414472	['XXX_famc6']	TRUE	FALSE	FALSE	TRUE	FALSE	FALSE	FALSE
TraesCS5A01G228600	444595407	444596654	[]	TraesCS5B01G227400	403855456	403856624	[]	TraesCS5D01G239000	347276288	347277525	[]	TRUE	FALSE	FALSE	FALSE	FALSE	FALSE	FALSE
TraesCS7A01G201700	163380275	163380700	[]	TraesCS7B01G108600	124692102	124692804	[]	TraesCS7D01G204800	162673915	162674352	[]	TRUE	FALSE	FALSE	FALSE	FALSE	FALSE	FALSE
TraesCS1A01G155600	274781651	274782385	[]	TraesCS1B01G173000	308582473	308583031	[]	TraesCS1D01G154300	215619880	215620244	[]	FALSE	FALSE	TRUE	FALSE	FALSE	FALSE	FALSE
TraesCS6A01G244800	455984979	455985566	[]	TraesCS6B01G279500	505710131	505710718	[]	TraesCS6D01G227000	318359421	318360008	[]	TRUE	FALSE	FALSE	FALSE	FALSE	FALSE	FALSE
TraesCS1A01G107500	105886198	105886989	[]	TraesCS1B01G129500	159912163	159913201	[]	TraesCS1D01G111600	106960771	106961562	[]	TRUE	FALSE	FALSE	FALSE	FALSE	FALSE	FALSE
TraesCS7A01G338700	495572041	495573870	[]	TraesCS7B01G250000	461239527	461241426	[]	TraesCS7D01G345900	444374200	444376515	['DTT_famn22']	TRUE	FALSE	FALSE	TRUE	FALSE	FALSE	FALSE
TraesCS4A01G405900	679068644	679069153	[]	TraesCS4B01G305400	594150060	594151066	[]	TraesCS4D01G303600	472158956	472159698	[]	TRUE	FALSE	FALSE	FALSE	FALSE	FALSE	FALSE
TraesCS7A01G168800	125479027	125480379	[]	TraesCS7B01G073700	83024238	83025593	[]	TraesCS7D01G169700	121931479	121932804	[]	TRUE	FALSE	FALSE	FALSE	FALSE	FALSE	FALSE
TraesCS3A01G308600	546699330	546703280	['RLC_famc1.4' 'XXX_famc112']	TraesCS3B01G151600	143167856	143169733	['XXX_famc112']	TraesCS3D01G133900	93185155	93185532	[]	FALSE	TRUE	FALSE	TRUE	FALSE	FALSE	FALSE
TraesCS1A01G207000	369083110	369083902	[]	TraesCS1B01G220800	397813764	397814384	[]	TraesCS1D01G210300	296359245	296359865	[]	TRUE	FALSE	FALSE	FALSE	FALSE	FALSE	FALSE
TraesCS5A01G095800	134084625	134089233	['DTT_famn2']	TraesCS5B01G101700	134916415	134921140	['DTT_famn22' 'DTC_famc2.2']	TraesCS5D01G108400	122197084	122201704	['DTT_famn22']	TRUE	FALSE	FALSE	TRUE	FALSE	FALSE	FALSE
TraesCS2A01G205900	184551808	184552026	[]	TraesCS2B01G233100	231657660	231657878	[]	TraesCS2D01G210300	166136857	166137075	[]	TRUE	FALSE	FALSE	FALSE	FALSE	FALSE	FALSE
TraesCS5A01G185400	385542908	385543387	[]	TraesCS5B01G183400	333564390	333565023	[]	TraesCS5D01G190400	292714336	292714821	[]	TRUE	FALSE	FALSE	FALSE	FALSE	FALSE	FALSE
TraesCS1A01G094800	90157739	90159253	[]	TraesCS1B01G122700	148410844	148412316	[]	TraesCS1D01G103400	93099717	93101207	[]	FALSE	TRUE	FALSE	FALSE	FALSE	FALSE	FALSE
TraesCS5A01G277500	487365075	487366259	[]	TraesCS5B01G277200	462882918	462883902	[]	TraesCS5D01G284800	385604229	385605211	[]	TRUE	FALSE	FALSE	FALSE	FALSE	FALSE	FALSE
TraesCS5A01G357200	559505754	559507529	['RLC_famc26' 'RLG_famc15']	TraesCS5B01G359700	539458469	539460587	[]	TraesCS5D01G366300	443249104	443251323	[]	TRUE	FALSE	FALSE	TRUE	TRUE	FALSE	FALSE
TraesCS6A01G187600	223979379	223979963	[]	TraesCS6B01G217000	298486947	298487952	[]	TraesCS6D01G178600	187204622	187205604	[]	FALSE	TRUE	FALSE	FALSE	FALSE	FALSE	FALSE
TraesCS6A01G322000	556034279	556034785	[]	TraesCS6B01G352800	618666741	618667232	[]	TraesCS6D01G301800	411467405	411467890	[]	TRUE	FALSE	FALSE	FALSE	FALSE	FALSE	FALSE
TraesCS1A01G137300	221708758	221709504	[]	TraesCS1B01G155800	263562792	263563589	[]	TraesCS1D01G138200	189662472	189663225	[]	TRUE	FALSE	FALSE	FALSE	FALSE	FALSE	FALSE
TraesCS7A01G437700	632377921	632380039	[]	TraesCS7B01G336600	591703031	591704969	[]	TraesCS7D01G427500	548603277	548605520	[]	TRUE	FALSE	FALSE	FALSE	FALSE	FALSE	FALSE
TraesCS5A01G093100	129596848	129599254	[]	TraesCS5B01G099200	132279640	132285672	['RIX_famc6']	TraesCS5D01G105400	119481825	119484356	[]	TRUE	FALSE	FALSE	TRUE	FALSE	FALSE	FALSE
TraesCS2A01G395100	646845049	646845579	[]	TraesCS2B01G413200	588928308	588928829	[]	TraesCS2D01G392500	500402805	500403332	[]	TRUE	FALSE	FALSE	FALSE	FALSE	FALSE	FALSE
TraesCS6A01G385500	603183882	603186408	['DTT_famn22' 'DTX_famn8']	TraesCS6B01G424600	694117113	694119596	[]	TraesCS6D01G370300	456455514	456458044	['RLC_famc3.4']	TRUE	FALSE	FALSE	TRUE	FALSE	FALSE	FALSE
TraesCS6A01G252100	466654504	466655325	[]	TraesCS6B01G272200	491604372	491604755	[]	TraesCS6D01G233600	327599228	327600083	[]	FALSE	TRUE	FALSE	FALSE	FALSE	FALSE	FALSE
TraesCS7A01G429500	623457708	623459159	[]	TraesCS7B01G329600	584313387	584314844	[]	TraesCS7D01G421600	540854401	540855852	[]	FALSE	TRUE	FALSE	FALSE	FALSE	FALSE	FALSE
TraesCS5A01G165600	354277237	354281774	['DTT_famn6' 'DTC_famc2.6']	TraesCS5B01G162700	299910413	299913023	['DTC_famc2.6' 'DTC_famc20']	TraesCS5D01G169800	266173279	266176267	['DTC_famc2.6' 'DTT_famn6']	TRUE	FALSE	FALSE	TRUE	FALSE	FALSE	FALSE
TraesCS7A01G405700	589427665	589429182	[]	TraesCS7B01G305200	546894798	546895945	[]	TraesCS7D01G399600	515810117	515811809	[]	TRUE	FALSE	FALSE	FALSE	FALSE	FALSE	FALSE
TraesCS7A01G435500	628963715	628964551	[]	TraesCS7B01G335200	590156573	590157085	[]	TraesCS7D01G426200	546241318	546241858	['DTX_famc11']	FALSE	TRUE	FALSE	TRUE	FALSE	FALSE	FALSE
TraesCS7A01G406300	591552927	591554070	[]	TraesCS7B01G306300	549350486	549351627	[]	TraesCS7D01G400000	516972125	516973252	[]	TRUE	FALSE	FALSE	FALSE	FALSE	FALSE	FALSE
TraesCS3A01G204800	359570178	359573671	['DTT_famn31' 'DTC_famn1' 'DTT_famn26']	TraesCS3B01G236900	370728691	370731850	['DTT_famc3' 'DTC_famc2.7']	TraesCS3D01G210600	279790897	279793679	['DTT_famc3']	TRUE	FALSE	FALSE	TRUE	FALSE	FALSE	FALSE
TraesCS3A01G041900	22562924	22563448	[]	TraesCS3B01G041800	20799568	20800377	[]	TraesCS3D01G038400	14154801	14155614	[]	TRUE	FALSE	FALSE	FALSE	FALSE	FALSE	FALSE
TraesCS3A01G403000	648241403	648241738	[]	TraesCS3B01G436800	675151823	675152176	[]	TraesCS3D01G397900	512666467	512666811	[]	TRUE	FALSE	FALSE	FALSE	FALSE	FALSE	FALSE
TraesCS1A01G308700	499783448	499783906	[]	TraesCS1B01G319300	543496222	543496674	[]	TraesCS1D01G308000	404136888	404137340	[]	FALSE	TRUE	FALSE	FALSE	FALSE	FALSE	FALSE
TraesCS3A01G231100	431128033	431128334	[]	TraesCS3B01G260400	418064700	418065003	[]	TraesCS3D01G222300	303397665	303397968	[]	FALSE	TRUE	FALSE	FALSE	FALSE	FALSE	FALSE
TraesCS3A01G117000	86373907	86374344	[]	TraesCS3B01G136000	118759932	118760616	[]	TraesCS3D01G118800	73394018	73394926	[]	TRUE	FALSE	FALSE	FALSE	FALSE	FALSE	FALSE
TraesCS5A01G176700	372156141	372158229	[]	TraesCS5B01G173200	318280031	318283844	['XXX_famc13' 'XXX_famc13' 'XXX_famc16']	TraesCS5D01G180200	280390513	280392573	[]	FALSE	TRUE	FALSE	TRUE	FALSE	FALSE	FALSE
TraesCS2A01G294900	507601682	507603026	[]	TraesCS2B01G311400	445490085	445490813	[]	TraesCS2D01G292700	375254761	375256057	[]	TRUE	FALSE	FALSE	FALSE	FALSE	FALSE	FALSE
TraesCS7A01G305700	430562370	430565675	[]	TraesCS7B01G205900	376934220	376937535	[]	TraesCS7D01G302400	382523548	382526858	[]	TRUE	FALSE	FALSE	FALSE	FALSE	FALSE	FALSE
TraesCS1A01G207200	369272608	369273234	[]	TraesCS1B01G221000	397994426	397995052	[]	TraesCS1D01G210400	296479053	296479679	[]	TRUE	FALSE	FALSE	FALSE	FALSE	FALSE	FALSE
TraesCS6A01G396300	608624697	608625959	[]	TraesCS6B01G436300	704031961	704033223	[]	TraesCS6D01G381200	461706124	461707380	[]	TRUE	FALSE	FALSE	FALSE	FALSE	FALSE	FALSE
TraesCS2A01G259900	408773209	408773886	[]	TraesCS2B01G282000	390607206	390607892	[]	TraesCS2D01G263600	322502133	322502934	[]	FALSE	TRUE	FALSE	FALSE	FALSE	FALSE	FALSE
TraesCS3A01G146500	128287332	128287586	[]	TraesCS3B01G173800	174147672	174148451	['DTC_famc20']	TraesCS3D01G155300	122455582	122456222	[]	FALSE	TRUE	FALSE	TRUE	TRUE	FALSE	TRUE
TraesCS3A01G081100	52457512	52459482	[]	TraesCS3B01G095900	64314648	64316600	[]	TraesCS3D01G081100	40752758	40754868	[]	FALSE	TRUE	FALSE	FALSE	FALSE	FALSE	FALSE
TraesCS1A01G026000	12371419	12372333	[]	TraesCS1B01G032400	15742784	15743701	[]	TraesCS1D01G026300	10722698	10723612	[]	TRUE	FALSE	FALSE	FALSE	FALSE	FALSE	FALSE
TraesCS7A01G234100	206014933	206015472	[]	TraesCS7B01G132500	161239589	161240128	[]	TraesCS7D01G234400	196964118	196964657	[]	TRUE	FALSE	FALSE	FALSE	FALSE	FALSE	FALSE
TraesCS5A01G229000	444891084	444891620	[]	TraesCS5B01G227700	404183373	404184059	[]	TraesCS5D01G238700	346688865	346689389	[]	TRUE	FALSE	FALSE	FALSE	FALSE	FALSE	FALSE
TraesCS2A01G197200	166829162	166830134	[]	TraesCS2B01G224700	214534189	214535173	[]	TraesCS2D01G205100	157018381	157019332	[]	FALSE	FALSE	TRUE	FALSE	FALSE	FALSE	FALSE
TraesCS2A01G106000	58384862	58386326	[]	TraesCS2B01G123000	90441197	90442159	[]	TraesCS2D01G105600	57146684	57147514	[]	TRUE	FALSE	FALSE	FALSE	FALSE	FALSE	FALSE
TraesCS2A01G339300	573366983	573367291	[]	TraesCS2B01G342700	488868817	488869125	[]	TraesCS2D01G323800	416861560	416862152	[]	TRUE	FALSE	FALSE	FALSE	FALSE	FALSE	FALSE
TraesCS1A01G083300	67467265	67469236	['DTT_famn25']	TraesCS1B01G100700	110126069	110127871	[]	TraesCS1D01G084500	68885461	68887059	[]	TRUE	FALSE	FALSE	TRUE	FALSE	FALSE	FALSE
TraesCS1A01G196400	354823588	354824724	[]	TraesCS1B01G211000	384055769	384056905	[]	TraesCS1D01G199800	282717590	282718726	[]	FALSE	TRUE	FALSE	FALSE	FALSE	FALSE	FALSE
TraesCS2A01G501400	729772552	729774270	[]	TraesCS2B01G529500	724548738	724550365	[]	TraesCS2D01G501900	596119471	596121358	['DTC_famc2.3']	FALSE	TRUE	FALSE	TRUE	FALSE	FALSE	FALSE
TraesCS5A01G212400	427819891	427820907	[]	TraesCS5B01G211300	382081381	382082406	[]	TraesCS5D01G219600	328725134	328726165	[]	TRUE	FALSE	FALSE	FALSE	FALSE	FALSE	FALSE
TraesCS3A01G025600	13509577	13510176	[]	TraesCS3B01G019400	8153575	8154168	[]	TraesCS3D01G020100	6738215	6738961	[]	TRUE	FALSE	FALSE	FALSE	FALSE	FALSE	FALSE
TraesCS7A01G171800	126945355	126948948	[]	TraesCS7B01G076600	86225778	86229406	['DTX_famn6']	TraesCS7D01G172300	124518634	124522254	['DTX_famn6']	TRUE	FALSE	FALSE	TRUE	FALSE	FALSE	FALSE
TraesCS2A01G358200	602482470	602483088	[]	TraesCS2B01G377700	540708526	540709394	[]	TraesCS2D01G357100	459314873	459315493	[]	TRUE	FALSE	FALSE	FALSE	FALSE	FALSE	FALSE
TraesCS3A01G159100	158170626	158171225	[]	TraesCS3B01G190000	202386102	202386701	[]	TraesCS3D01G166600	140417840	140418439	[]	TRUE	FALSE	FALSE	FALSE	FALSE	FALSE	FALSE
TraesCS7A01G251800	235480927	235481981	[]	TraesCS7B01G139300	175895933	175896965	[]	TraesCS7D01G249800	220998796	220999814	[]	TRUE	FALSE	FALSE	FALSE	FALSE	FALSE	FALSE
TraesCS3A01G168300	175808608	175809362	[]	TraesCS3B01G198100	225449037	225449803	[]	TraesCS3D01G174400	156206458	156207224	[]	FALSE	TRUE	FALSE	FALSE	FALSE	FALSE	FALSE
TraesCS6A01G412800	614381624	614382220	[]	TraesCS6B01G462100	715448937	715449533	[]	TraesCS6D01G397000	469205405	469205998	[]	TRUE	FALSE	FALSE	FALSE	FALSE	FALSE	FALSE
TraesCS3A01G250800	469831849	469832574	[]	TraesCS3B01G280300	450364650	450365668	[]	TraesCS3D01G251200	352108117	352108827	[]	TRUE	FALSE	FALSE	FALSE	FALSE	FALSE	FALSE
TraesCS3A01G211200	378810846	378814801	['DTX_famn56' 'DTX_famn56' 'DTT_famn28']	TraesCS3B01G241700	381479689	381482293	['RIX_famc8' 'DTT_famn28']	TraesCS3D01G214000	288548651	288551225	['RIX_famc8' 'DTT_famn28']	TRUE	FALSE	FALSE	TRUE	FALSE	FALSE	FALSE
TraesCS1A01G389900	557872080	557873472	[]	TraesCS1B01G418000	642121894	642122979	[]	TraesCS1D01G398100	465349616	465350683	[]	TRUE	FALSE	FALSE	FALSE	FALSE	FALSE	FALSE
TraesCS2A01G192800	160929024	160933556	['XXX_famc105']	TraesCS2B01G213700	198356672	198362956	['DTT_famn25' 'DTC_famc2.4']	TraesCS2D01G194600	139906488	139910772	[]	TRUE	FALSE	FALSE	TRUE	FALSE	FALSE	FALSE
TraesCS5A01G082700	107445299	107445975	[]	TraesCS5B01G088800	114124423	114125099	[]	TraesCS5D01G095200	104479684	104480717	[]	TRUE	FALSE	FALSE	FALSE	FALSE	FALSE	FALSE
TraesCS2A01G131500	79160889	79163687	['DTT_famn14']	TraesCS2B01G153900	121988626	121991317	['DTT_famn10']	TraesCS2D01G133600	78689571	78692592	['DTT_famn22' 'DTT_famn22']	TRUE	FALSE	FALSE	TRUE	FALSE	FALSE	FALSE
[truncated: 13,529 more rows]

## Sheet: Supplemental Table S4
Supplemental Table S4: Presence/absence of TE insertion from the 14 TE superfamilies in the 14,258 triads which were found to be syntenic and expressed in at least 6 out of 15 tissues
[truncated: 14,259 more rows]

[truncated: 1 more sheets: Supplemental Table S5]
